# Supplementary material for: Genome-wide epigenetic dynamics during postnatal skeletal muscle growth in Hu sheep
Source: Commun Biol. 2023 Oct 23;6:1077. doi: 10.1038/s42003-023-05439-0 (PMC10593826; doi:10.1038/s42003-023-05439-0)
Supplement: Supplementary file 3 — Supplementary Data 1-5 [file 42003_2023_5439_MOESM3_ESM.zip]

Archive with 6 entries (5 files):
- Supplementary Data/Supplementary Data 1.The source data behind the graphs in the paper.xlsx
- Supplementary Data/Supplementary Data 2. DEG of  the pairwise comparisons in D3,M3,M6,M12.xlsx
- Supplementary Data/Supplementary Data 3. Summary statistics for ATAC-seq samples and IDR peak annotations.xlsx
- Supplementary Data/Supplementary Data 4. Average methylation of gene across four stage.xlsx
- Supplementary Data/Supplementary Data 5. The metadata of public WGS and ChIP-seq data.xlsx
- Supplementary Data/
