# Supplementary material for: Genome-wide epigenetic dynamics during postnatal skeletal muscle growth in Hu sheep
Source: Commun Biol. 2023 Oct 23;6:1077. doi: 10.1038/s42003-023-05439-0 (PMC10593826; doi:10.1038/s42003-023-05439-0)
Supplement: Supplementary file 3 — Supplementary Data 1-5 [file 42003_2023_5439_MOESM3_ESM.zip › Supplementary Data/Supplementary Data 1.The source data behind the graphs in the paper.xlsx]

## Sheet: Figure 1b
D3(pixels)	M3( pixels)	M6( pixels)	M12( pixels)		Group	log2CSA( pixels)	UsedforCorrelation
11.5046	13.0954	13.6862	14.4673		D3	11.5046	yes
12.0215	13.4423	13.4638	14.4233		D3	12.0215	yes
11.5903	13.1872	13.4046	14.2512		D3	11.5903	yes
11.4931	13.3371	13.6445	13.9317		D3	11.4931	yes
11.5678	12.8661	12.9355	14.5971		D3	11.5678	yes
10.9367	13.0427	11.7923	14.8932		D3	10.9367	no
					M3	13.0954	yes
					M3	13.4423	yes
					M3	13.1872	yes
					M3	13.3371	yes
					M3	12.8661	yes
					M3	13.0427	yes
					M6	13.6862	yes
					M6	13.4638	yes
					M6	13.4046	yes
					M6	13.6445	yes
					M6	12.9355	yes
					M6	11.7923	no
					M12	14.4673	no
					M12	14.4233	yes
					M12	14.2512	yes
					M12	13.9317	yes
					M12	14.5971	yes
					M12	14.8932	yes

## Sheet: Figure1c
GeneID	SYMBOL	D3_M3	D3_M6	D3_M12	M3_M6	M6_M12	M3_M12
STRG.14272	NA	1	1	1	0	1	0
STRG.14791	NA	1	1	1	0	0	0
STRG.14796	NA	1	1	1	0	1	0
STRG.5409	NA	0	0	1	0	1	0
STRG.7595	NA	1	1	1	0	1	0
gene10000	CD74	1	1	1	0	1	1
gene10002	LOC105606717	1	1	1	0	0	0
gene10003	NDST1	0	0	0	0	1	0
gene10004	SYNPO	1	1	1	0	0	0
gene10005	MYOZ3	0	1	1	0	1	0
gene10007	DCTN4	1	1	0	0	0	0
gene1001	IGSF3	1	1	1	0	0	0
gene10011	ZNF300	0	0	1	0	0	0
gene10013	GPX3	1	1	1	0	0	0
gene10014	TNIP1	1	0	0	0	0	0
gene10016	ANXA6	1	1	1	0	0	0
gene10017	CCDC69	1	0	0	0	0	0
gene10018	GM2A	1	0	0	0	0	0
gene1002	CD2	1	1	1	0	0	0
gene10026	SPARC	1	1	1	0	0	0
gene10027	ATOX1	1	1	0	0	0	0
gene10028	G3BP1	0	1	0	0	0	0
gene10039	GALNT10	0	0	1	0	1	0
gene10043	LARP1	0	0	1	0	1	0
gene10047	GEMIN5	1	1	0	0	0	0
gene10065	ITK	1	1	1	0	0	0
gene10066	CYFIP2	1	1	1	0	1	0
gene10069	ADAM19	1	0	1	0	0	0
gene10072	LSM11	1	0	0	0	1	0
gene10073	CLINT1	1	1	0	0	0	0
gene10078	RNF145	1	1	1	0	0	0
gene10083	LOC105610571	1	0	0	0	0	0
gene10086	TTC1	1	0	0	0	0	0
gene10092	ZBED8	0	0	1	0	0	0
gene10093	SLU7	1	1	1	0	0	0
gene10094	PTTG1	0	1	0	0	0	0
gene10097	GABRB2	0	0	1	0	0	0
gene1010	FAM46C	1	1	1	0	0	0
gene10108	NUDCD2	0	1	1	0	0	0
gene10109	HMMR	1	0	0	0	0	0
gene10110	MAT2B	1	1	1	0	0	0
gene1012	GDAP2	1	1	1	0	0	0
gene10126	NA	1	1	1	0	0	0
gene10134	CKMT2	1	1	0	0	0	0
gene10139	SSBP2	1	1	0	0	0	0
gene10146	RPS23	0	1	0	0	0	0
gene10150	NA	0	0	1	0	1	0
gene10176	LOC105607442	0	0	1	0	0	0
gene10177	LOC105615321	1	0	0	0	0	0
gene1018	WARS2	0	0	1	0	0	0
gene10183	CETN3	0	0	1	0	0	0
gene10189	ARRDC3	0	0	1	0	0	0
gene10196	NA	0	1	0	0	0	0
gene10201	MCTP1	0	1	1	0	0	0
gene10217	ELL2	0	1	0	1	0	0
gene1022	PHGDH	0	0	1	0	0	0
gene10224	CAST	1	1	1	0	0	0
gene10225	ERAP1	0	1	1	0	0	0
gene10226	ERAP2	0	1	1	0	1	0
gene10234	RGMB	1	1	1	0	0	0
gene10235	RGMB	1	1	1	0	0	0
gene10258	NUDT12	0	1	0	0	0	0
gene10260	NA	1	1	0	0	0	0
gene10263	LOC105609681	1	1	1	0	0	0
gene10267	FBXL17	0	1	1	0	0	0
gene10268	FER	1	1	1	0	0	0
gene10271	MAN2A1	1	0	0	0	0	0
gene10275	SLC25A46	0	0	1	0	0	0
gene10277	WDR36	0	1	0	0	0	0
gene10291	44621	1	1	1	0	0	0
gene10298	BBS7	1	0	0	0	0	0
gene10299	CCNA2	1	1	1	0	0	0
gene1030	SEC22B	1	1	1	0	0	0
gene10304	ANXA5	1	0	1	0	0	0
gene10309	NDNF	0	1	1	0	1	0
gene10312	MAD2L1	1	1	1	0	0	0
gene10313	PDE5A	1	0	0	0	0	0
gene10315	C6H4orf3	0	0	0	0	1	0
gene10318	LOC105615393	0	0	1	0	0	0
gene10319	MYOZ2	0	1	1	0	1	0
gene10320	SYNPO2	0	0	1	0	0	0
gene10323	SEC24D	1	0	0	0	0	0
gene10324	METTL14	0	0	1	0	0	0
gene10333	NA	1	1	1	0	0	0
gene10334	LOC101112318	1	0	0	0	0	0
gene10351	ANK2	0	0	0	0	1	0
gene10361	TIFA	0	0	1	0	0	0
gene10367	PITX2	0	0	1	0	0	0
gene10368	ENPEP	1	1	1	0	0	0
gene10379	CASP6	1	1	0	0	0	0
gene1038	PRKAB2	1	1	1	0	0	0
gene10383	SEC24B	1	1	1	0	0	0
gene10388	ETNPPL	1	1	1	0	0	0
gene10392	HADH	1	1	1	0	0	0
gene10397	PAPSS1	1	0	0	0	0	0
gene1040	CHD1L	1	1	0	0	0	0
gene10403	TBCK	1	0	1	0	0	0
gene10405	NPNT	0	0	1	0	0	0
gene10410	PPA2	1	1	1	0	0	0
gene10418	CENPE	1	0	1	0	0	0
gene10432	BANK1	1	1	1	0	1	0
gene10439	LOC105612761	1	0	1	0	0	0
gene10445	LAMTOR3	1	1	0	0	1	0
gene10447	LOC105612764	0	1	0	0	0	0
gene10449	TRMT10A	0	0	1	0	1	1
gene1045	BCL9	0	1	0	0	0	0
gene1046	ACP6	1	1	0	0	0	0
gene10464	TSPAN5	1	1	1	0	0	0
gene10476	BMPR1B	0	0	1	0	0	0
gene10478	PDLIM5	1	1	1	0	0	0
gene10484	LOC101102814	0	0	1	0	0	0
gene10494	MMRN1	0	0	1	0	0	0
gene10496	GPRIN3	0	1	1	0	0	0
gene10498	FAM13A	0	0	1	0	0	0
gene10499	HERC3	1	1	1	0	0	0
gene10500	NAP1L5	1	0	0	0	0	0
gene10501	PYURF	0	0	1	0	0	0
gene10504	HERC6	0	1	1	0	0	0
gene10505	PPM1K	0	0	1	0	1	0
gene10508	SPP1	1	0	1	0	1	0
gene10513	LAP3	1	1	1	0	0	0
gene10514	MED28	1	1	1	0	1	0
gene10517	NCAPG	1	1	1	0	0	0
gene1052	PDZK1	1	1	1	0	0	0
gene10521	LOC105615456	1	1	1	0	0	0
gene10529	PACRGL	1	0	0	0	0	0
gene10539	ADGRA3	1	1	0	0	0	0
gene10542	PPARGC1A	1	0	0	0	0	0
gene10549	LOC105608879	0	1	1	0	0	0
gene1055	NUDT17	0	0	0	0	1	0
gene10550	LGI2	0	0	1	0	0	0
gene1056	PIAS3	0	1	0	0	0	0
gene1057	ANKRD35	1	1	0	0	1	1
gene10582	ARAP2	0	1	1	0	0	0
gene10588	RELL1	1	1	0	0	0	0
gene1059	PEX11B	1	0	0	0	0	0
gene10590	PGM2	1	0	0	0	0	0
gene10596	KLF3	0	1	0	0	0	0
gene10598	TLR10	0	1	0	0	0	0
gene10600	TLR6	0	0	1	0	0	0
gene10609	RPL9	0	0	1	0	0	0
gene10610	LIAS	1	1	1	0	0	0
gene10621	RBM47	0	1	1	0	0	0
gene10623	APBB2	0	1	0	0	0	0
gene10626	LIMCH1	1	0	0	0	1	0
gene10629	NA	0	1	1	0	1	0
gene1063	ANKRD34A	1	1	1	0	0	0
gene10636	KCTD8	1	1	1	0	0	0
gene10644	GABRG1	0	0	1	0	0	0
gene1065	TXNIP	1	1	0	0	0	0
gene10655	ATP10D	1	0	0	0	1	0
gene10665	TXK	1	0	1	0	0	0
gene10666	TEC	1	1	1	0	0	0
gene10668	SLAIN2	1	1	1	0	0	0
gene10671	FRYL	0	1	1	0	0	0
gene10673	OCIAD1	1	1	0	0	0	0
gene10676	DCUN1D4	0	0	1	0	1	0
gene10678	LRRC66	0	0	1	0	0	0
gene10679	SGCB	0	1	1	0	1	0
gene10684	USP46	1	0	0	0	0	0
gene10686	RASL11B	1	1	0	0	0	0
gene10687	SCFD2	1	0	0	0	0	0
gene10688	FIP1L1	1	1	0	0	0	0
gene10696	KIT	1	1	1	0	0	0
gene10698	KDR	1	1	1	0	0	0
gene10699	SRD5A3	1	1	1	0	0	0
gene107	USP40	1	1	1	0	0	0
gene10714	SRP72	0	0	1	0	0	0
gene10719	HOPX	0	1	0	0	0	0
gene10724	LOC105615501	0	0	1	0	0	0
gene10725	LOC105611516	1	1	1	0	0	0
gene10727	NOA1	1	1	1	0	0	0
gene10731	IGFBP7	1	0	0	0	0	0
gene10737	LOC101114018	1	1	1	0	0	0
gene10739	TECRL	0	0	1	0	1	0
gene10748	STAP1	0	0	1	0	0	0
gene10781	SULT1B1	1	1	0	0	0	0
gene10798	LOC105612199	1	0	0	0	1	0
gene10800	ENAM	1	0	0	0	1	0
gene10802	UTP3	0	0	1	0	0	0
gene10803	RUFY3	1	1	1	0	0	0
gene10807	SLC4A4	0	1	0	0	0	0
gene10825	LOC105609352	0	0	0	0	0	1
gene10834	LOC101104661	1	1	0	0	0	0
gene10840	BTC	1	1	1	0	0	0
gene10849	USO1	1	1	1	0	0	0
gene10854	CXCL9	1	1	1	0	1	0
gene10855	ART3	0	0	1	0	1	0
gene10856	CXCL10	1	1	1	0	0	0
gene10857	CXCL11	0	1	1	0	0	0
gene10858	NUP54	1	1	1	0	0	0
gene10859	SCARB2	1	1	1	0	0	0
gene10861	FAM47E	1	1	1	0	0	0
gene10862	NA	0	0	1	0	1	0
gene10864	STBD1	0	1	1	0	0	0
gene10867	SHROOM3	0	0	1	0	0	0
gene10873	CCNI	1	1	1	0	0	0
gene10874	CCNG2	0	0	1	0	0	0
gene10877	CXCL13	0	1	0	0	0	0
gene10880	FRAS1	1	0	1	0	0	0
gene10885	BMP2K	1	1	1	0	0	0
gene10886	PAQR3	1	1	1	0	0	0
gene10889	ANTXR2	0	1	1	0	0	0
gene10898	RASGEF1B	0	1	0	0	0	0
gene10904	LOC105609538	1	0	0	0	0	0
gene10908	HNRNPDL	1	0	0	0	1	0
gene10909	ENOPH1	0	1	1	0	0	0
gene10910	TMEM150C	0	0	1	0	0	0
gene10911	SCD5	1	0	1	0	0	0
gene10915	LIN54	1	1	1	0	0	0
gene10916	COPS4	1	0	0	0	0	0
gene10917	PLAC8	0	1	1	0	0	0
gene10918	LOC101118024	0	1	1	0	0	0
gene10921	COQ2	1	1	1	0	0	0
gene10922	HPSE	1	0	0	0	0	0
gene10923	HELQ	1	0	1	0	0	0
gene10926	GPAT3	1	1	1	0	0	0
gene10929	CDS1	0	1	1	0	1	0
gene10930	WDFY3	0	1	1	1	1	0
gene10932	LOC101110941	0	0	1	0	1	0
gene10933	ARHGAP24	1	0	0	0	0	0
gene10938	NA	1	0	0	0	0	0
gene10939	NA	1	1	1	0	0	0
gene10940	SLC10A6	1	1	1	0	0	0
gene10944	AFF1	0	1	1	0	0	0
gene10945	KLHL8	0	1	1	0	0	0
gene10948	NUDT9	0	1	1	0	0	0
gene10960	WFS1	1	1	1	0	0	0
gene10964	CRMP1	1	1	0	0	0	0
gene10974	STX18	1	0	1	0	0	0
gene10978	LYAR	1	0	0	0	0	0
gene10986	WDR1	1	1	1	0	0	0
gene10988	CLNK	0	0	1	0	0	0
gene10998	BOD1L1	0	0	1	0	0	0
gene110	ATG16L1	1	1	1	0	0	0
gene11000	CPEB2	1	1	1	0	0	0
gene11002	CC2D2A	1	0	0	0	1	0
gene11018	QDPR	0	1	0	0	0	0
gene11026	BLOC1S4	0	0	1	0	0	0
gene11027	LOC105608279	1	1	0	0	1	0
gene11028	KIAA0232	0	0	1	0	1	0
gene11029	TBC1D14	1	0	0	0	0	0
gene11030	GRPEL1	1	1	0	0	0	0
gene11035	ABLIM2	0	0	1	0	0	0
gene11037	HTRA3	0	0	1	0	0	0
gene11043	CPZ	1	1	1	0	0	0
gene11055	HTT	1	0	0	0	0	0
gene11061	LOC106991246	1	1	1	0	1	0
gene11063	FAM193A	1	0	0	0	0	0
gene11064	RNF4	1	0	0	0	0	0
gene11068	POLN	1	1	1	0	0	0
gene11073	LETM1	1	1	1	0	0	0
gene11074	FGFR3	1	1	0	0	0	0
gene11076	LOC101104153	1	1	0	0	0	0
gene11077	LOC106991247	1	0	0	0	0	0
gene11078	LOC106990166	1	1	1	0	1	0
gene11080	SLBP	1	1	1	0	0	0
gene11082	SPON2	1	0	1	0	0	0
gene11086	FGFRL1	1	1	1	0	0	0
gene11089	DGKQ	0	1	0	0	0	0
gene11090	TMEM175	0	0	1	0	1	0
gene11093	LOC105615565	0	1	1	0	0	0
gene11098	PCGF3	1	0	0	0	0	0
gene111	LOC105616381	0	0	1	0	0	0
gene11100	ATP5I	1	1	0	0	1	1
gene11104	PIGG	1	0	0	0	0	0
gene11107	MCC	1	0	0	0	0	0
gene11111	REEP5	1	1	0	0	0	0
gene11112	SRP19	0	1	1	0	0	0
gene11113	APC	0	1	1	0	0	0
gene11117	EPB41L4A	1	1	1	0	0	0
gene11120	NREP	1	1	1	0	0	0
gene11124	TRIM36	1	0	1	0	0	0
gene11127	CCDC112	0	0	1	0	0	0
gene11132	FEM1C	1	1	1	0	0	0
gene11138	CDO1	0	0	1	0	1	1
gene11139	ATG12	1	1	1	0	0	0
gene11142	LVRN	0	0	1	0	1	0
gene11143	ARL14EPL	0	0	0	0	1	0
gene11144	KIAA1191	0	0	1	0	0	0
gene11146	LOC106990212	0	1	0	0	0	0
gene11152	DRD1	1	1	1	0	0	0
gene11160	HMGCR	1	1	1	0	0	0
gene11161	COL4A3BP	1	1	1	0	0	0
gene11169	F2RL2	0	1	0	0	0	0
gene11170	F2R	1	0	0	0	0	0
gene11172	F2RL1	1	0	0	0	0	0
gene11176	LOC101106776	1	0	0	0	0	0
gene11179	PDE8B	1	1	0	0	0	0
gene11188	SCAMP1	1	1	1	0	0	0
gene11190	LHFPL2	1	0	1	0	0	0
gene11198	JMY	0	1	0	0	0	0
gene11201	HOMER1	0	1	0	0	0	0
gene11203	CMYA5	1	1	1	0	0	0
gene11205	THBS4	0	1	0	0	0	0
gene11206	SERINC5	1	1	0	0	0	0
gene11208	STYX	1	1	1	0	0	0
gene11213	TXNDC16	1	1	1	0	0	0
gene11216	SPG21	1	1	1	0	0	0
gene11217	MTFMT	0	0	1	0	0	0
gene11224	CLPX	1	1	1	0	0	0
gene11233	DENND4A	1	1	1	0	0	0
gene11239	DIS3L	1	1	0	0	0	0
gene11240	TIPIN	0	0	1	0	0	0
gene11244	ZWILCH	1	0	0	0	0	0
gene11246	SMAD6	0	0	1	0	1	0
gene11249	AAGAB	0	0	0	0	1	0
gene1125	FCGR1A	0	1	1	0	1	0
gene11253	C7H15orf61	1	1	1	0	0	0
gene11259	CALML4	1	1	0	0	0	0
gene11271	GLCE	0	0	1	0	0	0
gene11273	KIF23	1	1	1	0	0	0
gene11275	RPLP1	0	1	1	0	0	0
gene11280	TLE3	0	1	0	0	0	0
gene11287	THSD4	1	0	0	0	1	0
gene1129	LOC101121387	1	1	1	0	0	0
gene11294	GRAMD2	1	1	1	0	0	0
gene11297	HEXA	1	0	0	0	0	0
gene113	INPP5D	0	0	1	0	1	0
gene1130	LOC101121643	0	1	0	0	0	0
gene11302	ARIH1	0	1	0	0	0	0
gene11305	ADPGK	1	1	1	0	0	0
gene11309	REC114	0	1	0	0	0	0
gene11310	NPTN	1	0	0	0	0	0
gene11314	C7H15orf59	1	1	1	0	0	0
gene11317	KHNYN	1	0	0	0	0	0
gene1132	LOC101122148	1	1	1	0	1	0
gene11327	NOP9	0	1	1	0	0	0
gene11330	TGM1	1	1	1	0	0	0
gene11332	GMPR2	1	1	1	0	0	0
gene11334	MDP1	0	1	0	0	0	0
gene11339	IRF9	0	0	1	0	0	0
gene1134	LOC101122645	1	1	1	0	0	0
gene11342	EMC9	1	1	1	0	0	0
gene11343	PSME1	1	1	1	0	0	0
gene11344	FITM1	0	1	1	0	0	0
gene11345	DCAF11	1	1	1	0	0	0
gene11346	PCK2	1	1	1	0	0	0
gene11347	NRL	0	1	1	0	0	0
gene11351	LOC101119050	1	1	0	0	0	0
gene11356	THTPA	1	1	1	0	0	0
gene11359	MYH7	0	0	1	0	0	0
gene11360	LOC101120580	1	1	1	0	0	0
gene11364	SLC22A17	0	0	1	0	1	0
gene11367	PPP1R3E	0	1	1	0	0	0
gene11371	SLC7A8	1	1	1	0	0	0
gene11378	NA	0	0	1	0	0	0
gene11380	C7H14orf93	0	1	1	0	0	0
gene11385	RBM23	1	0	1	0	0	0
gene11386	REM2	1	1	1	0	0	0
gene11387	LRP10	1	1	1	0	0	0
gene11398	ABHD4	1	1	1	0	0	0
gene11402	LOC101106528	1	1	1	0	1	0
gene1143	ANP32E	1	1	1	0	0	0
gene11435	SALL2	0	1	0	0	0	0
gene11437	TOX4	1	1	0	0	0	0
gene11446	ZNF219	1	1	1	0	0	0
gene11447	ARHGEF40	1	0	0	0	0	0
gene11451	TPPP2	0	1	0	0	0	1
gene11452	NDRG2	1	1	1	0	1	1
gene1146	C1H1orf54	1	0	0	0	0	0
gene1147	CIART	1	1	1	0	1	0
gene1149	PRPF3	0	0	0	0	1	0
gene11490	PNP	1	0	0	0	0	0
gene11494	LOC105613565	1	1	1	0	0	0
gene11495	KLHL33	0	0	1	0	1	0
gene1150	RPRD2	1	1	0	0	0	0
gene1154	ECM1	1	1	1	0	0	0
gene11590	EMC4	1	1	0	0	0	0
gene11605	ARHGAP11A	1	1	0	0	0	0
gene11606	GJD2	0	0	1	0	0	0
gene11607	ACTC1	1	1	1	0	0	0
gene11623	C7H15orf41	0	1	1	0	0	0
gene11626	LOC105610620	0	1	1	0	0	0
gene11627	LOC105615669	0	1	0	0	0	0
gene11633	RASGRP1	1	1	1	0	1	0
gene11638	FSIP1	1	0	0	0	0	0
gene1164	CTSS	1	1	1	0	1	0
gene11643	BMF	1	0	1	0	0	0
gene11644	BUB1B	1	1	1	0	0	0
gene11645	LOC105608910	1	1	0	0	0	0
gene11646	PAK6	1	1	0	0	1	0
gene11649	PLCB2	1	1	1	0	1	0
gene11651	C7H15orf52	0	0	1	0	0	0
gene11652	NA	0	0	1	0	0	0
gene11655	KNSTRN	0	1	1	0	0	0
gene11658	CHST14	0	0	1	0	0	0
gene11659	C7H15orf57	0	0	1	0	0	0
gene11662	CASC5	1	0	0	0	0	0
gene11663	RAD51	1	1	0	0	0	0
gene11664	RMDN3	1	1	1	0	0	0
gene11665	GCHFR	1	1	0	0	0	0
gene11666	DNAJC17	1	1	1	0	0	0
gene11667	C7H15orf62	1	1	0	0	0	0
gene1167	ARNT	0	1	1	0	0	0
gene11672	VPS18	0	0	1	0	0	0
gene11673	DLL4	1	1	1	0	0	0
gene11675	INO80	1	1	1	0	0	0
gene11677	CHP1	1	1	1	0	0	0
gene11680	NUSAP1	1	1	1	0	0	0
gene1169	CERS2	0	0	1	0	0	0
gene11696	EHD4	1	1	1	0	0	0
gene11697	PLA2G4E	1	1	1	0	0	0
gene1170	FAM63A	1	0	0	0	0	0
gene11700	VPS39	1	0	1	0	0	0
gene11701	TMEM87A	1	1	1	0	0	0
gene11702	GANC	1	1	1	0	1	0
gene11703	CAPN3	1	1	1	0	0	0
gene11704	ZNF106	1	1	1	0	1	0
gene11707	HAUS2	0	0	1	0	0	0
gene11708	NA	0	1	1	0	1	0
gene11714	UBR1	1	1	1	0	0	0
gene11717	CCNDBP1	1	1	1	0	0	0
gene11719	LOC101118703	1	1	1	0	0	0
gene1172	LOC106990657	1	1	1	0	0	0
gene11733	RPS29	0	1	1	0	0	0
gene11738	POLE2	1	0	1	0	0	0
gene11740	KLHDC2	1	1	0	0	1	0
gene11748	ATP5S	0	0	1	0	0	0
gene11752	SAV1	1	1	1	0	0	0
gene11753	NIN	0	0	1	0	0	0
gene11756	PYGL	0	0	0	0	1	0
gene11765	C7H14orf166	0	0	1	0	1	0
gene11766	NID2	1	1	0	0	0	0
gene11769	LOC105607710	1	0	0	0	0	0
gene1177	LOC101111063	1	0	0	0	0	0
gene11771	PIF1	1	0	0	0	0	0
gene11773	LOC105607696	0	1	0	0	0	0
gene11774	RBPMS2	0	0	1	0	0	0
gene11775	OAZ2	0	1	1	0	0	0
gene11776	ZNF609	0	0	1	0	0	0
gene11779	KIAA0101	1	1	0	0	0	0
gene11782	PPIB	1	1	1	0	0	0
gene11785	FAM96A	0	0	1	0	0	0
gene11786	DAPK2	1	0	1	0	0	0
gene11787	HERC1	0	0	0	0	1	0
gene11789	FBXL22	1	0	1	0	0	0
gene11791	CA12	1	1	0	0	0	0
gene11792	APH1B	0	0	1	0	0	0
gene11801	NA	0	0	0	1	0	0
gene11808	VPS13C	1	1	1	0	0	0
gene11809	RORA	1	1	1	0	1	0
gene1181	SEMA6C	1	1	1	0	0	0
gene11816	BNIP2	0	1	1	0	0	0
gene11818	GTF2A2	1	0	1	0	0	0
gene11821	MYO1E	1	0	0	0	0	0
gene11822	CCNB2	1	1	1	0	0	0
gene11823	RNF111	0	1	0	0	0	0
gene11832	POLR2M	1	0	1	0	0	0
gene11833	MYZAP	1	1	1	0	0	0
gene11837	MNS1	1	1	0	0	0	0
gene11840	TEX9	1	1	0	0	0	0
gene11841	LOC105610832	0	0	1	0	0	0
gene11844	NEDD4	1	1	1	0	0	0
gene11846	PYGO1	1	1	1	0	0	0
gene1185	TMOD4	1	0	0	0	0	0
gene11850	CCPG1	1	1	1	0	0	0
gene11851	PIGB	0	0	1	0	0	0
gene11854	RSL24D1	1	0	0	0	0	0
gene11855	LOC101105256	1	1	1	0	0	0
gene1186	VPS72	1	1	1	0	0	0
gene11867	MYO5A	0	0	0	0	1	0
gene11868	MYO5C	1	1	1	0	0	0
gene11873	MAPK6	1	0	1	0	0	0
gene11874	LEO1	1	1	0	0	0	0
gene11875	LOC105607297	0	1	0	0	0	0
gene1189	PSMD4	1	0	1	0	0	0
gene11890	SPPL2A	0	0	1	0	0	0
gene11901	LOC105607291	0	0	1	0	1	0
gene11905	GALK2	1	1	1	0	1	0
gene11908	SECISBP2L	1	1	1	0	0	0
gene11913	DUT	1	0	0	0	0	0
gene11916	MYEF2	1	1	0	0	0	0
gene11918	SEMA6D	0	0	1	0	0	0
gene11924	LOC105615725	1	1	0	0	0	0
gene11927	SLC30A4	1	0	0	0	0	0
gene11930	SPATA5L1	0	1	0	0	0	0
gene11931	GATM	1	1	1	0	0	0
gene11936	SHF	1	0	0	0	0	0
gene11937	DUOX1	1	1	1	0	1	0
gene11942	SORD	1	1	0	0	0	0
gene11944	LOC101115542	0	0	1	0	0	0
gene11946	DDHD1	1	0	0	0	0	0
gene1195	RFX5	1	1	1	0	0	0
gene11951	CDKN3	1	0	0	0	0	0
gene11955	LOC106991267	1	1	1	0	1	0
gene11956	SAMD4A	1	1	1	0	0	0
gene11958	WDHD1	1	0	0	0	0	0
gene11960	MAPK1IP1L	0	0	1	0	1	0
gene11963	DLGAP5	1	1	0	0	0	0
gene11966	ATG14	1	1	1	0	0	0
gene11975	TMEM260	1	1	1	0	0	0
gene11980	LOC106991261	0	0	1	0	0	0
gene1199	PSMB4	1	0	1	0	0	0
gene11990	PSMA3	1	1	1	0	0	0
gene11991	ARID4A	0	1	0	0	0	0
gene11999	GPR135	0	0	1	0	0	0
gene120	EFHD1	1	0	0	0	0	0
gene12008	DHRS7	1	0	1	0	0	0
gene12011	PPM1A	1	1	1	0	0	0
gene12019	MNAT1	1	1	0	0	0	0
gene1202	CGN	1	0	1	0	0	0
gene12024	PRKCH	1	1	1	0	0	0
gene12025	NA	0	1	0	0	0	0
gene12027	SNAPC1	0	1	1	0	0	0
gene12028	LOC101118878	1	0	0	0	0	0
gene1203	TUFT1	1	0	1	0	0	0
gene12033	RHOJ	1	0	1	0	0	0
gene12036	PPP2R5E	1	1	0	0	0	0
gene12037	NA	0	1	1	0	1	0
gene12038	WDR89	0	0	1	0	0	0
gene12040	SYNE2	1	1	1	0	0	0
gene12043	ESR2	0	1	1	0	0	0
gene12049	ZBTB1	0	0	1	0	0	0
gene12052	PLEKHG3	0	1	1	0	0	0
gene12053	SPTB	0	1	0	0	0	0
gene12054	CHURC1	1	0	0	0	0	0
gene12055	GPX2	1	1	1	0	0	0
gene12060	MAX	1	1	1	0	0	0
gene12061	NA	0	1	0	1	0	0
gene12062	FUT8	0	0	1	0	0	0
gene12066	LOC105607019	1	1	1	0	0	0
gene1207	SNX27	1	1	1	0	0	0
gene12077	TMEM229B	1	0	0	0	0	0
gene12078	PLEKHH1	0	0	1	0	0	0
gene12079	PIGH	1	0	0	0	0	0
gene1208	NA	0	1	1	0	1	0
gene12080	ARG2	1	0	1	0	0	0
gene12081	VTI1B	0	0	1	0	0	0
gene12082	RDH11	1	1	1	0	0	0
gene12096	LOC105607004	0	0	1	0	0	0
gene12097	ZFP36L1	0	1	1	0	1	0
gene12101	EXD2	0	1	1	0	0	0
gene12102	GALNT16	1	0	0	0	0	0
gene12103	LOC105615761	1	0	0	0	0	0
gene12105	SLC39A9	1	1	1	0	0	0
gene12106	PLEKHD1	1	0	0	0	0	0
gene12108	SUSD6	1	0	0	0	1	0
gene12110	SRSF5	1	0	0	0	0	0
gene12111	SLC10A1	0	0	1	0	1	0
gene12112	LOC105606998	1	0	0	0	1	0
gene12114	SLC8A3	1	1	1	0	0	0
gene12117	LOC101121607	0	0	1	0	0	0
gene12122	LOC101101897	1	1	0	0	0	0
gene12125	LOC101102399	1	1	1	0	0	0
gene12126	MED6	1	0	0	0	0	0
gene12128	TTC9	1	1	1	0	0	0
gene12130	PCNX	1	1	1	0	0	0
gene12131	SIPA1L1	1	1	1	0	0	0
gene12137	DPF3	1	0	1	0	0	0
gene1214	LINGO4	1	0	0	0	0	0
gene12140	ZFYVE1	0	0	1	0	0	0
gene12145	PAPLN	0	1	1	0	0	0
gene12147	NA	0	0	0	0	1	0
gene1215	RORC	1	1	1	0	0	0
gene12152	LOC101104669	1	1	1	0	0	0
gene12157	PNMA1	1	0	0	0	0	0
gene12158	ELMSAN1	0	1	1	0	1	0
gene12160	ZNF410	1	1	0	0	0	0
gene12161	FAM161B	0	0	1	0	0	0
gene12162	COQ6	1	1	1	0	0	0
gene12165	ALDH6A1	0	0	1	0	0	0
gene12166	LIN52	1	1	1	0	0	0
gene12172	ISCA2	1	1	0	0	0	0
gene12174	AREL1	0	0	1	0	0	0
gene12177	FCF1	1	0	0	0	0	0
gene12180	DLST	1	1	1	0	0	0
gene12181	RPS6KL1	1	1	0	0	0	0
gene12183	EIF2B2	0	0	1	0	0	0
gene12184	MLH3	0	0	1	0	1	0
gene12185	ACYP1	0	1	0	0	0	0
gene12187	NEK9	1	1	1	0	0	0
gene12192	LOC106991294	0	0	1	0	0	0
gene12194	JDP2	1	0	1	0	0	0
gene12195	BATF	0	1	1	0	0	0
gene12201	LOC101110679	1	1	0	0	1	0
gene12206	IFT43	0	0	0	0	1	0
gene12208	GPATCH2L	0	1	0	0	0	0
gene12209	ESRRB	0	1	0	0	0	0
gene12210	VASH1	1	1	1	0	1	0
gene12211	ANGEL1	1	0	0	0	0	0
gene12217	LOC105615773	1	0	0	0	0	0
gene12218	LOC105606528	1	1	0	0	0	0
gene12219	CIPC	1	1	1	0	0	0
gene1222	S100A11	1	1	1	0	0	0
gene12225	TMED8	0	0	1	0	1	0
gene12226	SAMD15	1	1	1	0	0	0
gene12246	DIO2	1	0	0	0	0	0
gene12255	STON2	0	1	0	0	0	0
gene12256	SEL1L	1	1	1	1	1	0
gene12266	GPR65	0	1	1	0	0	0
gene12269	SPATA7	0	0	1	0	1	0
gene12270	PTPN21	1	1	1	0	1	0
gene12273	GSTA1	1	0	0	0	0	0
gene12274	TTC8	0	0	1	0	0	0
gene12276	FOXN3	1	1	1	0	1	1
gene12278	EFCAB11	0	1	1	0	0	0
gene12281	PSMC1	1	0	1	0	0	0
gene12282	NRDE2	1	1	1	0	0	0
gene12284	CALM1	1	1	1	0	0	0
gene12294	EIF3J	1	1	0	0	0	0
gene12295	SPG11	1	1	1	0	0	0
gene12297	LOC101120668	1	1	1	0	0	0
gene12298	B2M	1	1	1	0	1	0
gene12304	EEF1A1	1	1	1	0	0	0
gene12314	LOC101110066	1	1	1	0	0	0
gene12328	IRAK1BP1	0	0	1	0	0	0
gene12338	TTK	1	0	0	0	0	0
gene12351	UBE3D	0	0	1	0	0	0
gene12355	RWDD2A	1	1	0	0	0	0
gene12360	SNAP91	1	1	1	0	0	0
gene12366	KIAA0408	1	1	1	0	0	0
gene12367	ECHDC1	0	0	1	0	0	0
gene12369	RNF146	0	0	1	0	0	0
gene12370	RSPO3	0	0	1	0	1	0
gene12373	CENPW	1	1	1	0	0	0
gene12375	HINT3	0	1	0	0	0	0
gene12382	TPD52L1	0	0	0	0	0	1
gene12383	RNF217	1	1	1	0	0	0
gene12386	TRDN	1	1	1	0	0	0
gene12393	FABP7	0	1	0	0	0	0
gene12397	HSF2	0	0	1	0	1	0
gene12403	LOC101122794	1	1	0	0	0	0
gene12405	MAN1A1	0	1	1	0	1	0
gene12406	FAM184A	0	0	1	0	0	0
gene12409	LOC106991309	1	0	1	0	0	0
gene12411	CEP85L	0	0	1	0	0	0
gene12423	ROS1	1	1	1	0	0	0
gene12425	VGLL2	1	1	0	0	1	1
gene12434	RWDD1	1	0	0	0	0	0
gene12439	TSPYL1	1	1	1	0	0	0
gene12440	TSPYL4	1	1	1	0	0	0
gene12451	HS3ST5	1	0	0	0	0	0
gene12459	LAMA4	1	0	0	0	0	0
gene12468	REV3L	1	1	0	0	0	0
gene12469	KIAA1919	1	1	1	0	0	0
gene12470	SLC16A10	1	1	0	0	1	0
gene12472	GTF3C6	0	0	1	0	0	0
gene12476	SLC22A16	0	1	1	0	0	0
gene12477	DDO	1	1	1	0	0	0
gene12485	ZBTB24	0	0	1	0	0	0
gene12489	LOC105609801	1	1	1	0	0	0
gene12494	SESN1	1	0	0	0	1	0
gene12496	FOXO3	1	1	1	0	0	0
gene12497	LACE1	1	1	1	0	0	0
gene12507	SCML4	0	1	1	0	0	0
gene12508	SOBP	1	0	0	0	1	0
gene12509	PDSS2	1	1	1	0	0	0
gene12511	BEND3	1	0	0	0	0	0
gene12519	RTN4IP1	1	1	0	0	0	0
gene12520	AIM1	0	1	1	0	0	0
gene12525	PRDM1	1	0	0	0	0	0
gene12527	PREP	1	1	0	0	0	0
gene12528	LOC105611049	1	1	1	0	0	0
gene12529	POPDC3	1	1	1	0	0	0
gene1255	LOC101121654	1	1	0	0	0	0
gene12551	USP45	0	0	1	0	0	0
gene12552	PNISR	0	0	1	0	1	0
gene12554	FAXC	1	1	0	0	1	0
gene12555	FBXL4	1	1	1	0	0	0
gene12564	FHL5	1	1	0	0	0	0
gene12565	UFL1	1	1	0	0	0	0
gene12590	BACH2	1	1	0	0	0	0
gene12599	RRAGD	1	1	1	0	0	0
gene12602	GABRR1	1	1	0	0	0	0
gene12605	PNRC1	1	1	0	0	1	0
gene12607	RNGTT	0	0	1	0	0	0
gene12614	RARS2	0	0	1	0	0	0
gene12622	LOC106990113	0	0	1	0	1	0
gene12635	CEP162	1	0	0	0	0	0
gene12636	MRAP2	0	1	0	0	0	0
gene12646	NA	0	0	1	0	0	0
gene12648	LAMA2	0	0	1	0	1	0
gene12651	NA	0	1	0	0	0	0
gene12659	EPB41L2	1	0	0	0	0	0
gene12662	LOC105610727	0	0	1	0	0	0
gene12663	AKAP7	1	0	1	0	0	0
gene12667	MED23	0	0	0	0	1	0
gene12669	ENPP1	1	0	1	0	0	1
gene12670	CTGF	0	1	0	0	0	0
gene12696	VNN2	0	1	1	0	0	0
gene12698	RPS12	0	0	1	0	0	0
gene12699	EYA4	1	1	0	0	0	0
gene12703	SGK1	1	1	1	0	0	0
gene12709	HBS1L	1	1	1	0	0	0
gene12711	AHI1	0	1	1	0	0	0
gene12712	LOC101111026	0	1	0	0	0	0
gene12714	PDE7B	0	0	0	0	1	0
gene12716	MTFR2	0	0	1	0	0	0
gene12722	MAP3K5	1	0	1	0	0	0
gene12723	PEX7	0	1	0	0	0	0
gene12735	PERP	0	1	0	0	0	0
gene12737	HEBP2	1	1	1	0	0	0
gene12742	REPS1	1	1	1	0	0	0
gene12744	HECA	1	1	1	0	0	0
gene12745	TXLNB	1	1	1	0	0	0
gene12746	CITED2	0	1	0	0	0	0
gene12750	NA	0	1	0	0	0	0
gene12754	HIVEP2	0	1	1	0	1	0
gene12756	AIG1	1	1	0	0	0	0
gene12757	ADAT2	1	1	1	0	0	0
gene12759	FUCA2	0	0	0	0	1	0
gene12765	SF3B5	0	1	1	0	0	0
gene12772	UTRN	0	1	0	0	0	0
gene12777	EPM2A	0	0	1	0	1	0
gene12779	FBXO30	0	1	1	0	1	0
gene1278	S100A2	0	1	0	0	0	0
gene12780	SHPRH	1	1	1	0	0	0
gene12786	STXBP5	1	1	1	0	0	0
gene12789	LOC101103243	1	1	0	0	0	0
gene1279	S100A16	0	1	1	0	0	0
gene12796	TAB2	1	1	1	0	0	0
gene12799	ZC3H12D	1	1	1	0	0	0
gene1280	S100A1	1	1	1	0	0	0
gene12803	LATS1	0	1	0	0	0	0
gene12805	NUP43	0	0	1	0	0	0
gene12807	LRP11	1	1	0	0	0	0
gene12809	LOC101105006	1	1	1	0	0	0
gene1281	CHTOP	1	0	0	0	0	0
gene12813	PLEKHG1	1	0	0	0	0	0
gene12817	ZBTB2	1	1	0	0	1	0
gene12818	RMND1	1	1	1	0	0	0
gene12822	ESR1	0	0	1	0	1	0
gene12835	IPCEF1	0	0	1	0	0	0
gene12836	CNKSR3	1	1	1	0	0	0
gene12844	TFB1M	1	1	0	0	0	0
gene1285	NPR1	1	0	0	0	0	0
gene12850	ARID1B	0	0	1	0	0	0
gene12855	SNX9	1	1	1	0	0	0
gene1286	LOC106990802	0	0	1	0	0	0
gene12860	SERAC1	0	0	0	0	1	0
gene12863	TULP4	1	1	1	0	0	0
gene12868	DYNLT1	1	0	1	0	0	0
gene12874	LOC105608996	0	1	0	0	0	0
gene12880	SOD2	0	0	0	0	1	0
gene12881	WTAP	1	0	0	0	0	0
gene12882	ACAT2	1	0	0	0	0	0
gene12883	TCP1	0	0	1	0	0	0
gene1289	GATAD2B	0	1	1	0	1	0
gene12892	SLC22A3	0	0	1	0	0	0
gene12896	AGPAT4	0	0	1	0	0	0
gene1290	DENND4B	1	1	0	0	0	0
gene12900	PACRG	0	0	0	0	1	0
gene12903	QKI	0	1	0	0	0	0
gene1291	CRTC2	1	1	1	0	0	0
gene12916	MPC1	1	1	0	0	0	0
gene12919	FGFR1OP	1	1	0	0	0	0
gene12923	TTLL2	1	1	1	0	0	0
gene12924	UNC93A	1	1	1	0	0	0
gene12928	MLLT4	0	0	1	0	1	0
gene12929	LOC106991325	0	0	1	0	0	0
gene12933	DACT2	0	0	1	0	0	0
gene12939	PHF10	1	1	0	0	0	0
gene1294	JTB	0	0	1	0	0	0
gene12942	LOC106991326	1	1	1	0	0	0
gene12943	DLL1	1	1	1	0	0	0
gene1295	RAB13	1	1	0	0	0	0
gene12961	LOC105610376	0	0	1	0	0	0
gene12966	OGFRL1	0	0	0	0	1	0
gene12969	SDHAF4	0	0	0	0	1	0
gene1297	RPS27	0	1	1	0	0	0
gene12975	LMBRD1	1	1	1	0	0	0
gene1298	LOC106990858	0	0	1	0	1	0
gene12992	PTP4A1	1	1	1	0	0	0
gene13002	ZNF34	0	0	0	0	1	0
gene13004	RPL8	1	1	1	0	0	0
gene13005	ZNF7	1	0	0	0	0	0
gene13007	ARHGAP39	0	0	1	0	0	0
gene13008	C9H8orf82	0	1	0	0	0	0
gene13009	LRRC24	0	0	1	0	0	0
gene13011	RECQL4	1	1	0	0	0	0
gene13012	MFSD3	1	1	1	0	0	0
gene13013	GPT	1	1	1	0	0	0
gene13015	KIFC2	1	1	1	0	0	0
gene13016	CYHR1	1	1	1	0	0	0
gene13021	ADCK5	0	0	1	0	1	0
gene13022	SLC52A2	0	1	0	0	0	0
gene13026	HSF1	1	1	1	0	0	0
gene13030	LOC105615980	0	0	0	0	1	0
gene13032	HGH1	0	0	1	0	0	0
gene13035	MAF1	1	0	1	0	0	0
gene13037	LOC101113599	1	1	1	0	0	0
gene13039	EXOSC4	0	1	1	0	0	0
gene1304	TPM3	0	0	1	0	0	0
gene13044	PARP10	0	0	0	0	0	1
gene13046	LOC101111462	1	1	1	0	0	0
gene1305	C1H1orf189	0	0	1	0	0	0
gene13051	SCRIB	1	0	0	0	0	0
gene13054	FAM83H	0	1	0	0	0	0
gene13061	TIGD5	0	0	1	0	0	0
gene13062	EEF1D	1	1	1	0	0	0
gene13067	GSDMD	0	0	1	0	0	0
gene13068	ZC3H3	1	1	1	0	0	0
gene1307	UBAP2L	1	1	0	0	0	0
gene13070	RHPN1	1	1	1	0	0	0
gene13074	GLI4	0	1	1	0	0	0
gene13076	GPIHBP1	1	1	1	0	0	0
gene1308	HAX1	1	1	0	0	1	0
gene13088	THEM6	1	0	0	0	1	0
gene13089	LOC105614078	1	0	0	0	0	0
gene13094	TSNARE1	1	1	1	0	0	0
gene13097	PTP4A3	0	0	1	0	0	0
gene131	GJA4	1	1	1	0	0	0
gene13100	SLC45A4	1	0	0	0	0	0
gene13101	DENND3	0	1	0	0	0	0
gene13102	PTK2	1	1	1	0	0	0
gene13109	COL22A1	0	1	0	0	0	0
gene1311	IL6R	1	0	0	0	1	0
gene13123	ST3GAL1	1	1	1	0	0	0
gene13125	NDRG1	1	1	1	0	0	0
gene13128	SLA	1	1	1	0	1	0
gene1314	UBE2Q1	1	1	1	0	0	0
gene13145	ASAP1	1	0	0	0	0	0
gene13152	MYC	1	0	1	0	0	1
gene13159	LOC101104157	0	1	0	0	0	0
gene13160	TRIB1	0	0	1	0	1	1
gene13166	SQLE	1	1	1	0	0	0
gene13169	LOC101105336	0	0	1	0	0	0
gene13171	MTSS1	1	0	1	0	0	0
gene13172	NDUFB9	1	1	1	0	0	0
gene13175	RNF139	1	0	0	0	0	0
gene13178	LOC105609072	1	1	1	0	0	0
gene13179	FER1L6	1	1	1	0	0	0
gene13180	FAM91A1	0	1	1	0	0	0
gene13183	KLHL38	1	1	1	0	0	0
gene13187	FBXO32	1	0	1	0	0	0
gene13188	WDYHV1	0	0	0	0	1	0
gene13189	ATAD2	1	0	0	0	0	0
gene1319	KCNN3	1	1	1	0	0	0
gene13190	ZHX1	0	1	1	0	0	0
gene13196	DERL1	0	0	1	0	0	0
gene1320	PMVK	0	0	0	0	1	0
gene13200	LOC101110341	1	1	0	0	0	0
gene13206	SPIDR	0	0	1	0	0	0
gene1321	PBXIP1	0	1	0	0	0	0
gene13210	MCM4	1	1	1	0	0	0
gene13220	C9H8orf22	1	1	1	0	0	0
gene1323	PYGO2	0	1	1	0	0	0
gene13230	RB1CC1	1	1	1	0	0	0
gene13235	RGS20	0	1	1	0	0	0
gene13236	TCEA1	0	0	1	0	1	0
gene1324	SHC1	1	0	0	0	0	0
gene13248	RPS20	0	1	1	0	0	0
gene1325	CKS1B	1	1	0	0	0	0
gene13251	CHCHD7	0	0	1	0	0	0
gene13252	SDR16C5	1	0	0	0	0	0
gene13257	FAM110B	1	1	1	0	0	0
gene13258	UBXN2B	1	1	1	0	0	0
gene1326	FLAD1	1	1	1	0	0	0
gene13260	SDCBP	1	1	0	0	0	0
gene13261	NSMAF	1	0	0	0	0	0
gene13268	RAB2A	1	0	0	0	1	0
gene1327	ZBTB7B	0	0	1	0	0	0
gene13270	CHD7	1	1	0	0	0	0
gene13279	GGH	1	1	1	0	0	0
gene13282	YTHDF3	0	0	1	0	0	0
gene13288	ARMC1	0	0	1	0	0	0
gene13290	PDE7A	1	1	0	0	1	1
gene13298	TRIM55	0	1	1	0	0	0
gene13299	CRH	1	1	1	0	1	0
gene133	DLGAP3	0	1	0	0	0	0
gene13300	RRS1	0	0	1	0	0	0
gene13301	ADHFE1	1	1	1	0	0	0
gene13304	VCPIP1	1	1	1	0	0	0
gene13305	LOC105609782	0	0	1	0	0	0
gene1331	EFNA4	0	0	1	0	0	0
gene13310	COPS5	1	1	1	0	0	0
gene13312	ARFGEF1	1	1	1	0	0	0
gene13314	LOC101102990	1	1	0	0	1	0
gene13323	NCOA2	1	1	1	0	0	0
gene1333	EFNA1	1	1	1	0	0	0
gene13331	MSC	1	1	0	0	0	0
gene13332	LOC105607367	0	1	0	0	0	0
gene1334	SLC50A1	1	1	1	0	0	0
gene13340	C9H8orf89	0	0	1	0	1	0
gene13342	RDH10	0	0	1	0	0	0
gene13343	STAU2	0	1	1	0	0	0
gene13346	TMEM70	0	1	1	0	0	0
gene1335	DPM3	1	1	1	0	0	0
gene13351	JPH1	1	1	1	0	0	0
gene13354	CRISPLD1	0	0	1	0	0	0
gene1336	KRTCAP2	0	1	1	0	0	0
gene13361	ZFHX4	0	1	1	0	0	0
gene13364	LOC105613955	1	0	0	0	0	0
gene1337	TRIM46	1	0	1	0	0	0
gene13371	ZC2HC1A	1	0	0	0	0	0
gene13374	STMN2	1	1	1	0	0	0
gene13375	HEY1	1	1	1	0	0	0
gene13377	TPD52	1	0	0	0	0	0
gene1338	MUC1	1	0	0	0	0	0
gene13383	ZNF704	1	1	1	0	0	0
gene1339	THBS3	1	0	0	0	0	0
gene13395	TNFRSF11B	0	1	0	0	0	0
gene13396	SAMD12	1	1	1	0	0	0
gene13398	EXT1	1	0	0	0	0	0
gene1340	MTX1	1	1	1	0	0	0
gene13401	MED30	1	1	0	0	0	0
gene13407	EIF3H	1	0	0	0	1	0
gene1341	GBA	1	1	0	0	0	0
gene13410	TRPS1	0	1	1	0	0	0
gene1342	FAM189B	0	0	1	0	0	0
gene13424	EBAG9	1	0	0	0	0	0
gene13425	PKHD1L1	1	1	0	0	0	0
gene1343	SCAMP3	1	0	1	0	0	0
gene13435	EIF3E	0	0	0	0	1	0
gene13438	ANGPT1	1	0	1	0	0	0
gene1344	CLK2	1	1	1	0	1	0
gene13444	ABRA	0	1	0	0	0	0
gene13445	OXR1	1	1	1	0	0	0
gene13454	RIMS2	0	1	0	0	0	0
gene13456	DCAF13	1	0	0	0	0	0
gene13457	SLC25A32	1	1	1	0	0	0
gene13458	CTHRC1	1	0	1	0	0	0
gene13464	ATP6V1C1	1	0	1	0	0	0
gene13469	KLF10	1	1	0	0	1	1
gene1347	FDPS	1	1	1	0	0	0
gene13472	UBR5	0	0	1	0	1	0
gene13473	RRM2B	0	0	1	0	0	0
gene13475	NCALD	1	0	1	0	0	0
gene13479	ZNF706	1	1	1	0	0	0
gene13485	PABPC1	1	1	0	0	1	0
gene13490	RNF19A	0	1	0	0	0	0
gene13496	LOC105609918	0	1	0	0	0	0
gene13497	VPS13B	0	1	1	0	0	0
gene1350	ASH1L	0	1	1	0	0	0
gene13504	OSR2	1	0	1	0	0	0
gene13509	NIPAL2	1	0	0	0	0	0
gene1352	LOC105605579	0	0	0	0	1	0
gene13522	TSPYL5	1	1	1	0	0	0
gene13528	LOC106990367	1	0	0	0	1	0
gene13529	PTDSS1	0	1	0	0	0	0
gene13541	NDUFAF6	0	0	1	0	1	0
gene13543	TP53INP1	0	0	1	0	0	0
gene13544	CCNE2	1	1	0	0	0	0
gene13545	INTS8	0	0	0	0	1	0
gene1355	DAP3	1	1	1	0	0	0
gene13551	RAD54B	0	1	0	0	0	0
gene13552	FSBP	0	1	1	0	0	0
gene13553	GEM	0	0	1	0	0	0
gene13555	NA	0	0	1	0	0	0
gene13557	LOC105616094	0	1	0	0	0	0
gene13558	LOC105610886	1	1	0	0	0	0
gene13560	RBM12B	0	0	0	0	0	1
gene13562	LOC101110771	0	0	1	0	0	0
gene13563	LOC105610887	0	0	1	0	0	0
gene13569	RUNX1T1	0	0	1	0	1	0
gene13576	TMEM55A	1	1	1	0	0	0
gene13578	TMEM64	0	0	1	0	0	0
gene13592	RMDN1	0	0	1	0	0	0
gene13593	WWP1	1	1	1	0	0	0
gene13600	LOC105610323	1	1	1	0	1	0
gene13602	LOC106991355	1	1	1	0	0	0
gene13604	LOC101113341	1	1	1	0	0	0
gene13609	E2F5	1	0	0	0	1	0
gene1361	RIT1	0	1	0	0	0	0
gene13610	LRRCC1	1	1	0	0	0	0
gene1362	KIAA0907	0	0	0	0	1	1
gene13620	SNX16	1	1	0	0	0	0
gene13627	TAF2	0	0	0	0	1	0
gene13628	DSCC1	0	0	1	0	0	0
gene13630	DEPTOR	1	1	0	0	0	0
gene13633	MRPL13	0	1	1	0	0	0
gene13635	SNTB1	1	1	1	0	0	0
gene1364	ARHGEF2	1	1	1	0	0	0
gene13649	DIAPH3	1	0	0	0	0	0
gene1365	SSR2	0	1	1	0	0	0
gene13663	LECT1	1	1	1	0	0	0
gene13665	ELF1	1	1	1	0	0	0
gene13672	NAA16	1	0	0	0	0	0
gene13673	RGCC	0	0	0	0	0	1
gene13675	DGKH	0	0	1	0	1	0
gene1368	UBQLN4	1	1	1	0	0	0
gene13680	EPSTI1	0	1	0	0	0	0
gene13688	LACC1	0	0	0	1	0	0
gene13692	LOC101110151	0	0	1	0	1	0
gene13696	NUFIP1	0	0	0	0	1	0
gene13697	GPALPP1	1	0	0	0	0	0
gene13700	TPT1	1	1	0	0	0	0
gene13701	SLC25A30	1	1	1	0	1	0
gene13709	LCP1	1	1	1	0	1	0
gene13712	KIAA0226L	0	0	0	0	1	0
gene13716	SUCLA2	0	0	0	0	1	0
gene13717	NUDT15	1	1	0	0	0	0
gene13719	ITM2B	1	0	0	0	0	0
gene13720	RB1	0	1	0	0	0	0
gene13722	RCBTB2	0	0	1	0	0	0
gene13723	CYSLTR2	0	0	1	0	0	0
gene13729	CAB39L	1	0	0	0	0	0
gene13731	PHF11	1	1	1	0	0	0
gene13733	LOC101116843	1	1	1	0	0	0
gene13737	KPNA3	1	1	1	0	0	0
gene13738	SPRYD7	1	1	1	0	0	0
gene13739	LOC105608011	0	1	1	0	0	0
gene1374	SEMA4A	1	1	1	0	1	0
gene1375	SLC25A44	0	0	1	0	0	0
gene13757	DHRS12	1	1	1	0	0	0
gene1376	LOC101102276	1	1	1	0	0	0
gene13764	CKAP2	1	1	1	0	0	0
gene13765	VPS36	0	1	1	0	0	0
gene13766	THSD1	1	0	0	0	0	0
gene13769	SLC25A15	1	1	1	0	0	0
gene1377	PAQR6	0	1	0	0	0	0
gene13770	MRPS31	0	1	1	0	0	0
gene13773	FOXO1	1	1	0	0	1	1
gene13779	NA	1	0	0	0	0	0
gene13780	COG6	1	0	0	0	0	0
gene13782	NHLRC3	0	0	0	0	1	0
gene13785	FREM2	1	0	0	0	0	0
gene1379	SMG5	1	1	1	0	0	0
gene13790	POSTN	0	0	1	0	0	0
gene13797	SERTM1	0	0	1	0	0	0
gene13798	LOC105616153	0	0	1	0	1	0
gene13800	SPG20	1	1	0	0	0	0
gene13806	NBEA	1	0	1	0	0	1
gene1381	GLMP	0	0	1	0	0	0
gene13819	STARD13	1	1	1	0	0	0
gene1382	CCT3	1	1	1	0	1	0
gene13821	KL	1	0	0	0	0	0
gene13828	BRCA2	1	0	0	0	0	0
gene13829	ZAR1L	1	0	0	0	0	0
gene13831	NA	1	1	1	0	0	0
gene13833	LOC101110773	1	0	1	0	0	0
gene13843	ALOX5AP	0	0	1	0	0	0
gene13845	USPL1	1	1	1	0	0	0
gene13846	NA	1	0	1	0	0	0
gene13854	SLC7A1	1	0	0	0	0	0
gene13855	LOC105616168	1	1	1	0	0	0
gene13856	MTUS2	1	1	1	0	0	0
gene13857	SLC46A3	1	1	1	0	0	0
gene13859	LOC105610254	1	0	1	0	0	0
gene13860	FLT1	1	1	1	0	0	0
gene13862	FLT3	1	1	1	0	1	0
gene13867	LOC101114283	1	0	0	0	0	0
gene13868	LOC101114533	0	0	0	0	1	0
gene1387	MEF2D	1	1	1	0	0	0
gene13873	RPL21	0	0	1	0	1	0
gene13878	WASF3	1	1	1	0	0	0
gene1388	LOC105615960	0	1	1	0	0	0
gene13880	RNF6	1	1	1	0	0	0
gene13884	NUP58	1	1	1	0	0	0
gene13888	LOC101116326	0	1	1	0	1	0
gene13889	MIPEP	0	1	1	0	0	0
gene1389	IQGAP3	1	0	0	0	1	0
gene13892	SACS	0	0	0	1	0	0
gene13893	SGCG	1	1	0	0	0	0
gene1390	TTC24	1	1	1	0	0	0
gene13900	MRPL57	1	1	1	0	0	0
gene13901	SKA3	1	0	0	0	0	0
gene13903	SAP18	1	1	1	0	0	0
gene13908	N6AMT2	1	0	0	0	1	0
gene13909	IFT88	0	0	0	0	1	0
gene1391	APOA1BP	0	0	1	0	0	0
gene13910	CRYL1	1	0	0	0	0	0
gene13921	LOC106991381	0	1	1	0	1	0
gene13926	CENPJ	0	0	1	0	0	0
gene13935	PCDH9	0	0	0	0	1	0
gene13943	MZT1	1	1	1	0	0	0
gene13944	BORA	1	0	1	0	0	0
gene13945	DIS3	0	0	0	0	1	0
gene13946	PIBF1	1	1	0	0	1	0
gene1395	NES	1	0	0	0	0	0
gene13953	KLF12	1	1	0	0	0	0
gene13960	TBC1D4	0	1	0	0	0	0
gene13967	LMO7	1	1	1	0	0	0
gene13968	LOC101103163	1	0	0	0	0	0
gene13971	KCTD12	0	1	1	0	0	0
gene13972	IRG1	0	1	0	0	0	0
gene13975	FBXL3	1	1	1	0	0	0
gene13976	MYCBP2	1	1	1	0	1	0
gene13979	EDNRB	1	0	0	0	0	0
gene13987	NA	0	0	0	0	1	0
gene1399	MRPL24	0	1	0	0	0	0
gene1400	HDGF	1	1	1	0	0	0
gene1402	SH2D2A	1	1	1	0	0	0
gene14042	LOC105601884	1	0	0	0	0	0
gene1405	PEAR1	1	1	1	0	0	0
gene14052	UGGT2	1	0	1	0	0	0
gene14057	MBNL2	0	1	1	0	1	0
gene1406	LRRC71	1	1	1	0	0	0
gene14060	LOC105616222	0	0	1	0	0	0
gene14061	IPO5	1	1	1	0	0	0
gene14062	FARP1	1	1	1	0	0	0
gene14068	UBAC2	1	0	0	0	0	0
gene14070	GPR18	1	1	1	0	0	0
gene14071	GPR183	1	1	1	0	0	0
gene14073	TM9SF2	1	1	0	0	0	0
gene14076	CLYBL	0	1	1	0	1	0
gene14082	PCCA	1	0	0	0	0	0
gene14084	TMTC4	1	0	1	0	0	0
gene14086	LOC101112491	1	1	1	0	0	0
gene1409	ETV3	0	0	1	0	1	0
gene14095	TPP2	1	1	1	0	0	0
gene14096	METTL21C	1	1	1	0	0	0
gene14097	TEX30	0	0	0	0	1	0
gene14098	KDELC1	1	1	1	0	0	0
gene14108	LIG4	1	1	1	0	0	0
gene14110	TNFSF13B	0	1	1	0	1	0
gene14116	IRS2	1	1	1	0	0	0
gene14117	COL4A1	1	1	1	0	0	0
gene14118	LOC101115805	1	1	1	0	0	0
gene14119	RAB20	0	0	1	0	1	0
gene14124	ING1	1	0	1	0	0	0
gene14126	ANKRD10	1	0	0	0	0	0
gene14135	TUBGCP3	1	1	1	0	0	0
gene14137	ATP11A	1	1	1	0	0	0
gene14140	F10	1	1	1	0	0	0
gene14143	PCID2	1	0	0	0	1	0
gene14144	CUL4A	1	1	1	0	0	0
gene14145	LAMP1	1	1	1	0	0	0
gene14147	ADPRHL1	1	1	1	0	0	0
gene14148	LOC101120174	1	0	0	0	1	0
gene14151	GAS6	0	0	1	0	0	0
gene14153	RASA3	1	1	1	0	1	0
gene14157	UPF3A	1	1	1	0	0	0
gene14158	CHAMP1	1	1	0	0	0	0
gene1417	LOC101111069	0	1	1	0	0	0
gene14170	NA	0	0	1	0	1	0
gene14178	HLF	0	0	1	0	1	0
gene14198	TRIM25	0	0	1	0	0	0
gene14199	COIL	1	1	1	0	0	0
gene142	LOC101109132	0	1	0	0	0	0
gene14204	TPT1	1	1	0	0	0	0
gene14209	LOC105616285	0	0	0	0	1	0
gene14212	CUEDC1	1	1	1	0	0	0
gene14213	VEZF1	1	1	0	0	0	0
gene14216	DYNLL2	1	1	1	0	0	0
gene1422	FCRL5	1	1	1	0	0	0
gene14229	MKS1	0	1	1	0	0	0
gene14233	SUPT4H1	0	0	1	0	0	0
gene14236	MTMR4	0	0	1	0	0	0
gene14240	NA	1	1	1	0	0	0
gene14245	LOC101103247	0	0	1	0	0	0
gene14247	PRR11	1	0	0	0	0	0
gene1425	FCRL3	1	1	1	0	0	0
gene14250	YPEL2	0	0	1	0	0	0
gene14255	CLTC	1	1	1	0	0	0
gene14256	PTRH2	1	1	1	0	1	0
gene14259	TUBD1	0	1	0	0	0	0
gene14263	MED13	0	1	1	0	0	0
gene14264	LOC101107031	1	0	0	0	1	0
gene14266	INTS2	1	0	0	0	0	0
gene14281	USP32	1	1	1	0	0	0
gene14286	MYO19	1	1	0	0	0	0
gene14288	GGNBP2	0	0	0	0	1	0
gene14295	LOC105616296	0	0	1	0	0	0
gene14297	TADA2A	1	0	0	0	0	0
gene14298	DUSP14	1	0	0	0	0	0
gene14303	HEATR6	1	1	0	0	0	0
gene1431	CD1D	1	0	1	0	0	0
gene14310	LOC101114285	1	1	1	0	0	0
gene14311	LOC101114535	0	1	0	0	0	0
gene14313	LOC101111303	0	0	0	1	0	0
gene14314	LOC100101238	1	0	0	0	1	0
gene14315	LOC101114790	1	1	1	0	0	0
gene14318	CCL5	1	1	1	0	1	0
gene14325	RASL10B	0	0	1	0	0	0
gene14327	PEX12	1	1	1	0	0	0
gene14330	SLFN11	0	0	1	0	0	0
gene14331	LOC105606856	0	1	1	0	0	0
gene14338	RAD51D	0	0	1	0	0	0
gene14339	RFFL	0	0	1	0	0	0
gene14345	CCL1	0	0	1	0	1	1
gene14346	LOC101119572	1	0	0	1	1	0
gene14348	LOC101120093	0	1	1	1	0	0
gene14355	TMEM98	1	1	1	0	0	0
gene14360	PSMD11	1	1	1	0	0	0
gene14362	C11H17orf75	0	0	1	0	0	0
gene14373	UTP6	0	0	0	0	1	0
gene14380	NF1	0	1	1	0	1	0
gene14381	EVI2A	1	1	1	0	0	0
gene14382	EVI2B	1	1	1	0	0	0
gene14384	KSR1	1	1	1	0	0	0
gene14387	LOC101102156	1	0	0	0	1	0
gene14388	NOS2	1	1	1	0	0	0
gene1439	LOC443423	0	1	1	0	0	0
gene14392	TMEM97	1	1	1	0	1	0
gene14393	IFT20	0	0	1	0	0	0
gene1440	CD1E	1	1	1	0	0	0
gene14406	SPAG5	1	1	1	0	0	0
gene14408	LOC101120505	0	1	1	0	0	0
gene14409	KIAA0100	0	0	0	0	1	0
gene14412	PROCA1	0	0	1	0	0	0
gene14413	RAB34	0	0	1	0	0	0
gene14415	TLCD1	0	1	1	0	0	0
gene14416	NEK8	1	1	1	0	0	0
gene14418	FAM222B	1	0	1	0	0	0
gene14425	TIAF1	0	0	0	0	1	0
gene14429	NUFIP2	0	1	0	0	0	0
gene14433	TP53I13	0	0	1	0	0	0
gene14435	ANKRD13B	1	0	0	0	0	0
gene14436	CORO6	0	0	1	0	0	0
gene14439	LOC105613550	0	1	0	0	0	0
gene1444	NA	1	0	0	0	1	0
gene14441	EFCAB5	0	0	1	0	0	0
gene14444	BLMH	1	0	0	0	0	0
gene14451	ABR	1	0	0	0	1	0
gene14453	NXN	1	0	0	0	0	0
gene14454	RNMTL1	1	0	1	0	0	0
gene14455	GLOD4	1	1	1	0	0	0
gene14460	VPS53	0	0	1	0	1	0
gene14461	FAM101B	1	1	0	0	1	0
gene14463	RPH3AL	1	0	1	0	0	0
gene14468	YWHAE	1	0	0	0	0	0
gene1447	LOC101111409	1	1	1	0	0	0
gene14471	NA	0	0	1	0	1	0
gene14472	MYO1C	1	1	1	0	0	0
gene14473	INPP5K	1	0	0	0	0	0
gene14474	PITPNA	1	1	1	0	0	0
gene14480	NA	1	1	0	0	0	0
gene14481	WDR81	0	1	0	0	0	0
gene14485	RPA1	1	1	1	0	0	0
gene14488	DPH1	1	0	0	0	0	0
gene14490	HIC1	0	0	1	0	1	0
gene14491	SMG6	0	1	1	0	0	0
gene14494	TSR1	1	1	1	0	0	0
gene14497	MNT	0	1	1	0	0	0
gene14498	METTL16	1	1	1	0	0	0
gene14501	PAFAH1B1	0	1	0	0	0	0
gene14504	RAP1GAP2	0	0	1	0	0	0
gene14530	ASPA	0	1	0	0	0	0
gene14537	P2RX5	1	0	0	0	0	0
gene14544	ATP2A3	0	0	1	0	0	0
gene14545	ZZEF1	1	1	1	0	1	0
gene14547	LOC101102403	0	1	0	0	0	0
gene14548	ANKFY1	1	1	1	0	0	0
gene14550	UBE2G1	1	1	0	0	1	0
gene14552	SPNS2	1	1	1	0	0	0
gene14558	NA	1	1	1	1	1	0
gene14566	TXNDC17	1	1	1	0	0	0
gene14567	NA	0	1	0	0	0	0
gene14570	FAM64A	1	0	0	0	0	0
gene14572	WSCD1	1	1	1	0	0	0
gene14575	NLRP1	1	1	1	0	0	0
gene14581	DHX33	1	1	0	0	0	0
gene14582	C1QBP	1	1	1	0	0	0
gene14584	NUP88	0	0	1	0	1	0
gene14585	RABEP1	1	1	1	0	0	0
gene14586	LOC105616327	0	0	1	0	0	0
gene14587	SCIMP	0	1	1	0	1	0
gene14590	ZFP3	0	0	0	0	1	0
gene14592	KIF1C	0	0	1	0	0	0
gene14593	INCA1	1	0	0	0	1	0
gene14596	SPAG7	0	1	0	0	0	0
gene14598	PFN1	1	1	0	0	0	0
gene146	KIAA0319L	1	0	1	0	0	0
gene14600	SLC25A11	1	1	0	0	0	0
gene14604	CHRNE	0	1	1	0	0	0
gene14606	MINK1	0	0	1	0	0	0
gene14611	TM4SF5	0	1	1	0	0	0
gene14612	ZMYND15	0	0	1	0	0	0
gene14613	CXCL16	0	1	1	0	1	0
gene14616	ARRB2	0	1	0	0	0	0
gene14624	C11H17orf49	0	1	0	0	0	0
gene14625	LOC106991418	0	1	1	0	0	0
gene14626	BCL6B	1	1	1	0	0	0
gene14627	SLC16A13	1	1	1	0	0	0
gene14630	LOC101117600	1	1	1	0	0	0
gene14634	ACADVL	1	1	1	0	0	0
gene14636	PHF23	1	1	1	0	0	0
gene14637	GABARAP	1	0	0	0	1	0
gene14641	SLC2A4	1	0	1	0	0	0
gene14642	YBX2	0	1	0	0	0	0
gene14646	LOC105607811	1	1	1	0	0	0
gene14647	ACAP1	1	1	1	0	0	0
gene14648	KCTD11	1	0	0	0	0	0
gene14651	PLSCR3	1	0	1	0	0	0
gene14652	TMEM256	1	1	0	0	1	1
gene14658	FGF11	1	1	1	0	0	0
gene14659	CHRNB1	0	0	1	0	0	0
gene14660	ZBTB4	1	1	1	0	0	0
gene14662	POLR2A	1	0	0	0	1	0
gene14664	TNFSF13	0	0	1	0	0	0
gene14666	EIF4A1	1	1	1	0	0	0
gene14667	CD68	0	1	0	0	0	0
gene14668	MPDU1	1	1	1	0	0	0
gene14669	SOX15	1	0	0	0	0	0
gene14670	FXR2	1	0	1	0	0	0
gene14671	SAT2	0	1	1	0	0	0
gene14674	TP53	1	1	1	0	0	0
gene14676	EFNB3	1	0	0	0	0	0
gene14677	DNAH2	0	0	1	0	0	0
gene14678	KDM6B	1	0	0	0	0	0
gene14679	TMEM88	1	1	1	0	0	0
gene14680	NAA38	1	1	1	0	0	0
gene14682	CHD3	0	0	0	0	1	0
gene14699	LOC105607806	0	1	0	0	0	0
gene14702	LOC106991397	0	0	0	0	1	1
gene14703	PER1	0	1	0	0	0	1
gene14704	VAMP2	0	0	0	0	1	0
gene14711	AURKB	1	1	0	0	0	0
gene14721	LOC101123219	1	1	1	0	0	0
gene14723	SLC25A35	1	1	1	0	0	1
gene14724	ARHGEF15	1	1	1	0	0	0
gene14729	NDEL1	0	1	0	0	0	0
gene14733	PIK3R6	1	1	1	0	0	0
gene14734	PIK3R5	0	1	1	0	1	0
gene14735	LOC105616335	1	1	1	0	0	0
gene14736	NTN1	1	1	1	0	0	0
gene14737	STX8	0	1	1	0	0	0
gene14739	CFAP52	1	0	0	0	1	0
gene1474	IFI16	1	1	1	0	0	0
gene14744	GLP2R	0	0	0	0	1	0
gene1475	LOC106990622	1	1	1	0	1	0
gene14750	LOC101111980	1	0	0	0	0	0
gene14753	LOC101113252	1	1	1	0	0	0
gene14754	LOC101103408	1	0	0	0	0	0
gene14764	ZNF18	0	1	0	0	1	0
gene14765	MAP2K4	1	1	1	0	0	0
gene14768	ARHGAP44	1	0	0	0	0	0
gene14769	ELAC2	0	0	1	0	0	0
gene1477	CADM3	0	0	1	0	0	0
gene14776	PMP22	0	1	0	0	1	1
gene14779	LOC105601852	1	0	0	0	0	0
gene1478	ACKR1	1	1	1	0	0	0
gene14784	ZNF624	0	0	1	0	0	0
gene14788	LOC105616344	0	0	0	0	1	0
gene14789	TRPV2	0	0	1	0	1	0
gene14792	CENPV	0	1	1	0	0	0
gene14795	TTC19	0	1	0	0	0	0
gene14796	ZSWIM7	0	1	1	0	1	0
gene14797	ADORA2B	1	0	1	0	0	0
gene14798	SPECC1	1	1	1	0	0	0
gene14801	ULK2	0	0	1	0	0	0
gene14805	LOC101108763	1	1	1	0	0	0
gene14815	SLC5A10	0	0	0	0	1	0
gene14819	SMCR8	1	1	1	0	0	0
gene14821	MIEF2	0	1	0	0	0	0
gene14822	FLII	1	1	1	0	0	0
gene14827	GID4	1	1	1	0	0	0
gene14829	DRC3	1	1	0	0	0	0
gene14831	SREBF1	1	1	1	0	1	0
gene14835	RASD1	1	1	0	0	1	1
gene14836	MED9	1	1	0	0	0	0
gene14839	COPS3	1	1	0	0	0	0
gene14840	FLCN	1	1	1	0	0	0
gene14845	DHRS7B	1	1	1	0	0	0
gene14848	NATD1	1	0	0	0	0	0
gene14854	UTP18	1	0	0	0	0	0
gene14855	MBTD1	1	0	0	0	0	0
gene14856	NME2	1	1	1	0	0	0
gene14857	LOC101102072	0	1	0	0	0	0
gene14862	TOB1	1	1	1	0	0	0
gene14863	WFIKKN2	1	1	1	0	0	0
gene14869	ABCC3	0	0	1	0	1	0
gene14871	SPATA20	1	1	1	0	0	0
gene14872	EPN3	1	1	0	0	0	0
gene14874	RSAD1	1	1	1	0	0	0
gene14875	ACSF2	1	1	1	0	0	0
gene14876	CHAD	1	0	1	0	0	0
gene14877	LRRC59	1	1	1	0	0	0
gene14880	XYLT2	0	1	0	0	0	0
gene14884	COL1A1	0	0	1	0	0	0
gene14885	LOC105616355	0	1	1	0	0	0
gene14887	PPP1R9B	1	0	0	0	1	0
gene14890	ITGA3	0	0	0	0	1	0
gene14892	DLX4	0	0	1	0	0	1
gene14893	LOC106991422	0	0	0	0	0	1
gene14898	FAM117A	0	1	1	0	1	0
gene14902	NGFR	0	0	0	0	1	0
gene14905	ZNF652	0	0	1	0	0	0
gene14909	LOC105608415	0	0	1	0	0	0
gene14917	UBE2Z	0	1	1	0	0	0
gene14918	ATP5G1	1	1	0	0	0	0
gene1492	DUSP23	1	1	1	0	0	0
gene14920	TTLL6	0	0	1	0	0	0
gene14923	HOXB9	1	0	0	0	0	0
gene14934	SKAP1	1	1	0	0	0	0
gene14937	NFE2L1	1	1	1	0	1	0
gene1494	SLAMF8	1	1	1	0	1	0
gene14940	CDK5RAP3	1	1	1	0	0	0
gene14942	PNPO	1	0	0	0	0	0
gene14944	LOC105616363	1	1	1	0	0	0
gene14947	MRPL10	1	1	1	0	0	0
gene14948	OSBPL7	1	1	1	0	0	0
gene14949	TBX21	0	1	1	0	0	0
gene14950	TBKBP1	1	1	1	0	0	0
gene14951	LOC105610172	0	1	1	0	0	0
gene14960	SOCS7	0	1	1	0	0	0
gene14961	LOC105616365	0	0	1	0	0	0
gene14962	ARHGAP23	1	0	0	0	0	0
gene14963	LOC106991424	1	0	1	0	0	0
gene14967	MLLT6	1	1	1	0	0	0
gene14968	CISD3	1	1	1	0	0	0
gene14969	PCGF2	1	0	1	0	0	0
gene1497	TAGLN2	1	0	0	0	0	0
gene14973	PIP4K2B	1	1	1	0	0	0
gene14978	RPL23	0	0	1	0	0	0
gene14982	LASP1	1	1	0	0	0	0
gene14988	ARL5C	1	0	0	0	0	0
gene14989	CACNB1	1	1	1	0	0	0
gene14990	RPL19	0	0	1	0	0	0
gene14993	FBXL20	0	1	1	0	1	0
gene14995	CDK12	0	0	1	0	1	0
gene15	ANO7	0	1	1	0	0	0
gene150	PSMB2	1	0	0	0	0	0
gene15000	TCAP	1	1	1	0	0	0
gene15004	MIEN1	1	1	1	0	0	0
gene15008	IKZF3	1	1	1	0	1	0
gene15012	ORMDL3	1	1	1	0	0	0
gene15016	PSMD3	1	0	0	0	0	0
gene15017	CSF3	0	0	1	0	0	0
gene15018	MED24	1	1	0	0	0	0
gene15019	NA	1	1	0	0	0	0
gene15020	THRA	1	0	1	0	0	0
gene15021	NR1D1	1	0	0	0	0	0
gene15024	RAPGEFL1	1	0	0	0	0	0
gene15025	WIPF2	0	1	1	0	0	0
gene15026	CDC6	1	1	0	0	0	0
gene15030	TOP2A	1	1	1	0	1	0
gene15034	SMARCE1	0	1	1	0	0	0
gene15035	KRT222	0	0	1	0	0	0
gene1506	ATP1A2	1	1	1	0	0	0
gene1507	LOC101118398	1	1	0	0	0	0
gene15077	LOC101117431	0	1	1	0	0	0
gene15085	EIF1	1	0	0	0	0	0
gene15087	HAP1	1	1	1	0	0	0
gene15088	JUP	1	0	0	0	0	0
gene15089	P3H4	1	1	1	0	0	0
gene15090	FKBP10	1	1	1	0	0	0
gene15091	LOC105611406	0	0	1	0	0	0
gene15092	NT5C3B	1	1	1	0	0	0
gene15095	ACLY	1	0	0	0	1	0
gene15097	CNP	1	1	1	0	0	0
gene15099	NKIRAS2	1	1	1	0	0	0
gene1510	PEA15	1	0	0	0	0	0
gene15100	ZNF385C	0	1	0	0	0	0
gene15105	RAB5C	0	0	1	0	0	0
gene1511	DCAF8	1	1	1	0	0	0
gene15110	STAT5B	1	1	1	0	0	0
gene15111	STAT5A	1	0	1	0	0	0
gene15112	STAT3	0	1	1	1	1	0
gene15114	ATP6V0A1	0	0	1	0	0	0
gene15118	COASY	1	1	1	0	0	0
gene15119	MLX	1	1	1	0	0	0
gene15120	PSMC3IP	1	1	1	0	0	0
gene15122	FAM134C	0	1	1	0	0	0
gene15128	CCR10	1	1	1	0	0	0
gene15129	CNTNAP1	1	1	1	0	0	0
gene15130	EZH1	1	1	1	0	0	0
gene15131	RAMP2	1	0	1	0	0	0
gene15134	LOC101112076	0	0	1	0	0	0
gene15140	LOC101112335	1	0	0	0	0	0
gene15144	NA	0	0	0	0	1	0
gene15150	RUNDC1	0	1	1	0	0	0
gene15152	IFI35	0	0	1	0	0	0
gene15155	RND2	0	0	0	0	1	0
gene15156	BRCA1	1	1	1	0	0	0
gene1516	SLAMF6	1	1	1	0	0	0
gene15160	LOC105616379	0	1	0	0	0	0
gene15167	SOST	0	0	1	0	1	0
gene15168	DUSP3	1	1	1	0	0	0
gene1517	CD84	0	1	1	0	1	0
gene15170	MPP3	0	0	1	0	0	0
gene15171	CD300LG	0	1	1	0	0	0
gene15177	TMEM101	1	1	1	0	0	0
gene15178	LSM12	1	0	0	0	0	0
gene15179	G6PC3	1	1	1	0	0	0
gene15180	HDAC5	1	1	1	0	0	0
gene15181	LOC105616384	1	1	1	0	0	0
gene15188	LOC105612015	1	1	1	0	0	0
gene1519	SLAMF1	1	1	1	0	0	0
gene15191	SLC25A39	1	1	1	0	0	0
gene15194	ITGA2B	0	1	0	0	0	0
gene15197	FZD2	1	1	1	0	0	0
gene152	CLSPN	1	1	0	0	1	0
gene1520	SLAMF7	1	1	1	0	0	0
gene15202	NA	1	1	1	0	0	0
gene15203	DBF4B	0	1	0	0	0	0
gene15211	KIF18B	1	1	0	0	0	0
gene15214	NMT1	1	1	1	0	0	0
gene15217	HEXIM1	0	0	1	0	1	1
gene15218	HEXIM2	0	1	0	0	0	0
gene1522	LOC101103530	1	1	1	0	0	0
gene15222	MAP3K14	1	1	0	0	1	0
gene15223	ARHGAP27	1	1	0	0	0	0
gene15226	RDM1	1	1	1	0	0	0
gene1523	LOC101121646	1	1	1	0	0	0
gene15235	LOC101120590	0	1	1	0	1	0
gene15238	LOC101121024	0	1	1	0	0	0
gene1524	CD244	1	1	1	0	0	0
gene15240	LOC106991403	0	0	1	0	0	0
gene15241	LOC106991433	1	1	1	0	0	0
gene15244	MYL4	1	1	1	0	0	0
gene15245	ITGB3	1	0	1	0	0	0
gene15251	METTL2A	0	0	1	0	0	0
gene15254	TLK2	1	1	0	0	0	0
gene15256	NA	0	0	1	0	1	0
gene15262	TANC2	1	0	0	0	0	0
gene15264	CYB561	1	0	0	0	0	0
gene15269	DCAF7	1	1	0	0	0	0
gene15270	LOC101102824	0	1	1	0	1	0
gene15278	SMARCD2	0	1	1	0	0	0
gene15279	LOC101122803	0	1	0	0	0	0
gene15282	SCN4A	1	1	1	0	0	0
gene15291	PECAM1	1	1	1	0	0	0
gene15292	MILR1	0	0	1	0	0	0
gene15296	SMURF2	0	0	1	0	0	0
gene15297	KPNA2	1	1	1	0	0	0
gene153	AGO4	1	1	1	0	0	0
gene15306	PSMD12	1	1	0	0	0	0
gene15308	METRNL	0	1	0	0	0	0
gene15310	TBCD	0	0	1	0	0	0
gene15312	ZNF750	0	0	1	0	0	1
gene15315	RAB40B	1	0	0	0	0	0
gene15318	WDR45B	1	1	1	0	0	0
gene15319	FOXK2	1	1	0	0	0	0
gene15320	LOC105612390	0	0	1	0	0	0
gene15325	HEXDC	1	1	1	0	0	0
gene15326	OGFOD3	1	1	1	0	0	0
gene15327	UTS2R	1	1	1	0	0	0
gene15333	LOC101110855	1	1	0	0	0	0
gene15334	CD7	0	1	1	0	1	0
gene15335	CSNK1D	1	1	0	0	1	0
gene15337	CCDC57	0	1	1	0	0	0
gene15338	FASN	0	0	0	0	1	0
gene15341	RFNG	1	1	0	0	0	0
gene15342	DCXR	0	1	1	0	0	0
gene15343	LOC105606262	1	1	0	0	0	0
gene15344	RAC3	1	1	1	0	0	0
gene15345	LRRC45	1	1	1	0	0	0
gene15346	STRA13	1	1	0	0	0	0
gene15350	PYCR1	1	1	1	0	0	0
gene15351	MAFG	1	1	0	0	0	0
gene15359	PPP1R27	1	1	0	0	0	0
gene15360	FAM195B	1	1	1	0	0	0
gene15365	HGS	1	0	0	0	0	0
gene15368	OXLD1	1	1	1	0	0	0
gene15371	NPLOC4	1	1	1	0	0	0
gene15376	ACTG1	1	0	1	0	0	0
gene15381	SLC38A10	1	0	0	0	0	0
gene15382	C11H17orf89	0	0	1	0	0	0
gene15386	BAIAP2	1	1	1	0	0	0
gene15396	GAA	0	0	1	0	0	0
gene15398	TBC1D16	1	1	1	0	0	0
gene154	AGO1	0	1	1	0	1	0
gene15400	LOC101121949	1	1	0	0	0	0
gene15401	CBX4	0	1	0	0	0	0
gene15402	CBX8	1	1	0	0	0	0
gene15403	CBX2	1	1	1	0	0	0
gene15407	ENGASE	1	1	1	0	0	0
gene15409	CANT1	0	1	1	0	0	0
gene15413	USP36	0	0	1	0	1	0
gene15414	CYTH1	0	0	1	0	0	0
gene15417	SOCS3	0	0	0	1	0	0
gene1542	ARHGAP30	1	1	1	0	1	0
gene15420	LOC101113775	1	1	1	0	0	0
gene15422	BIRC5	1	1	1	0	0	0
gene15424	TK1	1	1	1	0	0	0
gene15426	SYNGR2	1	1	1	0	1	0
gene15428	TMC8	1	0	0	0	0	0
gene15429	LOC106991439	1	1	1	0	0	0
gene1543	PVRL4	1	0	0	1	0	0
gene15430	LOC101115049	1	1	1	0	0	0
gene15431	NA	0	0	1	0	1	0
gene15432	TNRC6C	0	0	1	0	1	0
gene15435	44813	1	1	1	0	0	0
gene15439	SEC14L1	1	1	1	0	0	0
gene15440	LOC105606290	1	1	1	0	0	0
gene15442	MFSD11	0	1	1	0	0	0
gene15443	SRSF2	1	0	0	0	0	0
gene15445	METTL23	0	1	0	0	0	0
gene15449	ST6GALNAC2	1	1	1	0	0	0
gene15452	LOC105616421	1	1	1	0	0	0
gene15453	LOC101104327	0	1	0	0	0	0
gene15455	RHBDF2	1	1	1	0	0	0
gene15456	LOC105601853	0	0	1	0	0	0
gene15462	UBALD2	1	0	1	0	0	0
gene15465	RNF157	1	1	1	0	0	0
gene15466	NA	1	1	1	0	0	0
gene15468	EXOC7	1	0	0	0	0	0
gene15471	SRP68	1	0	0	0	0	0
gene15474	TEN1	0	1	0	0	0	0
gene15476	NA	0	0	1	0	1	0
gene15478	FBF1	0	0	1	0	0	0
gene15479	MRPL38	1	1	1	0	0	0
gene1548	NIT1	1	1	1	0	0	0
gene15481	NA	0	0	1	0	1	0
gene15482	WBP2	1	1	1	0	0	0
gene15483	UNC13D	1	1	0	0	1	0
gene15486	H3F3B	1	0	0	0	1	0
gene15487	GALK1	1	1	1	0	0	0
gene15488	ITGB4	0	1	0	0	0	0
gene1549	DEDD	1	1	1	0	0	0
gene15493	SMIM5	1	0	0	0	0	0
gene15495	LLGL2	1	1	1	0	0	0
gene15498	TMEM94	0	0	1	0	0	0
gene1550	UFC1	1	1	0	0	0	0
gene15502	MIF4GD	1	1	1	0	1	0
gene15504	GGA3	1	0	0	0	0	0
gene15508	NT5C	1	1	1	0	0	0
gene1551	USP21	0	0	1	0	0	0
gene15510	SLC16A5	1	1	0	0	0	0
gene15514	KCTD2	1	1	1	0	0	0
gene15515	ATP5H	1	1	1	0	0	0
gene15521	CDR2L	0	0	1	0	0	0
gene15522	HID1	0	1	0	0	0	0
gene15525	USH1G	0	1	1	0	0	0
gene1553	B4GALT3	1	0	1	0	0	0
gene15531	SLC9A3R1	0	0	0	0	1	0
gene15533	RAB37	0	0	1	0	0	0
gene15534	CD300LF	1	1	1	0	0	0
gene15535	CD300E	1	1	1	0	0	0
gene15539	LOC101104414	1	1	1	0	0	0
gene1554	ADAMTS4	1	0	0	0	0	0
gene15542	GPRC5C	1	0	1	0	0	0
gene15548	TTYH2	1	1	1	0	1	0
gene15549	LOC105606312	1	1	1	0	1	1
gene1555	NDUFS2	1	1	1	0	0	0
gene15555	FAM104A	0	1	1	0	0	0
gene15556	COG1	1	0	0	0	0	0
gene15559	SLC39A11	1	0	0	0	0	0
gene1556	FCER1G	0	1	1	0	0	0
gene15565	LOC105616446	1	1	1	0	0	0
gene15566	KCNJ2	1	1	0	0	0	0
gene15567	LOC106991441	0	0	1	0	0	0
gene15568	KCNJ16	0	0	0	0	0	1
gene15573	MAP2K6	1	1	0	0	0	0
gene15578	LOC101115808	0	1	1	0	0	0
gene1558	TOMM40L	1	1	1	0	0	0
gene15585	WIPI1	1	1	1	0	0	0
gene1559	NR1I3	1	1	1	0	0	0
gene15596	PRKCA	0	1	1	0	1	0
gene15598	LOC105610542	0	0	1	0	0	0
gene1560	PCP4L1	1	1	1	0	0	0
gene15600	CACNG1	0	0	1	0	0	0
gene15602	HELZ	0	1	0	0	0	0
gene15603	NA	0	1	0	0	0	0
gene15613	TMEM183A	1	1	1	0	0	0
gene15615	MYOG	1	1	1	0	0	0
gene15617	ADORA1	1	0	0	0	0	0
gene15618	MYBPH	1	1	1	0	0	0
gene15619	CHI3L1	1	1	1	0	0	0
gene15623	BTG2	0	1	0	0	0	0
gene15628	ZC3H11A	1	1	0	0	0	0
gene1563	SDHC	1	1	0	0	1	0
gene15632	SOX13	1	0	0	0	0	0
gene15640	LOC105609393	0	1	1	0	0	0
gene15641	PIK3C2B	1	1	1	0	0	0
gene15645	LRRN2	1	0	1	0	0	0
gene15646	NFASC	1	0	0	0	0	0
gene15647	CNTN2	0	1	1	0	0	0
gene15650	LOC105609389	0	0	0	0	0	1
gene15657	LOC106991447	1	1	1	0	0	0
gene15658	MFSD4	1	1	1	0	0	0
gene15662	NUCKS1	1	1	1	0	0	0
gene15663	RAB29	0	1	1	0	0	0
gene15664	SLC41A1	1	0	1	0	0	0
gene15665	PM20D1	1	1	1	0	0	0
gene15671	FAM72A	1	0	1	0	0	0
gene15672	SRGAP2	1	0	0	0	0	0
gene15680	DYRK3	1	0	0	0	0	0
gene15681	MAPKAPK2	1	1	1	0	0	0
gene15687	FCMR	0	1	1	0	0	0
gene15692	PFKFB2	1	0	1	0	0	0
gene15696	PLEKHA6	0	1	0	0	0	0
gene15706	LOC101116246	1	0	0	0	0	0
gene15709	LOC101116750	1	0	0	0	1	0
gene15714	LOC101117007	1	0	0	0	0	0
gene15724	CDC73	1	1	1	0	0	0
gene15731	RGS2	0	1	1	0	0	0
gene15735	RGS1	1	1	1	0	0	0
gene15746	KCTD3	0	0	1	0	0	0
gene1575	HSPA6	1	1	0	0	0	0
gene15759	RRP15	1	1	0	0	0	0
gene15764	LYPLAL1	1	1	0	0	0	0
gene15768	LOC105610782	0	1	1	0	0	0
gene15769	BPNT1	1	0	0	0	0	0
gene15771	RAB3GAP2	1	1	1	0	0	0
gene15774	C12H1orf115	1	1	0	0	0	0
gene15775	LOC101123395	0	0	1	0	0	0
gene15782	NA	0	1	0	0	0	0
gene15783	MIA3	1	1	1	0	0	0
gene15795	DEGS1	0	0	1	0	0	0
gene15796	NVL	1	1	0	0	0	0
gene158	ADPRHL2	0	1	1	0	0	0
gene15803	PPIA	1	1	1	0	0	0
gene1581	FCGR3A	1	1	1	0	0	0
gene15810	LBR	0	0	1	0	1	0
gene15819	LEFTY2	0	0	0	1	0	1
gene1582	FCGR2B	1	1	1	0	0	0
gene15826	ACBD3	1	0	1	0	0	0
gene15827	LOC106991444	1	1	1	0	0	0
gene1583	FCRLA	0	1	1	0	0	0
gene15834	ITPKB	1	0	0	0	1	0
gene15835	LOC105607267	1	1	0	0	0	0
gene15837	ADCK3	1	1	1	0	0	0
gene15839	AHCTF1	0	1	0	0	0	0
gene15841	SCCPDH	0	0	1	0	0	0
gene15846	CNST	1	1	1	0	0	0
gene15855	LOC101106609	0	1	1	0	0	0
gene15864	ADSS	0	0	1	0	0	0
gene15868	ZBTB18	1	1	1	0	0	0
gene15878	EXO1	1	1	0	0	0	0
gene1588	OLFML2B	1	0	1	0	0	0
gene15881	CHML	1	1	1	0	0	0
gene15885	FH	1	1	1	0	0	0
gene1589	LOC101108006	1	1	1	0	0	0
gene15890	XCL1	1	1	1	0	1	0
gene15892	LOC105606490	0	0	1	0	0	0
gene15894	LOC105606487	0	0	1	0	0	0
gene15901	BLZF1	1	1	1	0	0	0
gene15904	CCDC181	0	0	0	1	0	0
gene15905	SLC19A2	0	1	0	0	0	0
gene15908	SELL	0	1	1	0	0	0
gene15910	METTL18	0	0	1	0	1	0
gene15913	SCYL3	1	1	0	0	0	0
gene15915	METTL11B	1	0	0	0	0	0
gene15920	FMO3	0	1	0	0	0	0
gene15922	FMO2	1	1	1	0	0	0
gene15923	FMO1	1	0	0	0	0	0
gene15926	PRRC2C	0	1	0	0	0	0
gene15931	METTL13	0	0	1	0	1	1
gene15938	FASLG	1	1	1	0	0	0
gene1594	UHMK1	1	0	1	0	0	0
gene15941	TNFSF4	0	1	1	0	0	0
gene15946	DHRS3	1	1	1	0	0	0
gene15947	VPS13D	0	1	1	0	0	0
gene15949	TNFRSF1B	1	1	1	0	1	0
gene15955	PLOD1	0	0	1	0	0	0
gene15959	CLCN6	1	1	0	0	0	0
gene15960	MTHFR	0	1	1	0	1	0
gene15961	C12H1orf167	1	1	1	0	0	0
gene1597	UAP1	1	1	1	0	0	0
gene15975	ANGPTL7	1	0	0	0	0	0
gene15978	MASP2	1	0	0	0	0	0
gene15979	LOC106991484	0	0	0	0	1	0
gene1598	DDR2	0	0	1	0	0	0
gene15981	LOC105616526	0	0	1	0	0	0
gene15984	PEX14	1	1	1	0	0	0
gene15985	DFFA	1	1	0	0	0	0
gene15987	APITD1	1	1	1	0	0	0
gene15988	LOC105606448	1	0	1	0	0	0
gene15989	PGD	1	0	0	0	0	0
gene15990	KIF1B	1	1	0	0	0	0
gene15992	UBE4B	1	0	0	0	0	0
gene15994	NMNAT1	1	1	1	0	0	0
gene15997	CLSTN1	1	1	1	0	0	0
gene15998	PIK3CD	1	1	1	0	0	0
gene16	PPP1R7	0	1	1	0	0	0
gene1600	CCDC190	1	1	1	0	0	0
gene16000	TMEM201	0	0	1	0	0	0
gene16001	SLC25A33	0	0	1	0	0	1
gene16006	SPSB1	1	0	0	0	0	0
gene16008	H6PD	0	1	1	0	0	0
gene16011	GPR157	0	1	0	0	0	0
gene16014	ENO1	1	1	1	0	0	0
gene16015	RERE	1	0	1	0	0	0
gene16022	ERRFI1	0	1	0	0	0	0
gene16026	PER3	1	1	1	0	0	0
gene16028	CAMTA1	0	0	1	0	0	0
gene16033	KLHL21	1	1	1	0	0	0
gene16037	PLEKHG5	1	0	0	0	0	0
gene1604	RGS5	0	0	1	0	1	0
gene16040	HES2	1	1	1	0	0	0
gene16041	ACOT7	1	1	0	1	1	0
gene16043	GPR153	0	0	1	0	0	1
gene16046	ICMT	0	0	0	0	1	0
gene16047	RNF207	1	1	1	0	0	0
gene1605	LOC105613604	0	0	0	0	1	0
gene16050	KCNAB2	0	0	1	0	1	0
gene16055	C12H1orf174	1	1	1	0	0	0
gene16056	DFFB	0	0	1	0	1	0
gene16057	CEP104	0	0	1	0	0	0
gene1606	NUF2	1	1	1	0	0	0
gene16061	CCDC27	0	0	0	1	0	1
gene16064	TPRG1L	1	1	1	0	0	0
gene16074	FAM213B	1	1	1	0	0	0
gene16079	PEX10	1	0	0	0	0	0
gene16080	RER1	1	0	0	0	1	0
gene16083	SKI	1	0	0	0	0	0
gene16085	FAAP20	1	0	1	0	0	0
gene16092	TMEM52	0	0	1	0	0	0
gene16093	CALML6	0	0	1	0	0	0
gene161	TRAPPC3	0	1	1	0	0	0
gene1610	PBX1	0	0	1	0	0	0
gene16100	C12H1orf233	1	1	1	0	0	0
gene16101	LOC105616536	1	0	1	0	0	0
gene16102	SSU72	1	0	0	0	1	0
gene16104	ATAD3A	0	1	0	0	0	0
gene16109	CCNL2	0	0	1	0	1	0
gene16110	AURKAIP1	0	0	1	0	0	0
gene16113	DVL1	0	1	1	0	1	0
gene16120	UBE2J2	1	0	1	0	0	0
gene16122	B3GALT6	1	0	0	0	0	0
gene16125	TNFRSF18	0	0	1	0	0	0
gene16132	AGRN	1	0	1	0	0	0
gene16135	PERM1	1	1	1	0	0	0
gene16136	PLEKHN1	0	0	0	0	1	0
gene16137	KLHL17	0	1	1	0	0	0
gene16139	SAMD11	1	1	1	0	0	0
gene16142	SPEN	0	1	1	0	0	0
gene16147	PLEKHM2	1	1	1	0	0	0
gene16150	DNAJC16	0	0	1	0	0	0
gene16154	CTRC	1	0	1	0	0	0
gene16157	TMEM51	1	1	0	0	0	0
gene16163	PRDM2	0	1	1	0	0	0
gene16165	PDPN	0	0	1	0	1	0
gene16166	LRRC38	1	1	1	0	0	0
gene1618	MGST3	0	0	0	0	1	0
gene16188	PRDX6	1	1	1	0	0	0
gene16189	SLC9C2	0	0	1	0	0	0
gene16193	KLHL20	0	1	0	0	0	0
gene16194	CENPL	1	1	1	0	0	0
gene16196	DARS2	1	0	0	0	0	0
gene162	MAP7D1	1	0	0	0	1	0
gene16200	LOC105616620	0	0	1	0	1	0
gene16201	RABGAP1L	1	1	0	0	0	0
gene16206	MRPS14	0	1	0	0	0	0
gene16209	KIAA0040	1	1	0	0	0	0
gene1621	UCK2	1	1	1	0	0	0
gene1622	FAM78B	1	1	1	0	1	0
gene16220	LOC101118972	0	0	0	0	1	0
gene16221	LOC105608234	0	0	0	1	0	0
gene16224	LOC101118372	1	1	0	0	1	0
gene16233	FAM20B	0	1	1	0	1	0
gene16234	TOR3A	0	0	0	0	1	0
gene16235	LOC101118627	1	0	0	0	0	0
gene16236	ABL2	1	1	1	1	1	0
gene16245	FAM163A	1	0	0	1	0	0
gene16247	LOC101122372	1	1	0	0	0	0
gene16248	TOR1AIP1	1	1	1	0	0	0
gene16249	CEP350	0	1	1	0	0	0
gene16251	QSOX1	1	0	0	0	0	0
gene16258	STX6	1	0	0	0	0	0
gene16261	CACNA1E	1	0	0	0	0	0
gene16268	LOC101120681	0	0	1	0	0	0
gene16269	GLUL	1	0	0	0	1	0
gene1627	ILDR2	1	1	0	0	0	0
gene16273	RNASEL	0	0	1	0	1	0
gene16275	RGS8	1	1	1	0	0	0
gene16282	SHCBP1L	0	0	0	0	1	0
gene16283	LAMC1	0	0	1	0	0	0
gene16285	NMNAT2	1	1	1	0	0	0
gene16286	SMG7	1	1	0	0	0	0
gene16287	NCF2	0	0	0	0	1	0
gene16289	RGL1	1	0	1	0	0	0
gene16306	IVNS1ABP	1	1	1	0	0	0
gene16319	PTGS2	1	1	1	0	0	0
gene16321	KCNK2	0	0	0	0	1	0
gene16325	CENPF	1	1	1	0	0	0
gene16326	PTPN14	0	1	1	0	0	0
gene16327	SMYD2	1	1	1	0	0	0
gene16329	PROX1	0	0	1	0	0	0
gene16334	RPS6KC1	0	1	0	0	0	0
gene16336	ANGEL2	0	0	0	0	1	0
gene16337	VASH2	0	0	1	0	0	0
gene16344	BATF3	0	1	1	0	1	0
gene16346	ATF3	1	1	0	0	0	0
gene16347	LOC105607667	1	1	1	0	0	0
gene16349	NENF	1	0	0	0	0	0
gene16353	LOC105616576	1	1	1	0	0	0
gene16355	DTL	1	1	1	0	0	0
gene16356	INTS7	1	0	1	0	0	0
gene1636	CD247	0	0	1	0	1	0
gene16361	NEK2	1	1	1	0	1	0
gene16364	TRAF5	1	1	1	0	0	0
gene16371	HHAT	1	0	0	0	0	0
gene16379	C12H1orf74	1	1	1	0	0	0
gene1638	CREG1	1	0	0	0	0	0
gene16380	TRAF3IP3	0	0	1	0	1	0
gene16384	LAMB3	1	1	0	0	0	0
gene16393	PLXNA2	1	0	0	0	1	0
gene16395	CD34	1	1	1	0	0	0
gene1640	RCSD1	0	0	1	0	0	0
gene16406	ASPM	1	1	0	0	1	0
gene16412	DENND1B	1	1	0	0	0	0
gene16414	LOC105611350	0	1	0	0	0	0
gene16416	NEK7	1	1	0	0	0	0
gene16419	PTPRC	1	1	1	0	1	0
gene16421	LOC105613170	1	1	1	0	0	0
gene16422	LOC105613169	1	1	1	0	0	0
gene16427	KIF14	1	1	1	0	1	0
gene16429	LOC106991500	0	0	1	0	0	0
gene16435	KIF21B	0	0	1	0	1	0
gene16437	LOC105616624	1	1	1	0	1	0
gene16438	LOC105610045	1	1	1	0	1	0
gene16439	TMEM9	0	0	1	0	0	0
gene16440	IGFN1	1	1	1	0	0	0
gene16441	PKP1	0	0	1	0	0	0
gene16445	ADIPOR1	1	1	1	0	0	0
gene16447	KLHL12	0	0	1	0	0	0
gene16448	RABIF	1	1	0	0	0	0
gene1645	ADCY10	1	1	1	0	0	0
gene16451	LOC101110351	1	1	1	0	0	0
gene16452	LOC106991504	1	1	1	0	0	0
gene16454	LOC101110859	0	1	1	0	0	0
gene1646	MPC2	0	1	0	0	0	0
gene16460	LOC105616627	0	1	1	0	0	0
gene16469	IPO9	1	0	0	0	0	0
gene1647	DCAF6	1	1	1	0	0	0
gene16473	TIMM17A	1	1	0	0	0	0
gene16474	RNPEP	0	1	0	0	0	0
gene16477	GPR37L1	1	1	1	0	0	0
gene16478	ARL8A	1	1	1	0	0	0
gene16479	LOC101114718	0	0	1	0	0	0
gene16481	TMX4	0	0	0	0	1	0
gene16482	PLCB1	0	1	1	0	0	0
gene16496	SLX4IP	0	0	0	0	1	1
gene165	EVA1B	1	0	1	0	0	0
gene1650	SFT2D2	0	0	1	0	0	0
gene16504	SPTLC3	1	1	1	0	1	0
gene16507	TASP1	0	0	1	0	1	1
gene16510	NDUFAF5	1	1	1	0	0	0
gene16521	OTOR	0	1	0	0	0	0
gene16523	LOC101106868	0	1	0	0	0	0
gene16529	PFKFB3	0	1	0	0	0	0
gene16539	ATP5C1	1	1	1	0	0	0
gene16540	TAF3	1	1	1	0	1	0
gene16543	GATA3	0	1	1	0	0	0
gene16549	CELF2	1	1	1	0	0	0
gene16555	ECHDC3	1	1	1	0	0	0
gene16556	LOC105611763	0	0	1	0	0	0
gene16557	PROSER2	1	1	1	0	0	0
gene16558	UPF2	1	1	1	0	0	0
gene16559	DHTKD1	0	1	1	0	0	0
gene16561	SEC61A2	0	0	1	0	0	0
gene16569	LOC101109728	0	0	1	0	0	0
gene1657	RCAN1	0	1	0	0	0	0
gene16570	LOC101118373	1	0	1	0	0	0
gene16573	MASTL	1	0	0	0	0	0
gene16578	PDSS1	1	1	1	0	0	0
gene16579	LOC101109989	1	1	1	0	0	0
gene16580	NA	0	0	1	0	0	0
gene16585	LOC105613289	1	1	0	0	0	0
gene16586	CREM	1	1	0	0	1	1
gene16587	CUL2	1	0	0	0	0	0
gene16590	PARD3	1	1	1	0	0	0
gene16591	NA	0	0	1	0	0	0
gene16594	NRP1	1	0	0	0	0	0
gene16598	MALRD1	0	0	0	1	0	0
gene166	LOC105603009	0	0	1	0	0	0
gene16600	LOC101112339	1	1	1	0	0	0
gene16601	NEBL	1	1	1	0	0	0
gene16606	MLLT10	1	1	1	0	0	0
gene16607	DNAJC1	0	0	0	0	1	0
gene16614	PIP4K2A	0	0	1	0	0	0
gene16622	OTUD1	1	1	0	0	0	0
gene16634	THNSL1	0	0	1	0	0	1
gene1664	ATP5O	1	1	1	0	0	0
gene16642	OPTN	0	0	1	0	0	0
gene16649	BEND7	1	1	0	0	0	0
gene16650	PRPF18	1	1	0	0	0	0
gene16651	LOC105607883	1	0	0	0	0	0
gene16652	FRMD4A	0	1	1	0	1	0
gene16657	CDNF	0	0	1	0	1	0
gene1666	CRYZL1	1	0	0	0	1	0
gene16664	RPP38	0	0	1	0	0	0
gene16666	FAM171A1	1	0	1	0	0	0
gene16671	PTER	1	1	1	0	0	0
gene16672	C1QL3	0	1	1	0	0	0
gene16673	RSU1	1	1	1	0	0	0
gene16679	HACD1	0	0	1	0	0	0
gene1668	DONSON	1	1	0	0	1	0
gene16680	STAM	0	0	0	0	1	0
gene16681	TMEM236	1	0	0	0	0	0
gene1669	SON	1	1	1	0	0	0
gene16690	EPC1	1	1	1	0	0	0
gene16691	KIF5B	0	1	1	0	0	0
gene16692	ARHGAP12	1	1	1	0	0	0
gene16693	ZEB1	0	0	1	0	0	0
gene16694	LOC105609153	0	0	1	0	0	0
gene16699	LOC105616690	0	1	1	0	0	0
gene167	STK40	1	1	1	0	1	0
gene16705	MAP3K8	1	0	0	0	1	0
gene16711	WAC	1	1	0	0	0	0
gene16715	MPP7	1	1	1	0	0	0
gene16716	ARMC4	0	0	1	0	1	0
gene1672	DNAJC28	0	1	0	0	0	0
gene16731	BFSP1	1	1	1	0	0	0
gene16734	RRBP1	1	1	1	0	0	0
gene16738	NA	0	0	1	0	0	0
gene1674	IFNGR2	1	1	1	0	0	0
gene16740	MGME1	0	1	0	0	0	0
gene16742	PET117	0	1	1	0	1	0
gene16744	ZNF133	0	1	1	0	0	0
gene16746	LOC101121441	0	1	0	0	0	0
gene16747	DZANK1	1	1	1	0	0	0
gene16748	POLR3F	0	0	0	0	1	0
gene16750	SEC23B	1	0	0	0	0	0
gene16751	LOC105612282	0	1	0	0	0	0
gene16752	DTD1	1	1	1	0	0	0
gene1676	IL10RB	1	1	1	0	0	0
gene16761	CRNKL1	1	0	1	0	0	0
gene16765	RALGAPA2	0	0	1	0	0	0
gene16777	THBD	0	1	0	0	0	0
gene16778	CD93	1	1	1	0	0	0
gene16791	NA	1	0	0	0	0	0
gene16792	CST3	0	0	0	0	1	0
gene16796	CST7	0	1	1	0	0	0
gene16798	ACSS1	1	0	0	0	0	0
gene16803	ABHD12	1	1	1	0	0	0
gene16811	FAM208B	1	1	1	0	0	0
gene16813	ASB13	0	0	1	0	1	1
gene16815	NET1	0	1	0	0	0	0
gene1682	PAXBP1	0	0	1	0	0	0
gene16821	LOC101107541	1	0	1	0	0	0
gene16834	LOC101109633	0	0	1	0	0	0
gene16839	LOC101110434	1	1	1	0	0	0
gene16846	LOC106991526	1	1	1	0	0	0
[truncated: 5,067 more rows]

## Sheet: Figure1d
ID	Description	GeneRatio	BgRatio	pvalue	p.adjust	qvalue	geneID	Count	Group
GO:0046460	neutral lipid biosynthetic process	16/3278	43/18670	0.0017225	0.0217907	0.0172869	C3/LPIN1/SIK1/NR1H2/SREBF1/NR1H3/FBXW7/LPIN2/PLCE1/RGN/GK/FITM2/SCARB1/GPAT3/LDLR/PCK2	16	D3-M3
GO:0046463	acylglycerol biosynthetic process	16/3278	43/18670	0.0017225	0.0217907	0.0172869	C3/LPIN1/SIK1/NR1H2/SREBF1/NR1H3/FBXW7/LPIN2/PLCE1/RGN/GK/FITM2/SCARB1/GPAT3/LDLR/PCK2	16	D3-M3
GO:0046434	organophosphate catabolic process	72/3278	248/18670	5.17806e-06	0.000274133	0.000217474	P2RX7/PGM2L1/PDE8A/PPARGC1A/ENO2/AMPD3/FBP1/BPGM/INSR/GPD2/PFKFB4/PLA2G15/PFKM/OCRL/PRDX6/PRKAG2/PGM1/PDE7A/NUP54/NUP35/HDAC4/NUP153/PFKFB2/RANBP2/ALDOA/NUP98/NUDT15/UNG/ZBTB7A/NUP58/ENTPD4/INPP5K/NUP155/FOXK2/NUP188/GPD1/DUT/NUDT7/TP53/AAAS/ENPP1/ABHD12/ABCD1/SLC25A12/ADA/GALK1/PGM2/ADPGK/NEIL2/PDE5A/MYOG/MLYCD/PDE8B/PFKL/CNP/PNP/GPX1/IDH1/DCTPP1/DNPH1/MLXIPL/ENO1/UPP1/MTMR7/SCARB1/ABHD6/NT5C/LD…	72	D3-M3
GO:0072330	monocarboxylic acid biosynthetic process	90/3278	343/18670	3.27827e-05	0.00114105	0.000905217	IDO1/P2RX7/PGM2L1/CD74/CYP1A1/PPARGC1A/ENO2/ACSM1/DECR2/FBP1/PER2/NR1D1/PTGS2/BPGM/CH25H/INSR/PFKFB4/PRKAB2/SLC27A5/PFKM/PTGS1/PIBF1/PTGES3/PRKAG2/PGM1/NUP54/NUP35/HDAC4/NUP153/NR1H2/PFKFB2/OSBPL2/ADIPOR2/RANBP2/ACSS1/ALDOA/NUP98/WDTC1/LTA4H/NR1H3/ZBTB7A/NUP58/NUP155/FOXK2/ADIPOR1/NUP188/LIAS/GPD1/CHST12/CBR4/TP53/AAAS/ABCD1/SLC25A12/ELOVL1/MECR/PTGES2/GALK1/RGN/ADPGK/AVPR1A/OSBPL7/MYOG/MLYCD/OXS…	90	D3-M3
GO:0016126	sterol biosynthetic process	26/3278	81/18670	0.00105403	0.0156613	0.0124243	CH25H/PRKAG2/SOD1/NFYB/SREBF1/CNBP/ARV1/ACAA2/ACAT2/G6PD/DHCR7/HMGCR/HMGCS1/SREBF2/MVK/ACLY/TM7SF2/NSDHL/EBP/FDPS/INSIG1/MSMO1/SCD/LSS/DHCR24/SQLE	26	D3-M3
GO:0072525	pyridine-containing compound biosynthetic process	42/3278	150/18670	0.000990985	0.0149359	0.0118489	IDO1/P2RX7/PGM2L1/PPARGC1A/ENO2/FBP1/PTGS2/BPGM/NAMPT/INSR/PFKFB4/PFKM/PRKAG2/PGM1/NUP54/NUP35/HDAC4/NUP153/PFKFB2/RANBP2/ALDOA/NUP98/ZBTB7A/NUP58/NUP155/NMNAT1/FOXK2/NUP188/GPD1/TP53/AAAS/GALK1/PNPO/ADPGK/MYOG/PFKL/NMNAT3/NMNAT2/MLXIPL/ENO1/PDXK/IDH2	42	D3-M3
GO:0010257	NADH dehydrogenase complex assembly	26/3278	64/18670	1.20877e-05	0.000521594	0.00041379	NUBPL/NDUFS5/NDUFB10/NDUFA12/NDUFS8/NDUFB11/NDUFA8/ECSIT/NDUFB8/NDUFA2/NDUFA9/NDUFV3/NDUFS7/NDUFA3/NDUFA6/NDUFB9/NDUFB3/NDUFAF5/NDUFAF3/NDUFS2/NDUFS1/NDUFA7/FOXRED1/NDUFV1/NDUFA10/NDUFB1	26	D3-M3
GO:1901617	organic hydroxy compound biosynthetic process	65/3278	271/18670	0.00428215	0.0384844	0.0305303	CD244/TNF/GFI1/PER2/NR1D1/HRH1/CITED1/WNT4/CH25H/PLTP/PLCB2/SLC27A5/APPL1/BMP6/PRKAG2/SOD1/OSBPL2/PLCL2/NFYB/SREBF1/ACER2/VPS35/PPIP5K1/CNBP/ARV1/PLCB3/ACAA2/TP53/ACAT2/GBA/G6PD/ISYNA1/ITPKB/SLC25A12/PLCE1/SPHK2/IP6K2/PNPO/DHCR7/OSBPL7/PLCD1/SRD5A3/HMGCR/GOT1/AKR1B1/HMGCS1/FGFR4/SREBF2/MVK/ACLY/TM7SF2/NSDHL/EBP/FDPS/PMEL/INSIG1/PDXK/MSMO1/DKKL1/SCD/LSS/DHCR24/SQLE/PCK2/ACOX2	65	D3-M3
GO:0046890	regulation of lipid biosynthetic process	65/3278	198/18670	1.29082e-07	1.76786e-05	1.40247e-05	TNF/CD74/C3/PPARGC1A/GFI1/SORBS1/NR1D1/PTGS2/WNT4/SIK1/ORMDL3/ORMDL1/PRKAB2/PIBF1/BMP6/PRKAG2/CREBL2/DDX20/SOD1/NR1H2/SF1/NFYB/ADIPOR2/SREBF1/NSMAF/WDTC1/ADGRF5/NR1H3/ADIPOR1/FBXW7/ORMDL2/SIRT4/ABCD1/PDGFB/ATP1A1/RGN/SPHK2/IGFBP7/AVPR1A/LPCAT1/FABP3/DHCR7/AGAP2/HMGCR/HMGCS1/FGFR4/SREBF2/MVK/ACADVL/TM7SF2/IDH1/FDPS/FITM2/MLXIPL/INSIG1/DKKL1/SCARB1/ABHD6/SCD/ENHO/LDLR/BRCA1/LSS/SQLE/APOC2	65	D3-M3
GO:2001233	regulation of apoptotic signaling pathway	102/3278	406/18670	6.79072e-05	0.00194755	0.00154502	FASLG/ATF3/BDNF/TNF/CD74/GDNF/PTPRC/LCK/HSPB1/PELI3/IVNS1ABP/CTSC/PTGS2/BNIP3/WNT4/EYA4/HMOX1/TPT1/DDIT3/GSN/FLCN/INCA1/CXCL12/TMBIM1/TRAF1/HSPA1A/STRADB/PPP3CC/PCGF2/TIMP3/TFDP2/TFAP4/LRRK2/ZNF385A/BBC3/FAF1/PPP1R13B/SOD1/FIS1/MAZ/DEDD2/BMF/DDX3X/GSK3A/ZMYND11/PDCD5/DAPK2/TRAF7/YWHAE/MAPK8/TRIAP1/BCL2L1/RAF1/NMT1/RB1CC1/UBQLN1/RRN3/STX4/TMBIM6/RPL11/NRP1/CTNNA1/FBXW7/ACAA2/CRADD/NONO/HYOU1/RPS7/…	102	D3-M3
GO:0010256	endomembrane system organization	107/3278	438/18670	0.000149767	0.00360127	0.00285695	FASLG/FCHO1/BAIAP2L2/P2RX7/ABCA1/LPIN1/PTPRC/BAIAP2/BLZF1/NDRG1/GSN/SYNGR2/PLEKHM2/DYM/ASAP1/SQSTM1/TMF1/USO1/AKTIP/CSNK1D/NPLOC4/LRRK2/ZNF385A/RAB2A/TMCC1/SOD1/NEK9/OSBPL2/ARFGEF2/TSG101/DNAJC13/TRDN/TMEM38B/ATL2/FLOT1/VPS11/VCPIP1/BAG6/ANO6/UBXN2B/ALS2CL/SCARB2/TOR1AIP1/SNX9/RAB5B/TOR1B/ARFGEF1/MIA3/CLASP2/RAB22A/GORASP2/COG1/RAB3GAP2/STX18/RBSN/CHMP1A/PACSIN3/DTNBP1/SEC23IP/RAB10/EMD/SGTA/DCTN…	107	D3-M3
GO:0070227	lymphocyte apoptotic process	24/3278	69/18670	0.000443498	0.00843909	0.00669487	FASLG/CCL5/IDO1/P2RX7/CD74/IRS2/CD3G/CD274/IL7R/BTK/FNIP1/CRKL/BCL6/TSC22D3/PKN1/DFFA/TP53/ADA/PRELID1/EFNA1/RPS6/BAX/ARG2/AURKB	24	D3-M3
GO:0030262	apoptotic nuclear changes	14/3278	35/18670	0.00147583	0.0196986	0.0156272	KPNA1/BLCAP/DEDD2/DICER1/HSF1/NMNAT1/CDK5RAP3/DFFA/CASP3/EXOG/ENDOG/BAX/AIFM1/TOP2A	14	D3-M3
GO:0006914	autophagy	138/3278	496/18670	6.43217e-09	2.53267e-06	2.00921e-06	PTPN22/LAMP3/IFI16/PPARGC1A/LEPR/HSPB1/NEDD4/TBC1D17/MAP1LC3B/BNIP3/MET/FYCO1/FOXO3/NAMPT/DYNLL2/UBQLN4/SVIP/TAB2/RRAGD/HMOX1/MTM1/FOXO1/DDIT3/RRAGC/TAB3/IRF8/FLCN/FBXO7/PRKAB2/MTMR14/MCOLN1/SQSTM1/RAB23/SESN1/STX12/UBQLN2/ATG12/PRKAG2/EIF4G2/LRRK2/LAMTOR3/RHEB/RNF185/NPC1/ATP6V1B2/ZC3H12A/HAX1/SEC22B/FIS1/SNX6/IKBKG/STK11/PIP4K2B/TSG101/BMF/FEZ2/ATG2B/PHF23/ABL2/GSK3A/SREBF1/TLK2/TSC1/VPS11/ACER…	138	D3-M3
GO:0061919	process utilizing autophagic mechanism	138/3278	496/18670	6.43217e-09	2.53267e-06	2.00921e-06	PTPN22/LAMP3/IFI16/PPARGC1A/LEPR/HSPB1/NEDD4/TBC1D17/MAP1LC3B/BNIP3/MET/FYCO1/FOXO3/NAMPT/DYNLL2/UBQLN4/SVIP/TAB2/RRAGD/HMOX1/MTM1/FOXO1/DDIT3/RRAGC/TAB3/IRF8/FLCN/FBXO7/PRKAB2/MTMR14/MCOLN1/SQSTM1/RAB23/SESN1/STX12/UBQLN2/ATG12/PRKAG2/EIF4G2/LRRK2/LAMTOR3/RHEB/RNF185/NPC1/ATP6V1B2/ZC3H12A/HAX1/SEC22B/FIS1/SNX6/IKBKG/STK11/PIP4K2B/TSG101/BMF/FEZ2/ATG2B/PHF23/ABL2/GSK3A/SREBF1/TLK2/TSC1/VPS11/ACER…	138	D3-M3
GO:0000422	autophagy of mitochondrion	29/3278	76/18670	1.6465e-05	0.000660699	0.000524144	PPARGC1A/MAP1LC3B/BNIP3/FBXO7/SQSTM1/ATG12/HAX1/FIS1/ATG2B/GSK3A/SREBF1/ATG14/ATG13/VPS13C/RNF41/TSC2/WIPI1/ATG9A/RB1CC1/GABARAP/GABARAPL2/FBXW7/WDR45B/TP53/GBA/HTT/CLEC16A/ATP13A2/SREBF2	29	D3-M3
GO:0061726	mitochondrion disassembly	29/3278	76/18670	1.6465e-05	0.000660699	0.000524144	PPARGC1A/MAP1LC3B/BNIP3/FBXO7/SQSTM1/ATG12/HAX1/FIS1/ATG2B/GSK3A/SREBF1/ATG14/ATG13/VPS13C/RNF41/TSC2/WIPI1/ATG9A/RB1CC1/GABARAP/GABARAPL2/FBXW7/WDR45B/TP53/GBA/HTT/CLEC16A/ATP13A2/SREBF2	29	D3-M3
GO:1905037	autophagosome organization	32/3278	96/18670	0.000136146	0.00333743	0.00264764	MAP1LC3B/MTM1/RAB23/STX12/UBQLN2/ATG12/LRRK2/SEC22B/PIP4K2B/FEZ2/ATG2B/PHF23/ATG14/UBXN2B/RAB5A/ATG13/SMCR8/WIPI1/RAB3GAP2/ATG9A/ATG16L1/RB1CC1/UBQLN1/RAB1B/GABARAP/GABARAPL2/TBC1D14/RALB/WDR45B/PIK3C2B/GBA/ATP13A2	32	D3-M3
GO:0072662	protein localization to peroxisome	22/3278	68/18670	0.00221273	0.0254383	0.0201806	DECR2/DDO/UBC/ZFAND6/PEX14/GNPAT/USP9X/PEX10/PEX12/CRAT/NUDT7/GSTK1/ACAA1/ECH1/ECI2/TYSND1/HMGCL/MLYCD/IDH1/EPHX2/ACOX2/NOS2	22	D3-M3
GO:0000045	autophagosome assembly	29/3278	93/18670	0.000943217	0.0144933	0.0114978	MAP1LC3B/MTM1/RAB23/STX12/UBQLN2/ATG12/LRRK2/SEC22B/PIP4K2B/FEZ2/ATG2B/PHF23/ATG14/UBXN2B/RAB5A/ATG13/SMCR8/WIPI1/RAB3GAP2/ATG9A/ATG16L1/RB1CC1/UBQLN1/RAB1B/GABARAP/GABARAPL2/TBC1D14/RALB/WDR45B	29	D3-M3
GO:0097352	autophagosome maturation	15/3278	38/18670	0.00118621	0.0168314	0.0133526	MAP1LC3B/FYCO1/UBQLN4/MCOLN1/TSG101/PHF23/ATG14/LAMP2/SMCR8/UVRAG/UBQLN1/GABARAP/GABARAPL2/CLEC16A/TECPR1	15	D3-M3
GO:0010506	regulation of autophagy	103/3278	327/18670	4.41774e-10	3.09242e-07	2.45327e-07	PTPN22/LAMP3/IFI16/LEPR/HSPB1/NEDD4/BNIP3/MET/FYCO1/FOXO3/NAMPT/UBQLN4/SVIP/TAB2/RRAGD/HMOX1/MTM1/FOXO1/DDIT3/RRAGC/TAB3/FLCN/FBXO7/PRKAB2/SESN1/UBQLN2/PRKAG2/EIF4G2/LRRK2/LAMTOR3/RHEB/NPC1/ATP6V1B2/ZC3H12A/HAX1/SEC22B/SNX6/IKBKG/STK11/PIP4K2B/BMF/FEZ2/PHF23/ABL2/GSK3A/SREBF1/TLK2/TSC1/ACER2/DAPK2/RAB5A/WAC/VPS35/ATG13/RAB12/VPS13C/SMCR8/RNF41/TSC2/LAMTOR5/RAB3GAP2/MAPK8/ATP6V0B/ATP6V1C1/TMEM59/R…	103	D3-M3
GO:0031589	cell-substrate adhesion	97/3278	354/18670	2.31005e-06	0.000144655	0.000114757	CD96/CD3E/ITGB7/SDC4/RAC2/VIT/SORBS1/MYO1G/PARVG/WNT4/CORO1A/APOD/DUSP3/ITGB2/L1CAM/ADAM9/PRKCE/GCNT2/SORBS3/CRKL/BCL6/EPDR1/SKAP1/FAM107A/RAC1/FOXF1/TSC1/ACER2/UNC13D/ITGB1BP1/MEGF9/CD63/CLASP2/LDB1/PDPK1/DNM2/DOCK1/CALR/PTK2/NRP1/ARL2/ILK/MMRN2/CORO1C/RSU1/FER/LAMB1/CDH13/C1QBP/LIMCH1/KANK1/MAP4K4/NEDD9/ITGA7/PECAM1/ITGB6/JUP/ANGPT1/SRGAP2/PLAU/CD34/NOTCH1/MACF1/EFNA1/ITGB3/ITGA5/KDR/RCC2/SLC9A…	97	D3-M3
GO:0033628	regulation of cell adhesion mediated by integrin	20/3278	46/18670	3.76584e-05	0.00124867	0.000990593	CCL5/CD3E/PTPN6/SYK/ADAM9/CRKL/SKAP1/ACER2/WNK1/ITGB1BP1/PTK2/ADA/PLAU/EFNA1/PIEZO1/EPHA2/RET/FERMT1/RAC3/MUC1	20	D3-M3
GO:0033627	cell adhesion mediated by integrin	26/3278	68/18670	4.25807e-05	0.00137568	0.00109135	CCL5/CD3E/ITGB7/ITGB2/PTPN6/SYK/ADAM9/CRKL/SKAP1/ACER2/WNK1/ITGB1BP1/PTK2/ADAM17/ITGB6/ADA/PLAU/EFNA1/ITGB3/ITGA5/PIEZO1/EPHA2/RET/FERMT1/RAC3/MUC1	26	D3-M3
GO:0034113	heterotypic cell-cell adhesion	22/3278	61/18670	0.00042648	0.0081832	0.00649187	ITGAD/CD2/TNF/ITGB7/PTPRC/LCK/ITGAX/ITGB2/GCNT2/SKAP1/FLOT1/WNK1/CD1D/ITGA7/JUP/ITGB3/ITGA5/CD200/MYADM/PARVA/NFASC/DSC2	22	D3-M3
GO:0051893	regulation of focal adhesion assembly	20/3278	60/18670	0.00231741	0.0257945	0.0204632	SDC4/WNT4/APOD/DUSP3/FAM107A/RAC1/TSC1/ITGB1BP1/CLASP2/LDB1/PTK2/NRP1/CORO1C/LIMCH1/MAP4K4/MACF1/KDR/RCC2/SLC9A1/DMTN	20	D3-M3
GO:0090109	regulation of cell-substrate junction assembly	20/3278	60/18670	0.00231741	0.0257945	0.0204632	SDC4/WNT4/APOD/DUSP3/FAM107A/RAC1/TSC1/ITGB1BP1/CLASP2/LDB1/PTK2/NRP1/CORO1C/LIMCH1/MAP4K4/MACF1/KDR/RCC2/SLC9A1/DMTN	20	D3-M3
GO:1903391	regulation of adherens junction organization	25/3278	67/18670	9.47516e-05	0.00252939	0.0020066	SDC4/WNT4/APOD/DUSP3/MAPRE2/BMP6/FAM107A/PTPN23/RAC1/TSC1/RDX/ITGB1BP1/CLASP2/LDB1/IQSEC1/PTK2/NRP1/CORO1C/LIMCH1/MAP4K4/MACF1/KDR/RCC2/SLC9A1/DMTN	25	D3-M3
GO:0060837	blood vessel endothelial cell differentiation	6/3278	11/18670	0.00601294	0.0482567	0.0382829	FOXJ2/CCM2/NRP1/NOTCH1/DLL1/HEY1	6	D3-M3
GO:0008356	asymmetric cell division	9/3278	20/18670	0.00408107	0.0370653	0.0294045	FGF13/ZBTB16/TEAD3/RGS14/PARD3/RAB10/GOLGA2/ARHGEF2/ASPM	9	D3-M3
GO:0036315	cellular response to sterol	10/3278	24/18670	0.00490484	0.0418706	0.0332166	ABCA1/RORC/RORA/NFE2L1/GRAMD1B/OSBPL7/HMGCS1/AACS/LRP8/INSIG1	10	D3-M3
GO:0071243	cellular response to arsenic-containing substance	9/3278	19/18670	0.0026543	0.0280572	0.0222582	ATF3/CPEB2/ATF4/HMOX1/MKNK2/ZC3H12A/DDX3X/HSF1/PPIF	9	D3-M3
GO:0006979	response to oxidative stress	122/3278	451/18670	2.57094e-07	2.69948e-05	2.14155e-05	NR4A3/ANGPTL7/TNF/TRPM2/PDE8A/PPARGC1A/HSPB1/CPEB2/GPX3/ATF4/PTGS2/BNIP3/MET/BTK/APOD/FOXO3/NCF1/HMOX1/FOXO1/ADAM9/FBXO7/KPNA4/EGLN1/TXNIP/OXR1/HSPA1A/AGAP3/NOX4/PRDX6/JUN/SESN1/PTGS1/PCGF2/OSER1/RWDD1/GSKIP/NFE2L1/LRRK2/ZC3H12A/SOD1/RGS14/HSF1/TSC1/VKORC1L1/OXSR1/NUDT15/VRK2/PSIP1/MAPK8/PPP2CB/DNM2/UBQLN1/STX4/DIABLO/KDM6B/LONP1/LIAS/FBXW7/ETS1/NUDT2/CHD6/CCS/NONO/NDUFA12/TP53/NDUFS8/PRDX5/ETFDH…	122	D3-M3
GO:0034599	cellular response to oxidative stress	88/3278	302/18670	4.12499e-07	3.93749e-05	3.12367e-05	NR4A3/TNF/TRPM2/PDE8A/PPARGC1A/HSPB1/CPEB2/GPX3/ATF4/BNIP3/MET/BTK/FOXO3/NCF1/HMOX1/FOXO1/FBXO7/OXR1/HSPA1A/AGAP3/NOX4/PRDX6/JUN/PCGF2/OSER1/RWDD1/GSKIP/NFE2L1/LRRK2/ZC3H12A/SOD1/HSF1/TSC1/VKORC1L1/VRK2/MAPK8/DNM2/UBQLN1/DIABLO/KDM6B/LONP1/FBXW7/ETS1/NUDT2/CHD6/CCS/NONO/TP53/PRDX5/FER/PRDX2/TXN/G6PD/RPS3/EZH2/ABCD1/LANCL1/GSR/MSRA/RGN/SIGMAR1/CBX8/MAPK1/NME2/ATP13A2/TRAP1/NQO1/ENDOG/GPX8/DAPK1/GP…	88	D3-M3
GO:1902065	response to L-glutamate	6/3278	11/18670	0.00601294	0.0482567	0.0382829	BAIAP2/AMIGO1/UFL1/TMBIM6/OPA1/AIFM1	6	D3-M3
GO:0071496	cellular response to external stimulus	93/3278	339/18670	3.50758e-06	0.000200784	0.000159285	ATF3/P2RX7/IFI16/FOXA3/PTPRC/MAP1LC3B/ATF4/PTGS2/BNIP3/FNIP1/WNT4/PIM1/NAMPT/BAIAP2/CPEB4/RRAGD/HMOX1/SIK1/FOXO1/RRAGC/MAP3K14/ATP2B1/KLF10/JUN/SESN1/MAX/BMP6/AMIGO1/LRRK2/HDAC4/ZC3H12A/SOD1/SLC39A5/IRF1/FAM107A/RAC1/HSF1/DEPDC5/SREBF1/ARHGAP35/TSC1/GLUL/ATG14/MAP2K4/LAMP2/NUDT15/WIPI1/MAPK8/SSH1/GABARAP/GABARAPL2/PPP1R9B/HSP90B1/RALB/CRADD/WDR45B/SIPA1/TP53/DAP/ATP1A2/PIK3C2B/OPA1/GBA/CLEC16A/KC…	93	D3-M3
GO:0097237	cellular response to toxic substance	71/3278	247/18670	8.75393e-06	0.000408517	0.000324083	NR4A3/TNF/TRPM2/PDE8A/PPARGC1A/GSTM3/GPX3/PTGS2/BNIP3/MET/FOXO3/GSTA1/HMOX1/FOXO1/B2M/XRN1/PRKCE/CLIC2/PRDX6/SESN1/PTGS1/PCGF2/OSER1/LRRK2/ADIRF/ZC3H12A/SOD1/FIS1/HSF1/NXN/DNM2/KDM6B/ETS1/CCS/PRDX5/PRDX2/GSTK1/TXN/RPS3/EZH2/PDGFB/NNT/GSR/RGN/SIGMAR1/CBX8/TRAP1/DNMT3A/KDR/RDH11/TXNDC17/NQO1/ENDOG/GPX8/GPX7/GPX1/NOS3/PYCR1/AIFM1/MAP3K5/DUOX1/APOM/PXDN/PPIF/SESN2/STK26/GPX2/ECT2/GPR37L1/CDK1/HBM	71	D3-M3
GO:0036294	cellular response to decreased oxygen levels	64/3278	217/18670	9.70956e-06	0.000446498	0.000354214	LIMD1/PPARGC1A/CPEB2/SLC8A3/ATF4/PTGS2/BNIP3/FOXO3/NAMPT/BACH1/CPEB4/UBC/HMOX1/NDRG1/SLC2A4/RORA/EGLN1/PRKCE/HP1BP3/PSMF1/CREBBP/PSME4/PSMA7/ANGPT4/PSMD12/TSC1/PSMD11/PSMA3/PSMD7/PSMA6/PSMC1/PSMD4/PSMA2/PSMD3/PSMC2/CUL2/PSMA5/UBQLN1/PSMB4/PSMD13/PSMB2/TMBIM6/PSMD6/EEF2K/ACAA2/HYOU1/TP53/OPA1/SIRT4/CD34/NOTCH1/PSME1/DNMT3A/SLC9A1/HILPDA/ENDOG/MYC/CACNB3/AIFM1/ENO1/KCNK3/CCNB1/DDAH1/CCNA2	64	D3-M3
GO:0042594	response to starvation	57/3278	191/18670	1.99012e-05	0.000778742	0.000617789	ATF3/IFI16/PPARGC1A/FOXA3/MAP1LC3B/ATF4/FNIP1/WNT4/FOXO3/CPEB4/RRAGD/SIK1/FOXO1/DDIT3/RRAGC/KLF10/OXCT1/JUN/SESN1/MAX/LRRK2/ZC3H12A/SLC39A5/DEPDC5/SREBF1/GLUL/ATG14/LAMP2/WIPI1/MAPK8/GNPAT/FOXK2/EIF2A/GABARAP/GABARAPL2/RALB/WDR45B/TP53/DAP/PIK3C2B/GBA/CLEC16A/CADPS2/RRP8/MAPK1/HMGCL/LRP11/INHBB/SREBF2/AACS/MAP3K5/UPP1/SESN2/STK26/FADS1/DSC2/PCK2	57	D3-M3
GO:0036293	response to decreased oxygen levels	95/3278	370/18670	4.97354e-05	0.00152845	0.00121255	NOS1/CYP1A1/LIMD1/PPARGC1A/CPEB2/SLC8A3/ATF4/PTGS2/BNIP3/FOXO3/NAMPT/BACH1/CPEB4/UBC/HMOX1/NDRG1/SLC2A4/CXCL12/RORA/EGLN1/PRKCE/NOX4/CDKN1B/HP1BP3/PSMF1/CREBBP/PSME4/PSMA7/ANGPT4/FIS1/PSMD12/HSF1/TSC1/PSMD11/PSMA3/RYR1/PSMD7/PSMA6/VEGFB/PSMC1/PSMD4/PSMA2/PSMD3/PSMC2/CUL2/MECP2/RAF1/PSMA5/UBQLN1/PSMB4/PSMD13/PSMB2/TMBIM6/PSMD6/EEF2K/HSP90B1/LONP1/ADAM17/ETS1/ACAA2/HYOU1/TP53/RAMP2/OPA1/SIRT4/ADA/P…	95	D3-M3
GO:0010212	response to ionizing radiation	41/3278	147/18670	0.00122705	0.0173328	0.0137504	CXCL10/IFI16/PTPRC/NAMPT/NOX4/XRRA1/POLE3/STK11/HSF1/TLK2/INO80/NABP2/NUCKS1/BRCC3/INIP/BCL2L1/RNF8/DNM2/HUS1/LIG4/POLG/CLK2/TP53/INTS7/DNMT3A/EEF1D/CASP3/TSPYL5/MYC/FIGNL1/GPX1/BAX/BRCA2/RHNO1/FANCD2/RAD51/RAD51AP1/BRCA1/RAD54L/ECT2/TICRR	41	D3-M3
GO:0000302	response to reactive oxygen species	62/3278	232/18670	0.000303402	0.00618586	0.00490735	NR4A3/TNF/TRPM2/PDE8A/PPARGC1A/BNIP3/MET/BTK/APOD/FOXO3/NCF1/HMOX1/FOXO1/ADAM9/KPNA4/EGLN1/TXNIP/AGAP3/JUN/SESN1/PCGF2/OSER1/LRRK2/SOD1/HSF1/NUDT15/MAPK8/PPP2CB/DNM2/KDM6B/ETS1/CCS/PRDX5/FER/PRDX2/TXN/RPS3/EZH2/ADA/RGN/SIGMAR1/CBX8/MAPK1/TRAP1/CASP3/NQO1/KCNA5/ENDOG/GPX1/NOS3/PPARGC1B/PYCR1/AIFM1/MAP3K5/HYAL1/PPIF/SESN2/STK26/ECT2/GPR37L1/CCNA2/CDK1	62	D3-M3
GO:0035690	cellular response to drug	89/3278	369/18670	0.000794192	0.0127638	0.0101257	NR4A3/DRD1/METTL21C/PTPN22/P2RX7/SLAMF8/TNF/TRPM2/PDE8A/PPARGC1A/FBXO32/FBP1/ATF4/MSTN/PTGS2/BNIP3/MET/FOXO3/BAIAP2/HMOX1/FOXO1/B2M/XRN1/PRKCE/PCGF2/OSER1/AMIGO1/TFAP4/LRRK2/ADIRF/CRKL/ZC3H12A/SOD1/HSF1/TMEM38B/ACER2/KMT2A/RYR1/ADCY2/NR3C1/SSH1/DNM2/PPP1R9B/HSP90B1/CTNNA1/KDM6B/ETS1/TMEM38A/TP53/OPA1/TXN/DCPS/GNAI2/RPS3/EZH2/JUP/PDGFB/AGRN/TRPM4/SIGMAR1/SPHK2/CBX8/MAPK1/ADCY6/TRAP1/DNMT3A/KDR/ARH…	89	D3-M3
GO:0009743	response to carbohydrate	56/3278	230/18670	0.00548215	0.0457827	0.0363202	IRS2/PPARGC1A/CLEC7A/NR1D1/PTGS2/FOXO3/NAMPT/IGF1R/TXNIP/PRKCE/NOX4/OXCT1/CDKN1B/FIS1/PFKFB2/KHK/RAC1/SREBF1/GLUL/MAP2K4/EIF2B5/RAF1/STX4/POLG/KLF7/ANO1/OPA1/MAP4K4/NDUFA9/SMARCB1/MAP2K6/DYNLL1/TRPM4/LRP5/COL6A2/NME2/TXN2/CDK16/SLC26A6/CASP3/HMGCR/GOT1/ENDOG/CRH/PFKL/AACS/SPARC/ANGPT2/MLXIPL/MAP1B/LGALS1/APOM/CDT1/ILDR2/SESN2/PCK2	56	D3-M3
GO:1901031	regulation of response to reactive oxygen species	15/3278	42/18670	0.00376331	0.0350173	0.0277798	NR4A3/TNF/PDE8A/MET/FOXO3/SESN1/LRRK2/TXN/RGN/TRAP1/ENDOG/PYCR1/SESN2/STK26/GPR37L1	15	D3-M3
GO:1902850	microtubule cytoskeleton organization involved in mitosis	53/3278	131/18670	5.55355e-10	3.18067e-07	2.52328e-07	TACC2/MZT1/PARP3/HSPA1A/PIBF1/ACTR1B/SBDS/SPRY1/PCNT/STAG2/STAG1/UBXN2B/CLASP2/CHMP1A/MECP2/DCTN1/CLTC/DYNLT1/CHMP1B/GOLGA2/TACC1/HTT/AAAS/EML1/RACGAP1/ARHGEF2/NDE1/MAD2L1/BORA/AURKA/EFHC1/MYBL2/STIL/PLK1/STMN1/NUF2/PSRC1/CCNB1/ESPL1/NUSAP1/PRC1/KIF23/CENPA/KIF11/TTK/KIF4A/AURKB/BIRC5/CDC20/NEK2/KIFC1/CENPE/NDC80	53	D3-M3
GO:1902905	positive regulation of supramolecular fiber organization	63/3278	204/18670	2.15577e-06	0.000138585	0.000109942	STMN2/BAIAP2L2/SDC4/SYNPO/CCL24/CCL26/LMOD2/MET/WNT4/CORO1A/BAIAP2/RHOBTB1/FHOD1/GSN/RICTOR/PRKCE/HSPA1A/NOX4/TESK1/LMOD3/CLIP1/CDKN1B/SORBS3/LIMK1/ARPC5L/RAC1/TSC1/SLAIN2/BAG4/SNX9/ITGB1BP1/ARHGEF10L/MECP2/DCTN1/MYO1C/CYFIP1/NRP1/RHOC/ARL2/PFN1/VASP/ARPIN/FER/LIMCH1/RPS3/FES/SPIRE1/CDC42EP1/CORO1B/CDC42EP5/CFL1/ARHGEF15/SH3PXD2B/GPX1/CDC42EP3/WDR1/CAV3/EVL/PAK1/MAP1B/RAC3/PSRC1/F2RL1	63	D3-M3
GO:0032886	regulation of microtubule-based process	64/3278	218/18670	1.14201e-05	0.000503123	0.000399136	STMN2/DIAPH1/MET/FGF13/MAPRE2/KAT2B/PARP3/HSPA1A/CLIP1/CDKN1B/APC2/MAPRE3/CEP250/FAM107A/RAC1/STAG2/GSK3A/STAG1/UBXN2B/SLAIN2/TRIM54/CLASP2/CEP120/LAMP1/CHMP1A/CAMSAP1/MECP2/DCTN1/CLTC/CHMP1B/RNF4/PDCD6IP/BICD2/ARL2/CFAP20/RPS3/FES/RANBP1/MACF1/ARHGEF2/CDH5/TRIM36/CAV3/PAK1/BORA/TCTEX1D2/AURKA/STIL/PLK1/MAP1B/CHEK1/GEN1/STMN1/SKA3/PSRC1/HAP1/BRCA1/CCNF/CKAP2/SPAG5/TRIM46/KIF11/NEK2/SKA1	64	D3-M3
GO:0051668	localization within membrane	40/3278	148/18670	0.00262568	0.0280572	0.0222582	CD2/ITGB7/PTPRC/DOCK2/ITGB2/GSN/CLIP1/ARHGAP44/CRKL/SEC23A/SEC24B/STX3/RAC1/GPC4/NPTN/VPS35/ITGB1BP1/MIA3/SCRIB/FNTA/SSH1/DNM2/USP46/RER1/RALA/CLSTN1/RILPL2/CDH13/IQSEC2/SEC23B/AGRN/GRIP2/RAB8A/CACNG8/ITGB3/SEC24D/REEP2/INSIG1/RFTN1/CACNG7	40	D3-M3
GO:0051260	protein homooligomerization	91/3278	351/18670	4.82907e-05	0.00149753	0.00118801	PRF1/KCNA4/STEAP4/CD3D/TRPM2/CD79A/CD3G/CD3E/HSF4/KCTD16/FBP1/GPX3/GBP5/RIOK3/HMOX1/KCTD2/MCOLN1/BEND3/B2M/PFKM/CCDC88C/LY6G5B/PEX11B/KCTD9/APIP/CRTC2/KCTD21/APPL2/NUP54/TMCC1/FIS1/OSBPL2/P2RX6/BMF/HSF1/ATL2/FLOT1/GLUL/ALDOA/ST13/VPS35/RYR1/TOR1B/NUP58/IMPDH2/SKI/CRBN/PEX14/RBMX/ATG16L1/GOLGA2/PDCD6IP/RHOC/LONP1/MICU1/VASP/KCTD11/CBR4/TAF10/SHMT2/TMEM38A/TP53/GBA/ANXA6/KCNJ2/SHKBP1/TRPM4/SIGMAR1/…	91	D3-M3
GO:0031579	membrane raft organization	10/3278	24/18670	0.00490484	0.0418706	0.0332166	CD2/PTPRC/DOCK2/GSN/NPC1/FLOT1/MYADM/CAV3/RFTN1/ABCA7	10	D3-M3
GO:0032984	protein-containing complex disassembly	79/3278	329/18670	0.00172223	0.0217907	0.0172869	STMN2/TNF/MAP1LC3B/LMOD2/BNIP3/FYCO1/FGF13/INSR/IGF1R/UBQLN4/GSN/MCOLN1/SMARCC2/LMOD3/AXIN1/APC2/TSG101/SMARCC1/MRPS18A/PHF23/ATG14/LAMP2/RDX/MRPL48/TRIM54/TRMT112/SMCR8/ETF1/CLASP2/TMOD4/CHMP1A/CAMSAP1/PEX14/CHMP1B/UVRAG/UBQLN1/GABARAP/CSNK1A1/GABARAPL2/SPTAN1/MRPL11/MRPS26/PTCD3/MRPL10/CHCHD10/GBA/MRPL38/MRPL32/MTIF2/CLEC16A/SMARCB1/MRPL37/MRPS11/MRPL4/MRPL41/MRPS9/MRPL57/NCKAP5L/MRPL36/ADD3/NE…	79	D3-M3
GO:0010927	cellular component assembly involved in morphogenesis	32/3278	115/18670	0.00413068	0.0373898	0.029662	LMOD2/NRAP/TCAP/NEBL/KLHL41/TMF1/LMOD3/CAPN3/MEF2A/MYBPC1/MYOZ1/TTN/OBSCN/DICER1/LDB3/CLASP2/TMOD4/GNPAT/MYBPC2/ILK/MYOM2/ACTG1/OBSL1/TENM4/CSRP2/WDR1/CAV3/FHOD3/CNTNAP1/NFASC/CASQ2/ACTC1	32	D3-M3
GO:0051383	kinetochore organization	12/3278	21/18670	5.11984e-05	0.00156578	0.00124216	RNF4/CDT1/SMC2/NUF2/CENPN/CENPW/CENPT/CENPA/CENPF/CENPH/CENPE/NDC80	12	D3-M3
GO:0051382	kinetochore assembly	8/3278	16/18670	0.00301551	0.0301073	0.0238846	RNF4/CENPN/CENPW/CENPT/CENPA/CENPF/CENPH/CENPE	8	D3-M3
GO:0043254	regulation of protein complex assembly	126/3278	467/18670	1.91807e-07	2.11997e-05	1.68181e-05	STMN2/BAIAP2L2/ABCA1/TNF/FNIP2/CLEC7A/CCL24/CCL26/LMOD2/MET/FNIP1/CORO1A/GBP5/BAIAP2/LCP1/RPA2/RPA3/RHOBTB1/SVIP/CHD1L/SYK/RIOK3/PPM1A/GSN/MITF/RICTOR/ASAP1/PRKCE/MPP7/HSPA1A/JUN/LMOD3/CLIP1/CDKN1B/MAPRE3/PREB/FAF1/SKAP1/ARPC5L/HAX1/SEC24B/BMF/DDX3X/RAC1/VPS11/SLAIN2/RDX/CUL4A/BAG4/VPS35/SNX9/ZNF451/ARFGEF1/GTF2B/LMO4/TMOD4/CAMSAP1/PSMC2/CRBN/MECP2/PEX14/LCMT1/DCTN1/THRA/RAF1/MYO1C/TAF7/RNF4/RRN3…	126	D3-M3
GO:0010639	negative regulation of organelle organization	111/3278	395/18670	1.09965e-07	1.64948e-05	1.30856e-05	STMN2/FNIP2/PPARGC1A/LMOD2/BNIP3/MET/FNIP1/CORO1A/FGF13/PHF1/UBE2B/MTM1/MLLT6/KAT2B/GSN/FLCN/XRN1/HSPA1A/RAD50/LMOD3/APC2/MNAT1/LRRK2/SEC22B/PHF2/FEZ2/PHF23/SETMAR/RDX/TRIM54/BAG4/SMCR8/ZNF451/ARFGEF1/RNF41/TSC2/PCID2/CLASP2/INPP5K/SKI/TMOD4/CAMSAP1/TRIAP1/BCL2L1/LCMT1/IK/KDM5A/DNM2/TAF7/PHF8/TBC1D7/PFN1/ARPIN/SPTAN1/ACAA2/MCM2/TP53/OTUB1/OPA1/CLEC16A/KANK1/SIRT4/PRMT6/DNMT1/SLX1A/SMARCB1/SPHK2/P…	111	D3-M3
GO:0043244	regulation of protein complex disassembly	33/3278	113/18670	0.00154067	0.0202635	0.0160754	STMN2/TNF/LMOD2/BNIP3/FYCO1/FGF13/INSR/IGF1R/UBQLN4/GSN/LMOD3/APC2/PHF23/RDX/TRIM54/SMCR8/ETF1/CLASP2/TMOD4/CAMSAP1/UVRAG/SPTAN1/GBA/CLEC16A/ADD3/NES/CFL1/ARHGEF2/WDR1/DMTN/MAP1B/CKAP2/F2RL1	33	D3-M3
GO:0001889	liver development	36/3278	135/18670	0.00526158	0.0444939	0.0352977	ARID5B/CYP1A1/MET/WNT4/PTPN3/HMOX1/JUN/CUL3/UPF2/RPS6KA1/SRSF5/PHF2/DBP/CSNK2B/RB1CC1/PTCD2/FBXW7/TAF10/MAN2A1/EZH2/ADA/RGN/NOTCH1/HMGCL/RARB/HMGCS1/AACS/FPGS/AURKA/FGL1/JARID2/LIMS2/PCK2/E2F7/TYMS/CIT	36	D3-M3
GO:0001667	ameboidal-type cell migration	119/3278	461/18670	4.52212e-06	0.000249907	0.000198255	ARID5B/GDNF/ITGB7/SDC4/NANOS1/HSPB1/PTGS2/MET/ITGB2/MAPRE2/SEMA4A/NR4A1/HMOX1/ADAM9/PRKCE/JUN/APPL1/STAT5A/APPL2/ANGPT4/ZC3H12A/PTPN23/GLUL/TNS1/CSNK2B/BAG4/PKN1/ITGB1BP1/HDAC5/MIA3/CLASP2/MECP2/EMC10/IQSEC1/PDPK1/PHACTR4/ADIPOR1/AMOT/DOCK1/CAP1/CALR/PTK2/NRP1/ILK/MMRN2/ADAM17/PFN1/FBXW7/PTPRM/ETS1/CORO1C/SEMA3F/FER/RHOJ/ANXA6/CDH13/PRKD2/C1QBP/KANK1/CLEC14A/MAP4K4/MTA2/PECAM1/EPHB4/GNA12/JUP/PDG…	119	D3-M3
GO:0051235	maintenance of location	94/3278	330/18670	5.23342e-07	4.61874e-05	3.66412e-05	XCL1/FASLG/DRD1/METTL21C/P2RX7/ABCA1/CXCL10/NOS1/TNF/CXCL9/DIAPH1/TRPM2/C3/PTPRC/LCK/CALM1/CLMN/CORO1A/CCR5/PTPN6/PLCB2/DDIT3/CHD7/GSN/PLIN2/MCOLN1/PRKCE/CLIC2/FTL/KEAP1/TAF3/CRY1/ARL2BP/OSBPL11/CAPN3/NRIP1/FAF1/SKP1/JPH1/ZC3H12A/NR1H2/SLC25A23/MXI1/TRDN/TMEM38B/RYR1/SYNE2/NR1H3/VPS13C/PDPK1/UVRAG/POLR2M/RER1/CALR/HSP90B1/PLCB3/ARL2/RASA3/FBXW7/KDELR2/TMEM38A/ANXA5/ATP1A2/HTT/ANXA6/F2R/HRC/TXN/EN…	94	D3-M3
GO:0003159	morphogenesis of an endothelium	9/3278	19/18670	0.0026543	0.0280572	0.0222582	CXCL10/ITGAX/CSNK2B/CCM2/PRKD2/STARD13/DLL4/ADAMTS12/CXCR4	9	D3-M3
GO:0061154	endothelial tube morphogenesis	9/3278	19/18670	0.0026543	0.0280572	0.0222582	CXCL10/ITGAX/CSNK2B/CCM2/PRKD2/STARD13/DLL4/ADAMTS12/CXCR4	9	D3-M3
GO:0021988	olfactory lobe development	12/3278	31/18670	0.00436363	0.0388536	0.0308232	EOMES/CHD7/LRRK2/AGTPBP1/SKI/EXT1/SEMA7A/ROBO1/SEMA3A/CRTAC1/KIF14/LHX2	12	D3-M3
GO:0003158	endothelium development	37/3278	132/18670	0.00187572	0.0227688	0.0180629	CXCL10/TNF/GSTM3/ITGAX/MET/BMP6/VEZF1/RDX/CSNK2B/FOXJ2/CCM2/NRP1/MSN/KDM6B/PRKD2/PECAM1/CD34/STARD13/NOTCH1/DLL1/S1PR3/HEG1/KDR/MYADM/HEY1/CDH5/GJA4/S1PR2/GPX1/NOTCH4/DLL4/SOX18/ARHGEF26/ADAMTS12/CXCR4/COL4A4/F2RL1	37	D3-M3
GO:0090130	tissue migration	90/3278	360/18670	0.00021133	0.00465516	0.00369302	NANOS1/HSPB1/PTGS2/MET/ITGB2/MAPRE2/SEMA4A/NR4A1/HMOX1/ADAM9/PRKCE/JUN/STAT5A/ANGPT4/ZC3H12A/PTPN23/FOXF1/GLUL/CSNK2B/PKN1/ITGB1BP1/HDAC5/MIA3/CLASP2/MECP2/EMC10/IQSEC1/PDPK1/ADIPOR1/AMOT/DOCK1/CALR/PTK2/NRP1/MMRN2/ADAM17/PFN1/FBXW7/PTPRM/ETS1/CORO1C/RHOJ/CDH13/PRKD2/KANK1/CLEC14A/MAP4K4/PECAM1/EPHB4/JUP/PDGFB/ANGPT1/STARD13/NOTCH1/PLEKHG5/MACF1/RAB13/MCC/EFNA1/ITGB3/CORO1B/KDR/FLT4/TBXA2R/ROBO1/…	90	D3-M3
GO:0001885	endothelial cell development	19/3278	59/18670	0.00454407	0.0399827	0.0317189	TNF/GSTM3/MET/VEZF1/RDX/CCM2/MSN/PECAM1/S1PR3/HEG1/MYADM/CDH5/S1PR2/GPX1/NOTCH4/SOX18/ARHGEF26/COL4A4/F2RL1	19	D3-M3
GO:0016570	histone modification	117/3278	454/18670	5.89455e-06	0.000299731	0.000237781	DRD1/NOS1/PPARGC1A/GFI1/SATB1/JADE2/SMYD2/HSF4/PER2/EYA4/SETD7/PHF1/ZNF274/UBE2B/MLLT6/EZH1/KAT2B/FLCN/BEND3/PHC1/PHF20/UBR2/CDC73/PCGF2/HAT1/BRPF3/CREBBP/LRRK2/USP7/BCL6/CRTC2/NAA50/SKP1/WBP2/PCGF6/HDAC4/POLE3/EPC1/PHF2/RPS6KA4/SETMAR/SREBF1/DTX3L/KMT2A/WAC/PHF10/MORF4L2/PKN1/PRMT7/HDAC5/TBL1X/APBB1/BRCC3/ZNF451/GTF2B/MORF4L1/SKI/MAPK8/ING4/MECP2/CHTOP/KMT2C/RNF8/LDB1/KDM5A/DPY30/BAP1/BRPF1/TAF7…	117	D3-M3
GO:0016569	covalent chromatin modification	121/3278	474/18670	6.71617e-06	0.000327999	0.000260207	DRD1/NOS1/PPARGC1A/GFI1/SATB1/JADE2/SMYD2/HSF4/PER2/EYA4/SETD7/PHF1/ZNF274/UBE2B/MLLT6/EZH1/KAT2B/FLCN/BEND3/PHC1/PHF20/UBR2/CDC73/PCGF2/HAT1/BRPF3/CREBBP/MBD2/LRRK2/USP7/BCL6/CRTC2/NAA50/SKP1/WBP2/PCGF6/HDAC4/POLE3/EPC1/PHF2/RPS6KA4/SETMAR/TRIM28/SREBF1/DTX3L/KMT2A/WAC/PHF10/MORF4L2/PKN1/PRMT7/HDAC5/TBL1X/APBB1/BRCC3/ZNF451/GTF2B/MORF4L1/SKI/MAPK8/ING4/MECP2/CHTOP/KMT2C/RNF8/LDB1/KDM5A/DPY30/BAP…	121	D3-M3
GO:0022604	regulation of cell morphogenesis	126/3278	484/18670	1.50178e-06	0.000102263	8.11273e-05	DCC/BDNF/DIAPH1/RASAL1/ENAM/LIMD1/CDH4/AGO4/NEDD4/IFRD1/CCL24/RTN4R/STRIP2/PDLIM5/CORO1A/GOLGA4/FGF13/ITGB2/MYH14/FGD2/BAIAP2/SEMA4A/RNF157/FBXO31/L1CAM/RUFY3/CXCL12/ZRANB1/WASF3/NTRK2/LINGO1/YTHDF1/ARHGAP44/AMIGO1/LIMK1/LRRK2/CRKL/STK11/RAC1/ARHGAP35/ALDOA/RDX/UNC13D/CAMK2B/ITGB1BP1/MYCBP2/RNF6/CAMSAP1/RHOG/RYK/GORASP1/SS18L2/DNM2/DOCK1/EEF2K/CYFIP1/CALR/PTK2/NRP1/RHOC/MSN/ILK/ARPIN/CORO1C/SEMA3…	126	D3-M3
GO:0001558	regulation of cell growth	100/3278	416/18670	0.000444727	0.00843909	0.00669487	DCC/BDNF/RASAL1/ROS1/CDH4/NANOS1/IFRD1/FBP1/RTN4R/GOLGA4/FGF13/SEMA4A/RNF157/PAK4/BLZF1/L1CAM/RUFY3/TSPYL2/FLCN/CXCL12/HSPA1A/DNAJB2/CDC73/CDKN1B/LIMK1/EIF4G2/CRKL/BCL6/RPS6KA3/RPS6KA1/STK11/TSG101/FAM107A/DDX3X/KIAA1109/ADIPOR2/GSK3A/INO80/FGFR1OP/EBAG9/YY1/APBB1/RNF6/RYK/DNM2/BAP1/ADIPOR1/SDCBP/ING1/EXOSC2/CYFIP1/PPP1R9B/NRP1/ILK/CLSTN1/ADAM17/SERTAD3/SIPA1/TP53/SEMA3F/CCDC85B/NPR1/G6PD/ENPP1/E…	100	D3-M3
GO:0016049	cell growth	112/3278	484/18670	0.000935619	0.0144471	0.0114611	NRN1L/DCC/BDNF/RASAL1/ROS1/CDH4/NANOS1/IFRD1/FBP1/RTN4R/PDLIM5/GOLGA4/FGF13/SEMA4A/RNF157/PAK4/BLZF1/CYFIP2/L1CAM/RUFY3/TSPYL2/FLCN/CXCL12/ARIH2/HSPA1A/DNAJB2/CDC73/CDKN1B/LIMK1/EIF4G2/CRKL/BCL6/RPS6KA3/RPS6KA1/STK11/TSG101/FAM107A/DDX3X/KIAA1109/ADIPOR2/GSK3A/MAP2K4/INO80/FGFR1OP/EBAG9/YY1/APBB1/RNF6/RYK/USP9X/DNM2/BAP1/SPG11/ADIPOR1/SDCBP/ING1/EXOSC2/CYFIP1/PPP1R9B/NRP1/ILK/CLSTN1/ADAM17/SERTAD…	112	D3-M3
GO:0090559	regulation of membrane permeability	27/3278	86/18670	0.00124113	0.0174534	0.013846	BNIP3/HSPA1A/PPP3CC/TFDP2/BBC3/PPP1R13B/BMF/GSK3A/YWHAE/MAPK8/BCL2L1/NMT1/DYNLT1/PDCD6IP/ACAA2/TP53/CHCHD10/ALKBH7/HEG1/SLC9A1/CNP/BAX/RASIP1/SLC25A5/HEBP2/PPIF/MPV17L	27	D3-M3
GO:0048640	negative regulation of developmental growth	32/3278	113/18670	0.00307607	0.0304891	0.0241875	DCC/IFRD1/RTN4R/MSTN/FGF13/SEMA4A/FGFR3/CDKN1B/MYOZ1/GSK3A/SAV1/YY1/RNF6/RYK/PTK2/NRP1/WWC3/SEMA3F/G6PD/SEMA5B/SEMA7A/SEMA4C/SEMA6C/SEMA6B/CAV3/PAK1/SEMA3A/JARID2/SPP1/NTN1/TRIM46/TBX5	32	D3-M3
GO:0043620	regulation of DNA-templated transcription in response to stress	47/3278	127/18670	1.35224e-07	1.81258e-05	1.43795e-05	ATF3/LIMD1/HSF4/NEDD4/ATF4/BACH1/UBC/HMOX1/DDIT3/EGLN1/HSPA1A/JUN/PSMF1/CREBBP/PSME4/RPS6KA3/RPS6KA1/PSMA7/PSMD12/RGS14/HSF1/PSMD11/PSMA3/INO80/PSMD7/RBL2/PSMA6/PSMC1/PSMD4/PSMA2/PSMD3/PSMC2/CUL2/PSMA5/PSMB4/PSMD13/PSMB2/TMBIM6/PSMD6/CHD6/TP53/NOTCH1/PSME1/CREB3L1/CHEK1/SESN2/MUC1	47	D3-M3
GO:1900034	regulation of cellular response to heat	24/3278	79/18670	0.00364497	0.0343762	0.0272712	BAG2/RPA2/RPA3/HSPA1A/PTGES3/CREBBP/NUP54/NUP35/NUP153/MAPKAPK2/HSF1/RANBP2/NUP98/BAG4/CAMK2B/DNAJB6/NUP58/YWHAE/NUP155/RPA1/NUP188/AAAS/CD34/MAPK1	24	D3-M3
GO:0001659	temperature homeostasis	54/3278	173/18670	7.87784e-06	0.000375988	0.000298277	DRD1/TNF/TRPM2/PPARGC1A/LPIN1/LEPR/PER2/NR1D1/GRB10/ATF4/PDGFC/PTGS2/IGF1R/SYK/IL4R/FOXO1/DDIT3/FLCN/PRKAB2/APPL2/RHEB/NR1H2/STK11/PLCL2/NRDC/HSF1/ADIPOR2/NR1H3/THRA/ADIPOR1/KDM6B/ADAM17/BSCL2/HADH/MAP2K6/ZNF516/NOTCH1/LAMA4/ALDH1A1/FH/EDNRB/CPT2/GPX1/PPARGC1B/ACADVL/DIO2/CMKLR1/ABHD6/SCD/CXCR4/UCP2/ADORA1/GATM/OXTR	54	D3-M3
GO:0032535	regulation of cellular component size	98/3278	370/18670	9.87846e-06	0.000450973	0.000357765	BAIAP2L2/P2RX7/DCC/BDNF/CDH4/IFRD1/CCL24/CCL26/IL7R/PPP1R15A/RTN4R/LMOD2/CORO1A/GOLGA4/FGF13/BAIAP2/SEMA4A/RHOBTB1/L1CAM/GSN/RUFY3/CXCL12/RICTOR/PRKCE/LMOD3/HP1BP3/LIMK1/PEX11B/ARPC5L/HAX1/RAC1/ARHGAP35/TSC1/ANO6/RDX/WDTC1/RAB5A/BAG4/SNX9/ARFGEF1/CLCN6/LAMTOR5/RNF6/RAB22A/TMOD4/RYK/DNM2/RB1CC1/MYO1C/CYFIP1/NRP1/MSN/ILK/PFN1/VASP/ARPIN/SPTAN1/SEMA3F/FER/KANK1/SPIRE1/CDC42EP1/SEMA5B/MACF1/SEMA7A/AT…	98	D3-M3
GO:0106106	cold-induced thermogenesis	45/3278	143/18670	3.46565e-05	0.00116731	0.000926046	PPARGC1A/LPIN1/LEPR/PER2/NR1D1/GRB10/ATF4/PDGFC/IGF1R/SYK/IL4R/DDIT3/FLCN/PRKAB2/APPL2/RHEB/NR1H2/STK11/PLCL2/NRDC/HSF1/ADIPOR2/NR1H3/THRA/ADIPOR1/KDM6B/ADAM17/BSCL2/HADH/MAP2K6/ZNF516/NOTCH1/LAMA4/ALDH1A1/FH/CPT2/PPARGC1B/DIO2/CMKLR1/ABHD6/SCD/CXCR4/UCP2/GATM/OXTR	45	D3-M3
GO:0120161	regulation of cold-induced thermogenesis	45/3278	143/18670	3.46565e-05	0.00116731	0.000926046	PPARGC1A/LPIN1/LEPR/PER2/NR1D1/GRB10/ATF4/PDGFC/IGF1R/SYK/IL4R/DDIT3/FLCN/PRKAB2/APPL2/RHEB/NR1H2/STK11/PLCL2/NRDC/HSF1/ADIPOR2/NR1H3/THRA/ADIPOR1/KDM6B/ADAM17/BSCL2/HADH/MAP2K6/ZNF516/NOTCH1/LAMA4/ALDH1A1/FH/CPT2/PPARGC1B/DIO2/CMKLR1/ABHD6/SCD/CXCR4/UCP2/GATM/OXTR	45	D3-M3
GO:1990845	adaptive thermogenesis	46/3278	154/18670	0.000117282	0.00293206	0.00232605	PPARGC1A/LPIN1/LEPR/PER2/NR1D1/GRB10/ATF4/PDGFC/IGF1R/SYK/IL4R/DDIT3/FLCN/PRKAB2/APPL2/RHEB/NR1H2/STK11/PLCL2/NRDC/HSF1/ADIPOR2/NR1H3/THRA/ADIPOR1/KDM6B/ADAM17/BSCL2/HADH/MAP2K6/ZNF516/NOTCH1/LAMA4/ALDH1A1/FH/CPT2/PPARGC1B/PM20D1/DIO2/CMKLR1/ABHD6/SCD/CXCR4/UCP2/GATM/OXTR	46	D3-M3
GO:0048872	homeostasis of number of cells	65/3278	246/18670	0.000310069	0.0063014	0.00499901	FLT3/GPR174/P2RX7/CD74/GPR183/IKZF1/AMPD3/IL7R/STAT5B/CORO1A/BPGM/FOXO3/SASH3/HMOX1/PIK3CD/B2M/LAT/HSPA1A/NFE2L1/BCL6/SOD1/PKNOX1/FAM210B/FLT3LG/TSC22D3/ADGRF5/PKN1/UBAP2L/ZBTB7A/LYAR/SPNS2/THRA/LDB1/BAP1/RRN3/KMT2E/ADAM17/ETS1/PRDX2/F2R/ANKRD54/G6PD/EZH2/ITPKB/RPS19/ADA/NOTCH1/FH/HOXA5/RPS6/CASP3/DYRK3/CDK6/NOS3/BAX/HCLS1/NCAPG2/KIT/DMTN/ILDR2/RAC3/CCNB2/AHSP/INHA/ALAS2	65	D3-M3
GO:0032922	circadian regulation of gene expression	22/3278	62/18670	0.000552693	0.00983606	0.00780311	CIART/PER3/PPARGC1A/PER2/NR1D1/RORC/ATF4/NAMPT/BHLHE40/RORA/CRY1/CSNK1D/NRIP1/NCOA2/ZFHX3/KMT2A/MYCBP2/KDM5A/KDM2A/HDAC1/MAGED1/NPAS2	22	D3-M3
GO:1903706	regulation of hemopoiesis	110/3278	475/18670	0.00100528	0.0151152	0.0119911	ZNF683/IL12RB1/NR4A3/GPR171/FCRL3/SLAMF8/FCGR2B/IKZF3/CD2/TNF/RUNX3/CD74/PTPRC/AGO4/EVI2B/IL7R/STAT5B/CD86/BTK/FNIP1/FOXO3/PIM1/RASGRP1/ZBTB16/SASH3/PTPN6/ZFP36L2/SYK/IL4R/KAT2B/MITF/FLCN/FBXO7/B2M/KLF10/MALT1/HSPA1A/FGL2/JUN/CDC73/PSMF1/CREBBP/BCL6/PSME4/PSMA7/ZC3H12A/SOD1/HAX1/IRF1/TOB2/PSMD12/FAM210B/PSMD11/FLT3LG/KMT2A/PSMA3/CUL4A/PSMD7/RNF41/PSMA6/PCID2/PSMC1/CNOT4/NKAP/PSMD4/PSMA2/PSMD3/PSM…	110	D3-M3
GO:0006970	response to osmotic stress	26/3278	83/18670	0.00156895	0.020507	0.0162686	TNF/FMO1/PTGS2/CAB39/SLC2A4/CAPN3/TSC22D2/DDX3X/SLC25A23/MAP2K7/OXSR1/EFHD1/TSC22D3/PKN1/PDPK1/MICU1/TP53/TSC22D4/ARHGEF2/SORD/CASP3/LRRC8D/AKR1B1/LETM1/BAX/STK39	26	D3-M3
GO:0009266	response to temperature stimulus	61/3278	243/18670	0.00183404	0.0224794	0.0178333	HSPA6/CXCL10/NOS1/TRPM2/PPARGC1A/HSF4/MSTN/PTGS2/BAG2/RPA2/RPA3/HMOX1/FOXO1/CXCL12/ATP2B1/HSPA1A/RBM3/PTGES3/NFE2L1/CREBBP/APPL2/NUP54/NUP35/NUP153/MAPKAPK2/SOD1/HSF1/MAP2K7/RANBP2/NUP98/BAG4/EIF2B5/CAMK2B/DNAJB6/PSIP1/NUP58/SLU7/POLR2D/YWHAE/NUP155/THRA/RPA1/NUP188/ANO1/TGFB1I1/AAAS/TMEM135/ZNF516/CD34/MAPK1/IGFBP7/SLC9A1/LRP11/NOS3/ACADVL/EPHB1/DNAJA4/LXN/CXCR4/UCP2/ADORA1	61	D3-M3
GO:0120162	positive regulation of cold-induced thermogenesis	29/3278	97/18670	0.00195037	0.0234491	0.0186026	PPARGC1A/LPIN1/LEPR/PER2/GRB10/PDGFC/IGF1R/SYK/IL4R/PRKAB2/APPL2/HSF1/ADIPOR2/THRA/ADIPOR1/KDM6B/BSCL2/HADH/ZNF516/FH/CPT2/PPARGC1B/DIO2/CMKLR1/SCD/CXCR4/UCP2/GATM/OXTR	29	D3-M3
GO:0045454	cell redox homeostasis	25/3278	76/18670	0.000876911	0.0138114	0.0109568	NOS1/RAC2/NCF1/DDIT3/TXNL1/TXNDC16/PRDX6/NXN/TXNDC11/PRDX5/PRDX2/TXN/PDIA6/PTGES2/NNT/GSR/PDIA4/PDIA5/TXN2/TXNDC5/QSOX1/GPX1/NOS3/NCF4/NOS2	25	D3-M3
GO:0120163	negative regulation of cold-induced thermogenesis	16/3278	47/18670	0.00484935	0.0417987	0.0331596	NR1D1/ATF4/DDIT3/FLCN/RHEB/NR1H2/STK11/PLCL2/NRDC/NR1H3/ADAM17/MAP2K6/NOTCH1/LAMA4/ALDH1A1/ABHD6	16	D3-M3
GO:0007623	circadian rhythm	53/3278	208/18670	0.00249737	0.02708	0.021483	CIART/PER3/PPARGC1A/PER2/NR1D1/RORC/ATF4/NAMPT/BHLHE40/CREM/CIPC/SIK1/FBXL3/RORA/NTRK2/KLF10/NR1D2/JUN/CRY1/CSNK1D/NRIP1/USP7/DBP/NCOA2/SREBF1/ZFHX3/KMT2A/NR1H3/MYCBP2/IMPDH2/MAPK8/BTBD9/USP9X/KDM5A/KDM2A/FBXW7/NONO/TP53/HDAC1/EZH2/NDUFA9/ADA/SPSB4/ID3/MAGED1/CRH/NPAS2/CPT1A/ADORA1/TYMS/TOP2A/NOS2/CDK1	53	D3-M3
GO:0055074	calcium ion homeostasis	106/3278	471/18670	0.00324933	0.0315907	0.0250614	CXCR3/XCL1/FASLG/DRD1/GPR174/CCL5/METTL21C/CCR8/P2RX7/GPR18/XCR1/CXCL10/NOS1/CXCL9/DIAPH1/CXCR6/TRPM2/S1PR4/GLP1R/P2RY10/PTPRC/KL/LCK/CALM1/CCRL2/SYNPO/SLC8A3/ATF4/BNIP3/CORO1A/CCR5/PTPN6/PLCB2/TPT1/DDIT3/CHD7/CXCL12/MCOLN1/ATP2B1/PRKCE/CLIC2/CAPN3/JPH1/FIS1/SLC25A23/TRDN/TMEM38B/ABL2/NPTN/RYR1/YWHAE/PDPK1/TMBIM6/CALR/HSP90B1/PLCB3/MICU1/RASA3/TMEM38A/ANXA5/ATP1A2/HTT/ANXA6/F2R/HRC/TRPM4/PLCE1/P2…	106	D3-M3
GO:0042752	regulation of circadian rhythm	32/3278	114/18670	0.00357045	0.0337896	0.0268059	PER3/PPARGC1A/PER2/NR1D1/RORC/BHLHE40/CREM/CIPC/SIK1/FBXL3/RORA/KLF10/NR1D2/CRY1/CSNK1D/USP7/ZFHX3/NR1H3/MAPK8/USP9X/KDM2A/FBXW7/NONO/TP53/EZH2/ADA/SPSB4/MAGED1/CRH/ADORA1/TOP2A/CDK1	32	D3-M3
GO:0071470	cellular response to osmotic stress	15/3278	40/18670	0.00217418	0.0252886	0.0200619	PTGS2/CAB39/SLC2A4/CAPN3/DDX3X/SLC25A23/OXSR1/EFHD1/MICU1/ARHGEF2/CASP3/LRRC8D/AKR1B1/LETM1/STK39	15	D3-M3
GO:0106049	regulation of cellular response to osmotic stress	6/3278	10/18670	0.00320782	0.0313592	0.0248777	PTGS2/SLC25A23/EFHD1/MICU1/ARHGEF2/LETM1	6	D3-M3
GO:0042769	DNA damage response, detection of DNA damage	14/3278	39/18670	0.00479154	0.0416369	0.0330312	RPA2/RPA3/UBE2B/UBC/CUL4A/RFC4/RPA1/MRPS26/RPS3/MRPS11/PNKP/MRPS9/RFC2/DTL	14	D3-M3
GO:0042593	glucose homeostasis	60/3278	241/18670	0.00243922	0.026679	0.0211649	STXBP5L/IRS2/PPARGC1A/FOXA3/LEPR/FOXO4/NR1D1/KLF15/FOXO3/INSR/IGF1R/FOXO1/SLC2A4/PRKCE/NOX4/OXCT1/CRY1/STXBP3/CRTC2/APPL2/FIS1/STK11/RAC1/ADIPOR2/RPH3AL/ADGRF5/NUCKS1/INPP5K/RAF1/FOXK2/ADIPOR1/STX4/POLG/KLF7/ANO1/PIK3R2/OPA1/MAP4K4/PLSCR3/SMARCB1/DYNLL1/TRPM4/LRP5/BACE2/NME2/RPS6/CDK16/HMGCR/ENDOG/CRH/FGFR4/AACS/CAV3/PRCP/MLXIPL/FOXO6/LGALS1/SESN2/WFS1/PCK2	60	D3-M3
GO:0016241	regulation of macroautophagy	60/3278	171/18670	2.65694e-08	6.02584e-06	4.7804e-06	NEDD4/BNIP3/FYCO1/UBQLN4/RRAGD/HMOX1/MTM1/RRAGC/PRKAB2/SESN1/UBQLN2/PRKAG2/LRRK2/LAMTOR3/RHEB/NPC1/ATP6V1B2/SEC22B/SNX6/IKBKG/PIP4K2B/FEZ2/PHF23/TSC1/RAB5A/WAC/VPS35/ATG13/RAB12/VPS13C/SMCR8/RNF41/TSC2/LAMTOR5/RAB3GAP2/MAPK8/ATP6V0B/ATP6V1C1/RB1CC1/UVRAG/SUPT5H/UBQLN1/RAB1B/EXOC7/TBC1D14/RALB/CAPN1/TP53/GBA/HTT/CLEC16A/ATP13A2/ATP6V1A/KDR/LZTS1/CASP3/QSOX1/SESN2/ATP6V1G2/ATP6V1C2	60	D3-M3
GO:0030098	lymphocyte differentiation	96/3278	353/18670	3.68813e-06	0.000207457	0.000164579	ZNF683/FLT3/IL12RB1/EOMES/PTPN22/CD40LG/FCRL3/SLAMF8/FCGR2B/GPR18/IKZF3/CD2/RUNX3/CD3D/CD74/GPR183/CD79A/IKZF1/SLAMF6/CD3G/CD3E/TNFSF8/PTPRC/RUNX2/ITK/SATB1/LEPR/LCK/CD8A/IL7R/RORC/CD86/SPN/BTK/FNIP1/WNT4/DOCK2/RASGRP1/ZBTB16/SEMA4A/SASH3/PTPN6/ZFP36L2/SYK/IL4R/PATZ1/CHD7/PIK3CD/FBXO7/RORA/B2M/MALT1/FGL2/BCL6/HDAC4/ZC3H12A/SOD1/IRF1/STK11/PLCL2/PKNOX1/KLF6/IRF2BP2/TSC1/FLT3LG/TUSC2/HDAC5/ZBTB7A/R…	96	D3-M3
GO:0070228	regulation of lymphocyte apoptotic process	19/3278	53/18670	0.00111819	0.0162909	0.0129239	CCL5/IDO1/P2RX7/CD74/IRS2/CD3G/CD274/IL7R/BTK/FNIP1/BCL6/TSC22D3/TP53/ADA/PRELID1/EFNA1/BAX/ARG2/AURKB	19	D3-M3
GO:0050852	T cell receptor signaling pathway	58/3278	202/18670	5.76944e-05	0.00172263	0.00136659	CD226/PTPN22/TXK/UBASH3A/CD3D/CD3G/CD3E/PTPRC/ITK/LCK/BTK/DUSP3/LCP2/PTPN6/TAB2/PIK3CD/LAT/MALT1/TEC/DENND1B/PSMF1/CRKL/PSME4/SKAP1/SKP1/CUL1/PSMA7/ZC3H12A/IKBKG/STK11/PSMD12/ELF1/PSMD11/PSMA3/WNK1/EIF2B5/PSMD7/PSMA6/PSMC1/PSMD4/PSMA2/PSMD3/PSMC2/PDPK1/PSMA5/PSMB4/PSMD13/PSMB2/PSMD6/PIK3R2/PRKD2/RPS3/ADA/MAPK1/PSME1/CACNB3/PAK1/RFTN1	58	D3-M3
GO:0060326	cell chemotaxis	73/3278	304/18670	0.00250937	0.0271632	0.021549	CXCR3/CCL22/XCL1/CCL5/CCR8/SLAMF8/GPR18/XCR1/CXCL10/CXCL9/CXCR6/CD74/TRPM2/GPR183/HSPB1/RAC2/CCRL2/CCL24/CCL26/HRH1/MSTN/MET/CORO1A/ITGB2/CH25H/JAML/CCR5/NR4A1/SYK/PIK3CD/IL17RC/CXCL12/IL6R/CRKL/SBDS/FLT1/RAC1/DAPK2/ANO6/OXSR1/ABCC1/WNK1/VEGFB/RHOG/ELMO2/PIP5K1C/CALR/NRP1/ADAM17/PRKD2/C1QBP/RPS19/PDGFB/TRPM4/NOTCH1/PLEKHG5/RAB13/CORO1B/KDR/PARVA/EPHA2/EDNRB/ITGA9/CCR10/KIT/EPHB1/STK39/CMKLR1/HOXB…	73	D3-M3
GO:0002886	regulation of myeloid leukocyte mediated immunity	19/3278	55/18670	0.00184936	0.0225503	0.0178895	FCGR2B/C3/RAC2/BTK/ITGB2/GAB2/SYK/IL4R/HMOX1/FOXF1/UNC13D/PDPK1/STX4/FER/FES/ABR/SPHK2/ADORA2B/F2RL1	19	D3-M3
GO:0019058	viral life cycle	82/3278	328/18670	0.000393597	0.00770081	0.00610918	SLAMF1/CCL5/TNF/LAMP3/CXCR6/CD74/IFI16/ITGB7/CD86/HS3ST5/KPNA3/KPNA1/CCR5/UBC/GSN/HSPA1A/SELPLG/RAD23A/WWP1/PABPC1/NUP54/NPC1/NUP35/NUP153/ZC3H12A/TSG101/DDX3X/TRIM28/PCBP1/RANBP2/FURIN/NUP98/VAPA/RAB5A/SCARB2/NUCKS1/NUP58/UBAP1/INPP5K/LAMTOR5/DDX6/LAMP1/CHMP1A/NUP155/ATG16L1/DYNLT1/CHMP1B/UVRAG/TNIP1/PDCD6IP/RAB1B/ILF3/PI4KA/NUP188/TRIM62/AAAS/PDE12/SMARCB1/RPSA/PPIB/ITGB6/PCSK5/NOTCH1/TARBP2/SL…	82	D3-M3
GO:0019884	antigen processing and presentation of exogenous antigen	53/3278	182/18670	7.85561e-05	0.00215176	0.00170702	FCGR2B/CD74/CD1E/DYNLL2/NCF1/B2M/TAP1/PSMF1/PSME4/ACTR1B/CTSS/PSMA7/SEC23A/SEC22B/SEC24B/IKBKG/PSMD12/CTSF/PSMD11/PSMA3/PSMD7/DCTN4/PSMA6/KLC2/PSMC1/PSMD4/PSMA2/PSMD3/PSMC2/DCTN1/CLTC/DNM2/PSMA5/PSMB4/PSMD13/PSMB2/PSMD6/CALR/AP1S1/DCTN5/CD1D/DYNLL1/KIF26A/PSME1/RACGAP1/SEC24D/NCF4/KIF23/KIF11/KIF4A/KIF2C/KIF15/CENPE	53	D3-M3
GO:0043300	regulation of leukocyte degranulation	18/3278	46/18670	0.000448756	0.00848998	0.00673524	FCGR2B/RAC2/ITGB2/GAB2/SYK/IL4R/HMOX1/FOXF1/UNC13D/LAMP1/PDPK1/STX4/FER/FES/ABR/SPHK2/ADORA2B/F2RL1	18	D3-M3
GO:0046651	lymphocyte proliferation	66/3278	272/18670	0.00300778	0.0301073	0.0238846	FLT3/IL12RB1/XCL1/CCL5/IDO1/CD6/PTPN22/CD40LG/FCRL3/P2RX7/FCGR2B/CD180/IKZF3/CD74/IRS2/GPR183/CD79A/CD3E/TNFSF8/SDC4/PTPRC/SATB1/CD274/RAC2/RASAL3/IL7R/CD86/SPN/BTK/WNT4/DOCK2/CORO1A/SASH3/PTPN6/SYK/MALT1/IL6R/BCL6/IRF1/PLCL2/FLT3LG/TNFRSF1B/PKN1/PURA/IMPDH2/MSN/TP53/PRDX2/CCND3/RPS3/CD1D/DLG5/EFNB1/ADA/IMPDH1/RPS6/PDE5A/CASP3/SOX11/PNP/BAX/CD320/ARG2/CD40/HELLS/IGF2	66	D3-M3
GO:0002683	negative regulation of immune system process	109/3278	463/18670	0.000572395	0.0101295	0.00803587	CD96/XCL1/GPR171/IDO1/IL31RA/PTPN22/FCRL3/SLAMF8/TIGIT/FCGR2B/GPR18/TNF/RUNX3/UBASH3A/CD74/SLA2/IFI16/SDC4/PTPRC/CD274/IL7R/NR1D1/BANK1/CD86/CD300LF/NLRC5/SPN/BTK/APOD/DUSP3/ZBTB16/PTPN6/GRAMD4/RIOK3/IL4R/HMOX1/FBXO7/CXCL12/PARP3/SERPING1/FGL2/APPL1/CDC73/PIBF1/NPLOC4/BCL6/GPATCH3/PPM1B/ZC3H12A/NR1H2/IRF1/TOB2/PLCL2/ELF1/FOXF1/HTRA1/TSC22D3/CUL4A/ADGRF5/PKN1/NR1H3/MIA3/SCRIB/LDB1/PDPK1/YTHDF2/UBQ…	109	D3-M3
GO:0070669	response to interleukin-2	8/3278	14/18670	0.000981407	0.0149045	0.011824	IL2RB/STAT5B/CITED1/IL2RG/SYK/STAT5A/JAK1/SHC1	8	D3-M3
GO:0071352	cellular response to interleukin-2	7/3278	13/18670	0.00325947	0.0315918	0.0250623	IL2RB/STAT5B/IL2RG/SYK/STAT5A/JAK1/SHC1	7	D3-M3
GO:0043031	negative regulation of macrophage activation	9/3278	16/18670	0.000544975	0.00975382	0.00773787	IL31RA/FCGR2B/PTPRC/NR1D1/ZC3H12A/ADGRF5/NR1H3/CD200/LDLR	9	D3-M3
GO:0033003	regulation of mast cell activation	15/3278	42/18670	0.00376331	0.0350173	0.0277798	NR4A3/CD226/RAC2/CD300LF/GAB2/SYK/IL4R/HMOX1/FOXF1/UNC13D/PDPK1/FER/FES/SPHK2/ADORA2B	15	D3-M3
GO:0051701	interaction with host	53/3278	209/18670	0.00278578	0.0287712	0.0228246	SLAMF1/CD74/ITGB7/NEDD4/CD86/HS3ST5/MET/KPNA3/KPNA1/INSR/CCR5/GSN/KPNA4/HSPA1A/SELPLG/WWP1/NPC1/NUP153/ZC3H12A/CBLL1/TSG101/TRIM28/VAPA/TUSC2/SCARB2/SCRIB/LAMP1/BCL2L1/DYNLT1/UVRAG/TNIP1/EXOC7/CTNND1/TRIM62/RPSA/ITGB6/SLC20A2/PPIA/ITGB3/ITGA5/KPNA2/SLC1A5/EPHA2/NCAM1/PC/HYAL1/LGALS1/SCARB1/EFNB3/CXCR4/LDLR/TYMS/CDK1	53	D3-M3
GO:0032943	mononuclear cell proliferation	66/3278	274/18670	0.00361703	0.0341639	0.0271028	FLT3/IL12RB1/XCL1/CCL5/IDO1/CD6/PTPN22/CD40LG/FCRL3/P2RX7/FCGR2B/CD180/IKZF3/CD74/IRS2/GPR183/CD79A/CD3E/TNFSF8/SDC4/PTPRC/SATB1/CD274/RAC2/RASAL3/IL7R/CD86/SPN/BTK/WNT4/DOCK2/CORO1A/SASH3/PTPN6/SYK/MALT1/IL6R/BCL6/IRF1/PLCL2/FLT3LG/TNFRSF1B/PKN1/PURA/IMPDH2/MSN/TP53/PRDX2/CCND3/RPS3/CD1D/DLG5/EFNB1/ADA/IMPDH1/RPS6/PDE5A/CASP3/SOX11/PNP/BAX/CD320/ARG2/CD40/HELLS/IGF2	66	D3-M3
GO:0070498	interleukin-1-mediated signaling pathway	31/3278	100/18670	0.000716454	0.0118781	0.00942306	PELI3/IL1RAP/UBC/TAB2/TAB3/SQSTM1/PSMF1/PSME4/SKP1/CUL1/PSMA7/IKBKG/PSMD12/RPS6KA4/PSMD11/PSMA3/VRK2/PSMD7/PSMA6/PSMC1/PSMD4/PSMA2/PSMD3/PSMC2/PSMA5/PSMB4/PSMD13/PSMB2/PSMD6/PSME1/MAP3K8	31	D3-M3
GO:0033006	regulation of mast cell activation involved in immune response	12/3278	32/18670	0.00588333	0.048101	0.0381593	RAC2/GAB2/SYK/IL4R/HMOX1/FOXF1/UNC13D/PDPK1/FER/FES/SPHK2/ADORA2B	12	D3-M3
GO:0019080	viral gene expression	48/3278	191/18670	0.00513669	0.0436134	0.0345992	CCL5/JUN/TFAP4/NUP54/NUP35/NUP153/RANBP2/FURIN/NUP98/NUCKS1/NUP58/GTF2B/INPP5K/POLR2D/NUP155/POLR2J/NELFCD/SUPT5H/RPL11/RPS9/POLR2A/NUP188/RPL6/PTBP1/TRIM62/RPLP0/RPL18/RPS7/RPL7A/HDAC1/RPL3/AAAS/RPS3/RPL14/SMARCB1/RPS19/RPSA/RPS4X/RPL29/TARBP2/RPL13/RPL10/RPS10/RPS8/RPS6/RPLP2/RPS26/RPL8	48	D3-M3
GO:0050687	negative regulation of defense response to virus	10/3278	24/18670	0.00490484	0.0418706	0.0332166	RIOK3/FGL2/NPLOC4/GPATCH3/PPM1B/HTRA1/C1QBP/TARBP2/TKFC/SEC14L1	10	D3-M3
GO:0039532	negative regulation of viral-induced cytoplasmic pattern recognition receptor signaling pathway	6/3278	11/18670	0.00601294	0.0482567	0.0382829	RIOK3/NPLOC4/GPATCH3/C1QBP/TKFC/SEC14L1	6	D3-M3
GO:2000404	regulation of T cell migration	15/3278	44/18670	0.00619372	0.0489365	0.0388221	XCL1/CCL5/CXCL10/SPN/APOD/CXCL12/CRKL/CD99L2/OXSR1/WNK1/ADAM17/CD200/IL27RA/STK39/ECM1	15	D3-M3
GO:0030260	entry into host cell	38/3278	134/18670	0.00130281	0.01796	0.0142479	SLAMF1/CD74/ITGB7/CD86/HS3ST5/MET/KPNA3/CCR5/GSN/HSPA1A/SELPLG/WWP1/NPC1/NUP153/CBLL1/SCARB2/LAMP1/DYNLT1/UVRAG/EXOC7/CTNND1/TRIM62/RPSA/ITGB6/SLC20A2/PPIA/ITGB3/ITGA5/SLC1A5/EPHA2/NCAM1/HYAL1/LGALS1/SCARB1/EFNB3/CXCR4/LDLR/CDK1	38	D3-M3
GO:0044409	entry into host	38/3278	134/18670	0.00130281	0.01796	0.0142479	SLAMF1/CD74/ITGB7/CD86/HS3ST5/MET/KPNA3/CCR5/GSN/HSPA1A/SELPLG/WWP1/NPC1/NUP153/CBLL1/SCARB2/LAMP1/DYNLT1/UVRAG/EXOC7/CTNND1/TRIM62/RPSA/ITGB6/SLC20A2/PPIA/ITGB3/ITGA5/SLC1A5/EPHA2/NCAM1/HYAL1/LGALS1/SCARB1/EFNB3/CXCR4/LDLR/CDK1	38	D3-M3
GO:0051806	entry into cell of other organism involved in symbiotic interaction	38/3278	134/18670	0.00130281	0.01796	0.0142479	SLAMF1/CD74/ITGB7/CD86/HS3ST5/MET/KPNA3/CCR5/GSN/HSPA1A/SELPLG/WWP1/NPC1/NUP153/CBLL1/SCARB2/LAMP1/DYNLT1/UVRAG/EXOC7/CTNND1/TRIM62/RPSA/ITGB6/SLC20A2/PPIA/ITGB3/ITGA5/SLC1A5/EPHA2/NCAM1/HYAL1/LGALS1/SCARB1/EFNB3/CXCR4/LDLR/CDK1	38	D3-M3
GO:0051828	entry into other organism involved in symbiotic interaction	38/3278	134/18670	0.00130281	0.01796	0.0142479	SLAMF1/CD74/ITGB7/CD86/HS3ST5/MET/KPNA3/CCR5/GSN/HSPA1A/SELPLG/WWP1/NPC1/NUP153/CBLL1/SCARB2/LAMP1/DYNLT1/UVRAG/EXOC7/CTNND1/TRIM62/RPSA/ITGB6/SLC20A2/PPIA/ITGB3/ITGA5/SLC1A5/EPHA2/NCAM1/HYAL1/LGALS1/SCARB1/EFNB3/CXCR4/LDLR/CDK1	38	D3-M3
GO:0051208	sequestering of calcium ion	48/3278	131/18670	1.4222e-07	1.86664e-05	1.48084e-05	XCL1/FASLG/DRD1/METTL21C/P2RX7/CXCL10/NOS1/CXCL9/DIAPH1/TRPM2/PTPRC/LCK/CALM1/CORO1A/CCR5/PTPN6/PLCB2/DDIT3/CHD7/MCOLN1/PRKCE/CLIC2/CAPN3/JPH1/SLC25A23/TRDN/TMEM38B/RYR1/PDPK1/CALR/HSP90B1/PLCB3/RASA3/TMEM38A/ANXA5/ATP1A2/HTT/ANXA6/F2R/HRC/PLCE1/FKBP1A/LETM1/APLNR/BAX/TPCN1/HAP1/CASQ2	48	D3-M3
GO:0060401	cytosolic calcium ion transport	51/3278	171/18670	5.39225e-05	0.00162541	0.00128947	XCL1/FASLG/DRD1/METTL21C/P2RX7/CXCL10/NOS1/CXCL9/DIAPH1/TRPM2/PTPRC/LCK/CALM1/SLC8A3/CORO1A/CCR5/PTPN6/PLCB2/DDIT3/CHD7/MCOLN1/PRKCE/CLIC2/CAPN3/JPH1/SLC25A23/TRDN/TMEM38B/RYR1/PDPK1/TMBIM6/PLCB3/MICU1/RASA3/TMEM38A/ATP1A2/OPA1/HTT/F2R/HRC/PLCE1/P2RX5/FKBP1A/SMDT1/LETM1/APLNR/BAX/CACNB3/TPCN1/HAP1/CASQ2	51	D3-M3
GO:0010038	response to metal ion	83/3278	364/18670	0.00596001	0.0482567	0.0382829	P2RX7/RASAL1/TRPM2/CYP1A1/PPARGC1A/NEDD4/CALM1/FBP1/ATF4/PTGS2/BNIP3/FIBIN/JUNB/NCF1/HMOX1/NDRG1/ADAM9/GSN/MCOLN1/TXNIP/B2M/KCNMB4/JUN/CDKN1B/BMP6/CHP2/CAPN3/NFE2L1/MEF2A/MNAT1/LRRK2/NPC1/TTN/SOD1/KHK/SLC25A23/HSF1/ATF1/RYR1/WNK1/EIF2B5/APBB1/ANXA11/MAPK8/PPP2CB/EEF2K/LIG4/CALR/LONP1/SLC41A1/ANXA5/G6PD/ITPKB/SLC25A12/DTYMK/SLC30A4/MAPK1/ATP13A2/DNMT3A/BSG/SORD/CASP3/MYOG/NQO1/GOT1/ENDOG/ACO1/KIT/…	83	D3-M3
GO:1903169	regulation of calcium ion transmembrane transport	41/3278	151/18670	0.0021338	0.0250334	0.0198594	XCL1/DRD1/METTL21C/CXCL10/NOS1/CXCL9/DIAPH1/S100A1/MRLN/CALM1/CORO1A/REM2/PTPN6/CHD7/PRKCE/CLIC2/CAPN3/JPH1/AHNAK/TRDN/TMEM38B/YWHAE/PDPK1/UBQLN1/CACNB1/TMEM38A/ATP1A2/HTT/F2R/HRC/G6PD/RGN/FKBP1A/SLC9A1/APLNR/BAX/CACNB3/CAV3/CBARP/HAP1/CASQ2	41	D3-M3
GO:0015980	energy derivation by oxidation of organic compounds	99/3278	285/18670	1.80154e-12	3.78323e-09	3.0013e-09	NR4A3/PGM2L1/IRS2/PPARGC1A/ACSM1/LEPR/KL/CALM1/PPP1R2/SORBS1/PER2/NR1D1/PPP1R3D/BNIP3/INSR/GPD2/SLC25A25/FLCN/PPP1R3A/UGP2/STK40/PRKAG2/PYGM/PGM1/ISCU/PPP1R1A/KHK/SLC25A23/GSK3A/ADGRF5/INPP5K/MECP2/RB1CC1/PHKG2/NDUFS5/GPD1/NDUFB10/SDHAF2/SIRT3/SHMT2/NDUFA12/TP53/NDUFS8/NDUFB11/NDUFA8/ETFDH/NDUFB8/DLAT/NDUFA2/IDH3B/ENPP1/SUCLG1/NDUFA9/IDH3A/NDUFV3/IDH3G/SLC25A12/NDUFS7/COQ9/NDUFA3/NDUFA4/SDHA/NNT/…	99	D3-M3
GO:0062012	regulation of small molecule metabolic process	137/3278	459/18670	4.40137e-11	5.54573e-08	4.39952e-08	NR4A3/P2RX7/CD244/NOS1/TNF/CD74/IRS2/PPARGC1A/GFI1/LEPR/SORBS1/FBP1/NR1D1/RORC/HRH1/PPP1R3D/PTGS2/WNT4/INSR/SIK1/FOXO1/KAT2B/PFKFB4/FLCN/PRKAB2/RORA/BEND3/PRKCE/PIBF1/CRY1/BMP6/PSMF1/NFE2L1/PRKAG2/MIDN/OAZ1/PSME4/APPL2/NUP54/NUP35/HDAC4/PSMA7/NUP153/SOD1/NR1H2/PFKFB2/ISCU/PSMD12/NFYB/KHK/NCOA2/NCOR2/SLC25A23/ADIPOR2/GSK3A/SREBF1/PSMD11/RANBP2/NUP98/WDTC1/PSMA3/NR1H3/PSMD7/ZBTB7A/PSMA6/NUP58/INPP5…	137	D3-M3
GO:0019318	hexose metabolic process	85/3278	249/18670	1.80947e-10	1.71665e-07	1.36185e-07	ATF3/TNF/PGM2L1/IRS2/PPARGC1A/ENO2/LEPR/SORBS1/FBP1/PER2/NR1D1/RORC/ATF4/PPP1R3D/APOD/BPGM/INSR/CREM/MAN2A2/GPD2/SIK1/FOXO1/KAT2B/PFKFB4/RORA/PFKM/CRY1/GALK2/NFE2L1/MIDN/PGM1/CRTC2/PFKFB2/KHK/NCOA2/GSK3A/RANBP2/ALDOA/WDTC1/INPP5K/LCMT1/FOXK2/ADIPOR1/INPPL1/CLK2/PHKG2/GPD1/PMM1/MAN2A1/TP53/DLAT/SLC25A1/G6PD/ENPP1/SLC25A12/GALM/GALK1/LRP5/GLB1/RGN/POFUT1/G6PC3/PGM2/ADPGK/SLC25A11/ALDH1A1/PDHB/MDH1/…	85	D3-M3
GO:0006790	sulfur compound metabolic process	93/3278	372/18670	0.000167419	0.00389203	0.00308761	ACSM1/STAT5B/GSTM3/HS3ST5/GSTA1/ST3GAL6/ISCA2/NOX4/ST3GAL1/STAT5A/NFE2L1/B4GALT2/APIP/MAT2B/SOD1/ISCU/PPT2/ACSS1/THTPA/METTL16/NUBPL/BPNT1/GNS/HEXA/SLC35B2/BLMH/PCCA/LIAS/BOLA2B/CHST12/CBR4/NFS1/B4GALT3/NUDT7/AADAT/CHSY1/DLAT/MPC1/SLC25A1/CIAPIN1/CNDP2/GSTK1/GAMT/B3GALT6/G6PD/ENPP1/SUCLG1/ABCD1/ELOVL1/ANGPT1/LUM/GSR/MSRA/GLB1/MCEE/B4GALT5/TXN2/PDHB/HMGCL/MLYCD/HMGCS1/DLST/OXSM/HAGH/PAPSS1/GPX1/SU…	93	D3-M3
GO:0006732	coenzyme metabolic process	116/3278	403/18670	1.34799e-08	4.46965e-06	3.54585e-06	IDO1/P2RX7/PGM2L1/PPARGC1A/ENO2/ACSM1/FMO1/FMO2/FBP1/PTGS2/BPGM/NAMPT/INSR/GPD2/PFKFB4/SLC25A32/PFKM/RPIA/PRKAG2/PGM1/APIP/MAT2B/NUP54/NUP35/HDAC4/NUP153/PFKFB2/PPT2/RANBP2/ACSS1/ALDOA/NUP98/THTPA/METTL16/ZBTB7A/NUP58/NUP155/NMNAT1/FOXK2/PCCA/NUP188/LIAS/GPD1/PGD/CBR4/NFS1/SHMT2/NUDT7/TP53/COASY/TALDO1/AADAT/DLAT/MPC1/SLC25A1/GAMT/AAAS/G6PD/SUCLG1/NDUFA9/COQ2/ABCD1/SLC25A12/ELOVL1/COQ9/GALK1/NNT/…	116	D3-M3
GO:0009896	positive regulation of catabolic process	120/3278	423/18670	1.89438e-08	4.59022e-06	3.6415e-06	P2RX7/ZC3H12D/TNF/IRS2/NANOS1/NEDD4/SH3RF2/ASB5/CTSC/BNIP3/FYCO1/FOXO3/BAG2/INSR/SVIP/ZFP36L2/RNF128/HMOX1/FOXO1/ADAM9/PFKFB4/FLCN/FBXO7/ASB11/ARIH2/PRKCE/HSPA1A/RNF14/DNAJB2/RAD23A/KEAP1/RNF217/SESN1/CPEB3/UBQLN2/CDKN1B/AXIN1/CSNK1D/APC2/WWP1/RNF19B/LRRK2/OAZ1/RNF139/PABPC1/FAF1/RNF185/NUB1/ZC3H12A/SEC22B/PFKFB2/IKBKG/STK11/PIP4K2B/TOB1/NRDC/GGA3/HSF1/GSK3A/DTX3L/TSC1/VPS11/BAG6/FURIN/RDX/TNFRSF…	120	D3-M3
GO:0042180	cellular ketone metabolic process	79/3278	248/18670	2.67815e-08	6.02584e-06	4.7804e-06	NR4A3/IDO1/CD74/IRS2/PPARGC1A/NR1D1/PTGS2/WNT4/GPD2/PRKAB2/PRKCE/KDSR/OXCT1/PIBF1/BMP6/PSMF1/NFE2L1/PRKAG2/OAZ1/PSME4/APPL2/PSMA7/NR1H2/PSMD12/NCOR2/ADIPOR2/SREBF1/PSMD11/WDTC1/PSMA3/NR1H3/PSMD7/PSMA6/PSMC1/PSMD4/PSMA2/PSMD3/PSMC2/NMT1/PSMA5/ADIPOR1/PSMB4/PSMD13/CRYZL1/PSMB2/PSMD6/GPD1/CBR4/AADAT/SIRT4/NDUFA9/COQ2/ABCD1/COQ9/PDSS2/RGN/AKR7A2/PSME1/AVPR1A/FABP3/COQ4/TYSND1/NQO1/HMGCR/MLYCD/AKR1B1/…	79	D3-M3
GO:0044282	small molecule catabolic process	124/3278	445/18670	3.41239e-08	6.71815e-06	5.32962e-06	IDO1/NOS1/PGM2L1/CYP1A1/IRS2/ENO2/LPIN1/DECR2/DDO/BPGM/DPYD/GPD2/ALDH2/PLA2G15/PFKM/CRYL1/OXCT1/OCRL/ADHFE1/GALK2/PGM1/PFKFB2/ACAD11/KHK/LDHD/GSK3A/GLUL/ALDOA/GNPDA1/NUDT15/ENTPD4/INPP5K/FOXK2/HEXA/BLMH/ALDH7A1/PCCA/PGD/ECHS1/ACAA2/SHMT2/CRAT/NUDT7/TP53/LPIN2/ETFDH/ACAT2/ACADS/AADAT/OAT/ENTPD1/ACAA1/ABCD1/SLC25A12/HADH/MECR/ADA/GALM/ALDH4A1/GALK1/LRP5/GLB1/MCEE/ECH1/HMMR/PGM2/ADPGK/ALDH1A1/TXN2/E…	124	D3-M3
GO:0044262	cellular carbohydrate metabolic process	87/3278	286/18670	5.90861e-08	1.03401e-05	8.20295e-06	CD244/PGM2L1/IRS2/PPARGC1A/LEPR/CALM1/PPP1R2/SORBS1/FBP1/PER2/NR1D1/RORC/HRH1/PPP1R3D/GANC/INSR/GPD2/SIK1/FOXO1/KAT2B/PFKFB4/PPP1R3A/RORA/PRKCE/OCRL/CRY1/UGP2/GALK2/STK40/NFE2L1/PRKAG2/PYGM/MIDN/PGM1/HDAC4/PFKFB2/PPP1R1A/KHK/NCOA2/GSK3A/RANBP2/SCARB2/INPP5K/PPIP5K1/MECP2/LCMT1/RB1CC1/FOXK2/POMK/ADIPOR1/CLK2/PHKG2/PGD/EXT1/TP53/ISYNA1/ENPP1/COQ2/SLC25A12/EXTL3/GALK1/GLB1/RGN/GNPTAB/PGM2/B4GALT5/HA…	87	D3-M3
GO:0072524	pyridine-containing compound metabolic process	62/3278	195/18670	8.68708e-07	6.63375e-05	5.26267e-05	IDO1/P2RX7/PGM2L1/PPARGC1A/ENO2/FMO1/FMO2/FBP1/PTGS2/BPGM/NAMPT/INSR/AOX1/GPD2/PFKFB4/PFKM/RPIA/PRKAG2/PGM1/NUP54/NUP35/HDAC4/NUP153/PFKFB2/RANBP2/ALDOA/NUP98/ZBTB7A/NUP58/NUP155/NMNAT1/FOXK2/NUP188/GPD1/PGD/TP53/TALDO1/MPC1/AAAS/G6PD/SLC25A12/GALK1/NNT/PGM2/PNPO/ADPGK/PDHB/MDH1/TP53I3/MYOG/MDH2/PFKL/PNP/NMNAT3/NMNAT2/ME2/IDH1/LDHB/MLXIPL/ENO1/PDXK/IDH2	62	D3-M3
GO:0034440	lipid oxidation	35/3278	101/18670	2.69776e-05	0.000976776	0.000774893	NR4A3/IRS2/PPARGC1A/ACSM1/DECR2/APOD/PRKAG2/APPL2/ACAD11/ADIPOR2/ADIPOR1/ECHS1/ACAA2/CRAT/ETFDH/ACAT2/ACADS/SIRT4/ACAA1/ABCD1/HADH/MECR/ECH1/ECI2/FABP3/TYSND1/MLYCD/CPT2/ETFB/HADHA/ACADVL/CPT1A/SESN2/CPT1C/ACOX2	35	D3-M3
GO:0009895	negative regulation of catabolic process	82/3278	308/18670	4.16268e-05	0.0013518	0.0010724	PTPN22/TNF/LAMP3/GDNF/PPARGC1A/LEPR/RBM38/FBP1/MET/STYX/NAMPT/PTPN3/USP25/UBQLN4/SVIP/TAB2/HMOX1/MTM1/TAB3/TIMP3/PSMF1/EIF4G2/LRRK2/USP7/N4BP1/PABPC1/PAIP1/NPC1/HDAC4/MAPKAPK2/SEC22B/TOB1/BMF/SMARCC1/FEZ2/PHF23/GSK3A/TLK2/TSC1/BAG6/FURIN/WAC/VPS35/UBAC2/SMCR8/RNF41/TSC2/MYCBP2/SECISBP2/UBE2G2/USP14/SGTA/NMNAT1/FOXK2/GOLGA2/SDCBP/GABARAPL2/PTK2/RPL11/CDK5RAP3/ATRAID/TBC1D14/DFFA/RPS7/TP53/DAP/WDR6…	82	D3-M3
GO:0006066	alcohol metabolic process	86/3278	364/18670	0.00184186	0.0225315	0.0178746	CD244/PLD4/ABCA1/TNF/CYP1A1/GFI1/LEPR/CALM1/HRH1/WNT4/CH25H/GPD2/PLCB2/DHRS3/ALDH2/OCRL/BMP6/VLDLR/NFE2L1/OSBPL5/NPC1/SOD1/PLCL2/NFYB/SREBF1/ACER2/ACSS1/INPP5K/PPIP5K1/CNBP/MECP2/ARV1/INPPL1/PLCB3/DPAGT1/DPM2/GPD1/ACAA2/CBR4/ACAT2/GBA/G6PD/ISYNA1/ITPKB/COQ2/GALK1/PLCE1/SPHK2/IP6K2/AKR7A2/RETSAT/ALDH1A1/RDH11/DHCR7/PLCD1/SRD5A3/SORD/HMGCR/GOT1/ITPK1/AKR1B1/HMGCS1/GK/SREBF2/MVK/ACLY/ACADVL/TM7SF2/N…	86	D3-M3
GO:0005977	glycogen metabolic process	27/3278	74/18670	7.9364e-05	0.00216447	0.00171711	PGM2L1/IRS2/LEPR/CALM1/PPP1R2/SORBS1/PER2/NR1D1/PPP1R3D/INSR/PPP1R3A/UGP2/STK40/PRKAG2/PYGM/PGM1/PPP1R1A/KHK/GSK3A/INPP5K/RB1CC1/PHKG2/ENPP1/PGM2/GYG2/IGF2/PCDH12	27	D3-M3
GO:0016999	antibiotic metabolic process	45/3278	151/18670	0.000146655	0.00355357	0.00281911	CYP1A1/ACSM1/RAC2/GPX3/ALDH2/PRDX6/ST3GAL1/SOD1/RAC1/ACSS1/GNPDA1/CBR4/SDHAF2/PRDX5/PRDX2/DLAT/IDH3B/SUCLG1/IDH3A/IDH3G/SDHA/NNT/CS/AKR7A2/ALDH1A1/FH/PDHB/MDH1/MDH2/SDHC/AKR1B1/DLST/ACO1/GPX1/ACLY/ME2/IDH1/DUOX1/PXDN/IDH2/PCK2/NOXO1/SULT1B1/HBM/MPV17L	45	D3-M3
GO:0006109	regulation of carbohydrate metabolic process	57/3278	206/18670	0.000197728	0.00442911	0.00351369	P2RX7/CD244/IRS2/MLXIP/PPARGC1A/LEPR/SORBS1/FBP1/NR1D1/RORC/HRH1/PPP1R3D/INSR/SIK1/FOXO1/KAT2B/PFKFB4/RORA/PRKCE/CRY1/NFE2L1/PRKAG2/MIDN/NUP54/NUP35/HDAC4/NUP153/PFKFB2/KHK/NCOA2/GSK3A/RANBP2/NUP98/SCARB2/ZBTB7A/NUP58/INPP5K/LCMT1/NUP155/CLTC/FOXK2/ADIPOR1/CLK2/NUP188/PHKG2/GPD1/TP53/AAAS/ENPP1/SLC25A12/PDGFB/RGN/MYOG/MLYCD/MLXIPL/SESN2/IGF2	57	D3-M3
GO:0062013	positive regulation of small molecule metabolic process	44/3278	153/18670	0.000410533	0.00795802	0.00631323	NR4A3/P2RX7/CD244/NOS1/TNF/CD74/IRS2/PPARGC1A/SORBS1/NR1D1/HRH1/PTGS2/WNT4/INSR/FOXO1/KAT2B/PFKFB4/BEND3/PRKCE/BMP6/NR1H2/PFKFB2/ISCU/SREBF1/NR1H3/PHKG2/GPD1/ABCD1/SLC25A12/PDGFB/RGN/AVPR1A/ADORA2B/MYOG/MLYCD/NOS3/MLXIPL/ENO1/CPT1A/CCNB1/IGF2/APOC2/NOS2/CDK1	44	D3-M3
GO:0006575	cellular modified amino acid metabolic process	50/3278	202/18670	0.00597315	0.0482567	0.0382829	GSTM3/SLC6A8/GSTA1/SLC25A32/EGLN1/NFE2L1/APIP/OSBPL5/SOD1/PTDSS2/CKM/ALDH7A1/SHMT2/CRAT/LPCAT3/SERINC5/CNDP2/GSTK1/GAMT/G6PD/ABHD12/ALDH4A1/P4HA1/GSR/TMLHE/CKMT2/MTHFD2/HAGH/GPX1/CARNS1/PAX8/IDH1/GGCT/GGH/FPGS/DUOX1/DIO2/CRTAP/HOGA1/P4HA2/PCYOX1L/CPT1A/SARDH/CPT1C/PTGES/TYMS/GATM/PLA2G4E/SULT1B1/DIO1	50	D3-M3
GO:0016054	organic acid catabolic process	79/3278	275/18670	2.88305e-06	0.000172983	0.00013723	IDO1/NOS1/IRS2/LPIN1/DECR2/DDO/PLA2G15/CRYL1/ADHFE1/ACAD11/LDHD/GLUL/GNPDA1/HEXA/BLMH/ALDH7A1/PCCA/PGD/ECHS1/ACAA2/SHMT2/CRAT/NUDT7/LPIN2/ETFDH/ACAT2/ACADS/AADAT/OAT/ACAA1/ABCD1/HADH/MECR/ALDH4A1/MCEE/ECH1/HMMR/TXN2/ECI2/BCAT2/SLC9A1/MMAA/TYSND1/HMGCL/SORD/AIG1/GOT1/MLYCD/CPT2/ETFB/DLST/HADHA/NOS3/GUSB/TST/CARNS1/GADL1/ACADVL/PCCB/SLC27A4/BCKDK/ABHD3/GPT/HYAL1/ACSF3/HOGA1/ARG2/PCYOX1L/CPT1A/CHP1/…	79	D3-M3
GO:0046395	carboxylic acid catabolic process	79/3278	275/18670	2.88305e-06	0.000172983	0.00013723	IDO1/NOS1/IRS2/LPIN1/DECR2/DDO/PLA2G15/CRYL1/ADHFE1/ACAD11/LDHD/GLUL/GNPDA1/HEXA/BLMH/ALDH7A1/PCCA/PGD/ECHS1/ACAA2/SHMT2/CRAT/NUDT7/LPIN2/ETFDH/ACAT2/ACADS/AADAT/OAT/ACAA1/ABCD1/HADH/MECR/ALDH4A1/MCEE/ECH1/HMMR/TXN2/ECI2/BCAT2/SLC9A1/MMAA/TYSND1/HMGCL/SORD/AIG1/GOT1/MLYCD/CPT2/ETFB/DLST/HADHA/NOS3/GUSB/TST/CARNS1/GADL1/ACADVL/PCCB/SLC27A4/BCKDK/ABHD3/GPT/HYAL1/ACSF3/HOGA1/ARG2/PCYOX1L/CPT1A/CHP1/…	79	D3-M3
GO:0051052	regulation of DNA metabolic process	110/3278	429/18670	1.40606e-05	0.00059451	0.000471635	NUGGC/PPARGC1A/PTPRC/IL7R/EYA4/KPNA1/RPA2/UBE2B/UBQLN4/SMG1/TSPYL2/FLCN/PARP3/SMCHD1/XRN1/NEK7/ESCO1/NOX4/RAD50/JUN/PTGES3/MBD2/USP7/SMG5/BCL6/FAF1/RAC1/SETMAR/HSF1/TRIM28/WDR18/STAG2/MAP2K7/DTX3L/ATF1/MAP2K4/NVL/KMT2A/INO80/CUL4A/NABP2/DONSON/NUCKS1/APBB1/BRCC3/RNF169/MAPKAPK5/MECP2/RFC4/RNF8/USP9X/NMNAT1/HUS1/GNL3/SMG7/SENP2/FBXW7/DFFA/CCT5/TP53/OTUB1/CCT3/PRKD2/RPS3/DNMT1/EXOSC6/SLX1A/CDC7/SPI…	110	D3-M3
GO:0046034	ATP metabolic process	86/3278	305/18670	2.4652e-06	0.000150784	0.000119619	P2RX7/PGM2L1/PPARGC1A/ENO2/AMPD3/FBP1/BPGM/INSR/SLC25A25/PFKFB4/FLCN/BEND3/PFKM/HSPA1A/PRKAG2/PGM1/NUP54/NUP35/ATP6V1B2/HDAC4/NUP153/PFKFB2/ISCU/SLC25A23/RANBP2/ALDOA/NUP98/ZBTB7A/NUP58/MECP2/NUP155/CLPX/NMNAT1/FOXK2/NUP188/NDUFS5/GPD1/NDUFB10/SDHAF2/SHMT2/NDUFA12/GUK1/TP53/NDUFS8/NDUFB11/NDUFA8/ATP1A2/CHCHD10/NDUFB8/NDUFA2/AAAS/ENPP1/PDE12/NDUFA9/NDUFV3/ABCD1/SLC25A12/NDUFS7/COQ9/NDUFA3/NDUFA4/S…	86	D3-M3
GO:0009141	nucleoside triphosphate metabolic process	103/3278	362/18670	1.61525e-07	1.90327e-05	1.50989e-05	P2RX7/PGM2L1/PPARGC1A/ENO2/AMPD3/FBP1/BPGM/INSR/UCKL1/SLC25A25/PFKFB4/FLCN/BEND3/PFKM/HSPA1A/RAB23/PRKAG2/LRRK2/PGM1/NUP54/NUP35/ATP6V1B2/HDAC4/NUP153/PFKFB2/ISCU/SLC25A23/RANBP2/ALDOA/NUP98/NUDT15/ZBTB7A/NUP58/IMPDH2/MECP2/NUP155/CLPX/NMNAT1/FOXK2/NUP188/NME4/NDUFS5/GPD1/DUT/NDUFB10/SDHAF2/NFS1/SHMT2/NDUFA12/GUK1/TP53/NDUFS8/NDUFB11/NDUFA8/ATP1A2/CHCHD10/OPA1/NDUFB8/NDUFA2/AAAS/ENPP1/SUCLG1/PDE1…	103	D3-M3
GO:0019320	hexose catabolic process	24/3278	57/18670	1.26032e-05	0.000540135	0.000428498	PGM2L1/ENO2/BPGM/PFKM/GALK2/PGM1/PFKFB2/KHK/ALDOA/FOXK2/TP53/SLC25A12/GALM/GALK1/LRP5/GLB1/PGM2/ADPGK/ALDH1A1/GALT/PFKL/FUT4/TKFC/ENO1	24	D3-M3
GO:0098869	cellular oxidant detoxification	30/3278	102/18670	0.00217964	0.0252886	0.0200619	TNF/GPX3/PTGS2/GSTA1/CLIC2/PRDX6/SESN1/PTGS1/SOD1/NXN/CCS/PRDX5/PRDX2/GSTK1/TXN/NNT/GSR/RGN/TXNDC17/NQO1/GPX8/GPX7/GPX1/NOS3/DUOX1/APOM/PXDN/SESN2/GPX2/HBM	30	D3-M3
GO:0042176	regulation of protein catabolic process	107/3278	381/18670	1.91627e-07	2.11997e-05	1.68181e-05	TNF/LAMP3/NEDD4/SH3RF2/ASB5/CTSC/STYX/BAG2/PTPN3/USP25/RAD23B/UBQLN4/SVIP/RNF128/MTM1/FOXO1/ADAM9/ASB11/ARIH2/WDR91/TMF1/HSPA1A/RNF14/DNAJB2/RAD23A/KEAP1/RNF217/TIMP3/UBQLN2/CDKN1B/AXIN1/CSNK1D/PSMF1/APC2/WWP1/RNF19B/NFE2L1/LRRK2/USP7/N4BP1/OAZ1/RNF139/UFL1/FAF1/RNF185/NUB1/SEC22B/NRDC/SMARCC1/GGA3/GSK3A/TLK2/VPS11/BAG6/FURIN/RDX/TNFRSF1B/WAC/VPS35/NUDT15/SNX9/UBAC2/RNF41/MYCBP2/PSMC1/UBE2G2/USP1…	107	D3-M3
GO:0046902	regulation of mitochondrial membrane permeability	24/3278	76/18670	0.00206633	0.0243781	0.0193395	BNIP3/HSPA1A/PPP3CC/TFDP2/BBC3/PPP1R13B/BMF/GSK3A/YWHAE/MAPK8/BCL2L1/NMT1/DYNLT1/ACAA2/TP53/CHCHD10/ALKBH7/SLC9A1/CNP/BAX/SLC25A5/HEBP2/PPIF/MPV17L	24	D3-M3
GO:0032981	mitochondrial respiratory chain complex I assembly	26/3278	64/18670	1.20877e-05	0.000521594	0.00041379	NUBPL/NDUFS5/NDUFB10/NDUFA12/NDUFS8/NDUFB11/NDUFA8/ECSIT/NDUFB8/NDUFA2/NDUFA9/NDUFV3/NDUFS7/NDUFA3/NDUFA6/NDUFB9/NDUFB3/NDUFAF5/NDUFAF3/NDUFS2/NDUFS1/NDUFA7/FOXRED1/NDUFV1/NDUFA10/NDUFB1	26	D3-M3
GO:1903747	regulation of establishment of protein localization to mitochondrion	25/3278	72/18670	0.000350728	0.00697031	0.00552966	RAC2/ARIH2/PPP3CC/TFDP2/LRRK2/BBC3/PPP1R13B/HAX1/GSK3A/SREBF1/VPS11/PDCD5/BAG4/ATG13/UBE2J2/YWHAE/MAPK8/NMT1/BAP1/FBXW7/TP53/SIRT4/ABLIM3/SREBF2/RHOU	25	D3-M3
GO:0006839	mitochondrial transport	75/3278	256/18670	2.30094e-06	0.000144655	0.000114757	RAC2/BNIP3/SLC25A30/FBXO7/SLC25A32/PRKAB2/ARIH2/HSPA1A/PPP3CC/TFDP2/PRKAG2/LRRK2/BBC3/PPP1R13B/HAX1/FIS1/ABCB10/BMF/SLC25A23/GSK3A/SREBF1/VPS11/PDCD5/BAG4/VPS35/ATG13/UBE2J2/YWHAE/MAPK8/BCL2L1/NMT1/DYNLT1/BAP1/MICU1/FBXW7/ACAA2/TP53/CHCHD10/OPA1/TIMM44/MPC1/SLC25A1/AGK/SIRT4/TIMM8B/AIP/SLC25A12/ALKBH7/SLC25A15/SLC25A6/SLC25A20/PMPCB/GRPEL1/CHCHD4/SLC9A1/ABLIM3/SMDT1/CPT2/TOMM40L/LETM1/TIMM17A/CNP…	75	D3-M3
GO:0040001	establishment of mitotic spindle localization	14/3278	33/18670	0.000738273	0.0121439	0.00963397	ACTR1B/SPRY1/UBXN2B/DCTN1/DYNLT1/HTT/ARHGEF2/NDE1/MAD2L1/PLK1/ESPL1/NUSAP1/CENPA/NDC80	14	D3-M3
GO:0051653	spindle localization	17/3278	48/18670	0.0023281	0.0258222	0.0204852	ACTR1B/SPRY1/UBXN2B/DCTN1/DYNLT1/HTT/SPIRE1/LLGL2/ARHGEF2/NDE1/MAD2L1/PLK1/ESPL1/NUSAP1/CENPA/ASPM/NDC80	17	D3-M3
GO:0140014	mitotic nuclear division	85/3278	264/18670	4.57957e-09	2.06081e-06	1.63487e-06	BTC/INSR/BOD1/MAU2/MZT1/HSPA1A/PIBF1/CDKN1B/NFE2L1/CUL3/NAA50/TTN/PHF23/STAG2/STAG1/UBXN2B/INO80/CHAMP1/PCID2/CLASP2/CHMP1A/LCMT1/IK/CDC23/CHMP1B/GOLGA2/NCAPH2/PPP1R9B/ANAPC5/NCAPD2/AAAS/PDGFB/RANBP1/LRP5/NCAPD3/RACGAP1/OBSL1/INCENP/KLHDC8B/NDE1/MAD2L1/BORA/AURKA/MYBL2/TRIP13/UBE2C/PLK1/KIF18B/CHEK1/CDT1/GEN1/ANLN/SMC2/NUF2/PSRC1/PKMYT1/CCNB1/ESPL1/NCAPG/IGF2/NUSAP1/KNTC1/CDCA5/PRC1/KIF23/SPAG5/B…	85	D3-M3
GO:0060055	angiogenesis involved in wound healing	10/3278	23/18670	0.00338791	0.0324868	0.0257723	ADIPOR2/ETS1/MCAM/CD34/ITGB3/GPX1/GPR4/PRCP/HPSE/CXCR4	10	D3-M3
GO:0007059	chromosome segregation	97/3278	321/18670	1.51547e-08	4.54641e-06	3.60674e-06	AGO4/ARL8B/UBE2B/ARL8A/RIOK3/BOD1/MAU2/ESCO1/PIBF1/CUL3/NAA50/TTN/DDX3X/RGS14/PHF23/STAG2/TLK2/STAG1/BAG6/INO80/CHAMP1/PCID2/CHMP1A/NR3C1/LCMT1/IK/USP9X/CDC23/CHMP1B/UVRAG/NCAPH2/PUM1/FBXW7/ANAPC5/SMC6/NCAPD2/RPS3/HELQ/NCAPD3/RCC2/RACGAP1/INCENP/KLHDC8B/NDE1/MAD2L1/SLX4/CCNE2/TRIP13/PLK1/KIF18B/SLC25A5/CDT1/P3H4/GEN1/SMC2/SKA3/FANCD2/NUF2/PSRC1/CCNB1/ESPL1/BRCA1/NCAPG/ECT2/MIS18A/CENPN/NUSAP1/CEN…	97	D3-M3
GO:0000082	G1/S transition of mitotic cell cycle	84/3278	279/18670	1.63137e-07	1.90327e-05	1.50989e-05	GPR132/CYP1A1/GFI1/ARID3A/RPA2/FBXO31/RPA3/BACH1/PTPN6/FBXO7/PRIM1/CDC73/MAX/CDKN1B/TFDP2/CUL3/MNAT1/ZNF385A/CUL1/LSM11/POLE3/HINFP/FAM107A/DDX3X/RDX/INO80/CUL4A/RBL2/E2F6/CNOT4/CDC34/PCBP4/TRIAP1/CUL2/KMT2E/RPA1/SENP2/MEPCE/KHDRBS1/CNOT1/PHF8/ADAM17/CRADD/MCM2/TAF10/TP53/MCM5/CCND3/EZH2/CDC7/PSME1/PRIM2/RBL1/RPS6/MCM3/MCM4/KCNA5/MYC/CDK6/POLE4/BAX/MCM6/RHOU/CCNE2/AURKA/POLE2/HYAL1/SKP2/CDKN3/CDT…	84	D3-M3
GO:0051310	metaphase plate congression	21/3278	57/18670	0.000410345	0.00795802	0.00631323	BOD1/PIBF1/CUL3/CHAMP1/CHMP1A/CDC23/CHMP1B/CDT1/NUF2/PSRC1/CCNB1/CDCA5/FAM83D/SPAG5/CENPF/CDCA8/KIF14/KIF2C/KIFC1/CENPE/NDC80	21	D3-M3
GO:0030071	regulation of mitotic metaphase/anaphase transition	23/3278	51/18670	4.72513e-06	0.000256623	0.000203584	CUL3/PCID2/LCMT1/IK/CDC23/ANAPC5/MAD2L1/TRIP13/PLK1/CDT1/GEN1/CCNB1/ESPL1/BUB1/TTK/CDC6/CENPF/AURKB/CDC20/BUB1B/CENPE/DLGAP5/NDC80	23	D3-M3
GO:0007094	mitotic spindle assembly checkpoint	16/3278	34/18670	6.99987e-05	0.00196871	0.00156181	PCID2/LCMT1/IK/MAD2L1/TRIP13/PLK1/CDT1/GEN1/CCNB1/BUB1/TTK/CENPF/AURKB/CDC20/BUB1B/NDC80	16	D3-M3
GO:0071174	mitotic spindle checkpoint	16/3278	34/18670	6.99987e-05	0.00196871	0.00156181	PCID2/LCMT1/IK/MAD2L1/TRIP13/PLK1/CDT1/GEN1/CCNB1/BUB1/TTK/CENPF/AURKB/CDC20/BUB1B/NDC80	16	D3-M3
GO:1905818	regulation of chromosome separation	23/3278	62/18670	0.000197001	0.00442911	0.00351369	CUL3/PCID2/LCMT1/IK/CDC23/ANAPC5/MAD2L1/TRIP13/PLK1/CDT1/GEN1/CCNB1/ESPL1/BUB1/TTK/CDC6/CENPF/AURKB/CDC20/BUB1B/CENPE/DLGAP5/NDC80	23	D3-M3
GO:0051983	regulation of chromosome segregation	33/3278	103/18670	0.00025098	0.00535992	0.00425211	CUL3/PCID2/LCMT1/IK/CDC23/PUM1/ANAPC5/SMC6/RCC2/RACGAP1/MAD2L1/TRIP13/PLK1/CDT1/GEN1/CCNB1/ESPL1/ECT2/CDCA5/SPAG5/BUB1/TTK/CDC6/CENPF/AURKB/MKI67/KIF2C/CDC20/BUB1B/NEK2/CENPE/DLGAP5/NDC80	33	D3-M3
GO:0000077	DNA damage checkpoint	40/3278	145/18670	0.00174791	0.0219797	0.0174369	FOXO4/ARID3A/RPA2/FBXO31/CRY1/CDKN1B/TFDP2/ZNF385A/FOXN3/HINFP/WAC/CUL4A/CEP63/DONSON/SYF2/BRCC3/RBL2/CNOT4/PCBP4/TRIAP1/HUS1/CNOT1/CDK5RAP3/CRADD/TP53/PEA15/INTS7/BAX/DTL/AURKA/PLK1/CHEK1/RHNO1/CCNB1/MUC1/BRCA1/E2F7/GTSE1/CLSPN/CDK1	40	D3-M3
GO:1901990	regulation of mitotic cell cycle phase transition	127/3278	444/18670	4.24871e-09	2.05899e-06	1.63343e-06	GPR132/CYP1A1/FOXO4/ARID3A/RPA2/FBXO31/PTPN6/ZFP36L2/FBXO7/CDC73/CDKN1B/CSNK1D/TFDP2/TFAP4/PSMF1/CUL3/ZNF385A/PSME4/SKP1/CUL1/LSM11/FOXN3/PSMA7/CEP250/PSMD12/ANAPC10/FAM107A/PCNT/DDX3X/OFD1/PSMD11/RDX/PSMA3/INO80/CUL4A/CEP63/DONSON/FGFR1OP/SYF2/PSMD7/RBL2/PSMA6/PCID2/PSMC1/CNOT4/PSMD4/PSMA2/PSMD3/PCBP4/ANAPC16/YWHAE/PSMC2/TRIAP1/MECP2/LCMT1/DCTN1/IK/CDC23/HUS1/PSMA5/PSMB4/KMT2E/UBE2E1/PSMD13/SENP…	127	D3-M3
GO:0044839	cell cycle G2/M phase transition	81/3278	266/18670	1.58942e-07	1.90327e-05	1.50989e-05	GPR132/FOXO4/BACH1/CSNK1D/PSMF1/MNAT1/PSME4/SKP1/CUL1/FOXN3/PSMA7/CEP250/FBXL18/PSMD12/PCNT/OFD1/PSMD11/PSMA3/CEP63/DONSON/FGFR1OP/SYF2/BRCC3/PSMD7/PSMA6/PSMC1/PSMD4/PSMA2/PSMD3/YWHAE/PSMC2/MECP2/LCMT1/DCTN1/DNM2/HUS1/PSMA5/PSMB4/PSMD13/PSMB2/KHDRBS1/PSMD6/CDK5RAP3/TP53/CDC7/CDC25B/DYNLL1/HMMR/PSME1/RCC2/NES/DYRK3/FBXL7/NDE1/CEP78/BORA/DTL/AURKA/SKP2/PLK1/CEP72/TUBB/CHEK1/PKMYT1/CCNB1/BRCA1/MASTL…	81	D3-M3
GO:0006260	DNA replication	91/3278	274/18670	2.17987e-10	1.71665e-07	1.36185e-07	NUGGC/POLN/RPA2/RPA3/TSPYL2/PRIM1/ESCO1/RAD50/JUN/NFIC/BCL6/FAF1/POLE3/REV3L/RAC1/SETMAR/WDR18/STAG2/SLBP/ATF1/NUP98/MAP2K4/POLI/INO80/DONSON/NUCKS1/PURA/TBRG1/CDC34/ING4/RFC4/HUS1/RNASEH1/RPA1/SENP2/LIG4/POLG/CINP/DTD1/FBXW7/DUT/MCM2/TP53/MCM5/CHAF1A/CDC7/LRWD1/PNKP/RFC2/ID3/PRIM2/MCM3/MCM4/LIG1/CCDC88A/POLE4/MCM6/S100A11/DTL/SLX4/CCNE2/CHTF18/BRCA2/POLE2/PIF1/WDHD1/GINS3/RNASEH2A/CHEK1/GINS1/CH…	91	D3-M3
GO:1905819	negative regulation of chromosome separation	16/3278	40/18670	0.000691685	0.0115693	0.00917815	PCID2/LCMT1/IK/MAD2L1/TRIP13/PLK1/CDT1/GEN1/CCNB1/BUB1/TTK/CENPF/AURKB/CDC20/BUB1B/NDC80	16	D3-M3
GO:0090231	regulation of spindle checkpoint	7/3278	14/18670	0.00553753	0.0457827	0.0363202	PCID2/LCMT1/MAD2L1/CDT1/GEN1/CCNB1/NDC80	7	D3-M3
GO:0048285	organelle fission	125/3278	449/18670	3.18431e-08	6.64001e-06	5.26763e-06	PPARGC1A/BTC/AGO4/BNIP3/WNT4/INSR/UBE2B/BOD1/MAU2/MZT1/HSPA1A/RAD50/UBR2/PIBF1/CDKN1B/NFE2L1/CUL3/PEX11B/LRRK2/NAA50/TTN/FIS1/PHF23/HSF1/STAG2/STAG1/BAG6/UBXN2B/INO80/VPS35/CHAMP1/PCID2/CLASP2/CHMP1A/LCMT1/IK/CDC23/CHMP1B/GOLGA2/NCAPH2/PSMD13/CALR/PPP1R9B/KLHDC3/ANAPC5/NCAPD2/OPA1/AAAS/TMEM135/CDC25B/SPIRE1/HELQ/PDGFB/RANBP1/LRP5/NCAPD3/MYO19/KDR/RACGAP1/DDHD1/INF2/OBSL1/INCENP/KLHDC8B/FIGNL1/NDE…	125	D3-M3
GO:0032392	DNA geometric change	35/3278	119/18670	0.000984171	0.0149045	0.011824	RAD23B/CHD1L/UBC/CHD7/RAD50/MNAT1/DDX3X/INO80/CUL4A/PURA/RFC4/RPA1/GTF2H1/CHD6/MCM2/TP53/MCM5/HELQ/RFC2/NAV2/MCM3/MCM4/MCM6/CHTF18/PIF1/GINS1/GINS2/CDC45/RAD51/POLQ/RAD54L/ERCC6L/RECQL4/TOP2A/HMGB3	35	D3-M3
GO:0050000	chromosome localization	25/3278	76/18670	0.000876911	0.0138114	0.0109568	UBE2B/BOD1/PIBF1/CUL3/NUP98/CHAMP1/CHMP1A/CDC23/CHMP1B/NDE1/CDT1/NUF2/PSRC1/CCNB1/CDCA5/FAM83D/SPAG5/CENPF/CDCA8/KIF14/KIF2C/KIFC1/CENPE/DLGAP5/NDC80	25	D3-M3
GO:0007015	actin filament organization	112/3278	400/18670	1.18477e-07	1.69637e-05	1.34576e-05	BAIAP2L2/XIRP1/DIAPH1/SDC4/RAC2/SORBS1/SYNPO/CCL24/CCL26/LMOD2/NRAP/MET/TCAP/WNT4/CORO1A/BAIAP2/LCP1/RHOBTB1/NEBL/FHOD1/GSN/RUFY3/CXCL12/RICTOR/WASF3/PRKCE/NOX4/ARHGAP12/TESK1/LMOD3/SORBS3/LIMK1/CUL3/MYBPC1/TTN/ARPC5L/HAX1/FAM107A/RAC1/ARHGAP35/TSC1/PSTPIP2/ALDOA/RDX/BAG4/SNX9/ITGB1BP1/ARFGEF1/CLASP2/INPP5K/TMOD4/ARHGEF10L/RHOG/ARHGAP17/MYBPC2/CAP2/MYO1C/INPPL1/CYFIP1/CAP1/PPP1R9B/HSP90B1/NRP1/RH…	112	D3-M3
GO:0042692	muscle cell differentiation	98/3278	385/18670	5.47127e-05	0.00164138	0.00130213	BDNF/CXCL10/NOS1/CXCL9/RBM38/FOXO4/IFRD1/LMOD2/NRAP/PDLIM5/TCAP/WNT4/POPDC3/MAPK12/NEBL/ALPK3/IL4R/SIK1/RORA/KLHL41/ALPK2/PLPP7/CD53/NOX4/NFATC3/LMOD3/WFIKKN2/CAPN3/MEF2A/MYBPC1/MYOZ1/TTN/HDAC4/OBSCN/EPC1/LDB3/FOXF1/GSK3A/FLOT1/TSC1/MAP2K4/FLT3LG/RYR1/MORF4L2/HDAC5/YY1/SKI/TMOD4/MED28/MECP2/MYBPC2/CALR/CTNNA1/KDM6B/PTCD2/PTBP1/EHD2/RAMP2/MYOM2/G6PD/EZH2/DNMT1/ACTG1/PDGFB/NOTCH1/DLL1/TARBP2/AVPR1A…	98	D3-M3
GO:0110053	regulation of actin filament organization	70/3278	261/18670	0.000114829	0.00288217	0.00228648	BAIAP2L2/SDC4/SYNPO/CCL24/CCL26/LMOD2/MET/WNT4/CORO1A/BAIAP2/RHOBTB1/FHOD1/GSN/CXCL12/RICTOR/PRKCE/NOX4/TESK1/LMOD3/SORBS3/LIMK1/ARPC5L/HAX1/RAC1/ARHGAP35/TSC1/RDX/BAG4/SNX9/ITGB1BP1/ARFGEF1/CLASP2/INPP5K/TMOD4/ARHGEF10L/MYO1C/CYFIP1/NRP1/RHOC/PFN1/VASP/ARPIN/SPTAN1/FER/LIMCH1/KANK1/SPIRE1/CDC42EP1/ARHGAP28/CORO1B/ADD3/SLC9A1/CDC42EP5/MYADM/PLEKHG2/CFL1/ARHGEF15/SH3PXD2B/CDC42EP3/HCLS1/WDR1/EVL/P…	70	D3-M3
GO:0007519	skeletal muscle tissue development	44/3278	160/18670	0.00114053	0.0163675	0.0129846	EOMES/METTL21C/ATF3/MAFF/ASB2/FOXP2/PITX1/MSTN/MYLK2/POPDC3/MYH14/CHRND/VGLL2/MTM1/KLHL41/HOXD9/NR1D2/ZBTB18/LMOD3/MYOZ1/HDAC4/FLOT1/RYR1/MEF2D/SKI/EMD/DDX17/MYOM2/NOTCH1/DLL1/MYL6/MYOG/HMGCR/SOX11/GPX1/CDON/POPDC2/EPHB1/CHRNA1/SOX8/MSC/HEYL/ELN/KCNAB1	44	D3-M3
GO:0032970	regulation of actin filament-based process	94/3278	388/18670	0.00049267	0.00913042	0.00724331	BAIAP2L2/TRPM2/SDC4/SYNPO/CCL24/CCL26/LMOD2/MET/MYLK2/WNT4/CORO1A/FGF13/BAIAP2/RHOBTB1/FHOD1/GSN/CXCL12/RICTOR/PRKCE/NOX4/TESK1/LMOD3/SORBS3/ARHGAP44/LIMK1/ARPC5L/HAX1/FAM107A/RAC1/ABL2/ARHGAP35/TSC1/RDX/BAG4/SNX9/ITGB1BP1/ARFGEF1/CLASP2/INPP5K/TMOD4/ARHGEF10L/RHOG/ARHGAP17/MYO1C/CYFIP1/NRP1/RHOC/ILK/PFN1/VASP/ARPIN/SPTAN1/ATP1A2/FER/RHOJ/LIMCH1/KANK1/KCNJ2/FES/SPIRE1/CDC42EP1/JUP/TRPM4/ATP1A1/AR…	94	D3-M3
GO:0030240	skeletal muscle thin filament assembly	8/3278	14/18670	0.000981407	0.0149045	0.011824	TCAP/LMOD3/MYBPC1/TTN/MYBPC2/MYOM2/OBSL1/ACTC1	8	D3-M3
GO:0014706	striated muscle tissue development	92/3278	390/18670	0.00137702	0.018737	0.0148643	EOMES/METTL21C/ATF3/MAFF/ASB2/FOXP2/IFRD1/PITX1/NRAP/MSTN/PDLIM5/MYLK2/TCAP/POPDC3/MYH14/PIM1/CHRND/VGLL2/NEBL/ALPK3/SIK1/MTM1/CHD7/KLHL41/ALPK2/HOXD9/PPP1R13L/NR1D2/ZBTB18/NOX4/LMOD3/MEF2A/MYBPC1/MYOZ1/TTN/HDAC4/GSK3A/FLOT1/TSC1/SOX15/MAP2K4/SAV1/RYR1/UBE4B/YY1/MEF2D/SKI/EMD/MYBPC2/DDX17/CALR/KDM6B/PTCD2/MYOM2/NDRG4/G6PD/NOTCH1/DLL1/MAPK1/SGCG/HEG1/FKBP1A/SLC9A1/MYL6/MYOG/OBSL1/HMGCR/RARB/SOX11/…	92	D3-M3
GO:0014889	muscle atrophy	7/3278	12/18670	0.00177204	0.0221505	0.0175724	PPARGC1A/MSTN/TRIM63/FOXO3/GSN/MYOG/GATM	7	D3-M3
GO:0046716	muscle cell cellular homeostasis	9/3278	21/18670	0.0060422	0.048307	0.0383227	MSTN/MTM1/PFKM/CAPN3/SOD1/ALDOA/LAMP2/CAV3/CHRNA1	9	D3-M3
GO:0003012	muscle system process	111/3278	465/18670	0.000296281	0.0061199	0.00485502	NR4A3/DRD1/NOS1/GDNF/PPARGC1A/CALM1/SORBS1/SLC8A3/LMOD2/MSTN/PTGS2/TRIM63/PDLIM5/KLF15/MYLK2/TCAP/SYNM/FOXO3/MYH14/SLC6A8/CHRND/HMOX1/FOXO1/GSN/KLHL41/ATP2B1/PPP1R13L/CLIC2/LMOD3/SNTB1/SORBS3/MEF2A/MYBPC1/MYOZ1/TTN/HDAC4/ZC3H12A/SCN4A/SOD1/P2RX6/TRDN/TMEM38B/GSK3A/ALDOA/MAP2K4/TNFRSF1B/TNNC2/RYR1/CAMK2B/YY1/VEGFB/TMOD4/SCN1B/EMD/NUP155/MYBPC2/PTK2/TMEM38A/ATP1A2/ANXA6/F2R/HRC/MYOM2/GAMT/G6PD/EZH2…	111	D3-M3
GO:0110020	regulation of actomyosin structure organization	28/3278	95/18670	0.00290474	0.0294683	0.0233777	SDC4/MET/WNT4/FHOD1/NOX4/TESK1/SORBS3/LIMK1/RAC1/TSC1/BAG4/ITGB1BP1/CLASP2/INPP5K/ARHGEF10L/NRP1/RHOC/PFN1/LIMCH1/ARHGAP28/SLC9A1/ARHGEF15/SH3PXD2B/CAV3/EVL/PAK1/STMN1/ECT2	28	D3-M3
GO:0060047	heart contraction	66/3278	280/18670	0.00612672	0.0487014	0.0386356	KCNJ4/NOS1/GLP1R/S100A1/CALM1/SLC8A3/THRB/MYLK2/TCAP/ATP2B1/PPP1R13L/CLIC2/MEF2A/TTN/HDAC4/ZC3H12A/SOD1/CELF2/TRDN/TMEM38B/GSK3A/SREBF1/RYR1/VEGFB/SCN1B/YWHAE/NUP155/THRA/ATP1B3/CACNB1/TMEM38A/NPR1/ATP1A2/HRC/CACNG6/KCNJ2/MAP2K6/JUP/ADA/TRPM4/ATP1A1/CACNG8/SGCG/AVPR1A/SLC9A1/PDE5A/KCNA5/GPX1/NOS3/DMPK/CACNB3/POPDC2/CAV3/SEMA3A/KCNK3/DSC2/CXCR4/RNF207/ADORA1/CHGA/CASQ2/ACTC1/CACNG7/MYL4/KCNG2/KCNJ5	66	D3-M3
GO:0010762	regulation of fibroblast migration	13/3278	31/18670	0.00129269	0.01796	0.0142479	SDC4/PRKCE/APPL1/APPL2/BAG4/ITGB1BP1/CORO1C/FER/MTA2/GNA12/RCC2/PAK1/DMTN	13	D3-M3
GO:0042119	neutrophil activation	121/3278	498/18670	7.35653e-05	0.00203272	0.00161259	CCL5/HSPA6/FCGR2B/TBC1D10C/DIAPH1/TRPM2/C3/PTPRC/CFD/AMPD3/ITGAX/CTSC/DOCK2/ITGB2/CAB39/PTPN6/SVIP/ARL8A/SYK/ORMDL3/GSN/KCMF1/TMBIM1/B2M/CD53/HSPA1A/YPEL5/FTL/FGL2/PRDX6/STXBP3/LAMTOR3/PGM1/BRI3/ACTR1B/CTSS/ATP11A/PSMD12/DNAJC13/DDX3X/RAC1/PSMD11/ANO6/ALDOA/VAPA/LAMP2/CSNK2B/TNFRSF1B/SLC15A4/UNC13D/LTA4H/RAB5B/PSMD7/SCAMP1/CD63/ARMC8/IMPDH2/PSMA2/PSMD3/LAMP1/RHOG/PSMC2/RAB10/DYNLT1/PA2G4/CREG1/PS…	121	D3-M3
GO:1901214	regulation of neuron death	78/3278	313/18670	0.000594914	0.0104692	0.00830535	NR4A3/FASLG/CCL5/FCGR2B/DCC/BDNF/TNF/GDNF/PPARGC1A/PITX3/ATF4/CITED1/CORO1A/FOXO3/ITGB2/CPEB4/HMOX1/DDIT3/FBXO7/NTRK2/OXR1/JUN/LRRK2/PPP1R13B/HDAC4/SOD1/FIS1/SNX6/IKBKG/BTBD10/HSF1/TSC1/MAP2K4/TNFRSF1B/VPS35/PSMC1/CDC34/BCL2L1/MECP2/SSH1/PDPK1/NMNAT1/LIG4/NRP1/ILK/FBXW7/NONO/HYOU1/TP53/GBA/F2R/G6PD/CTSZ/LANCL1/ANGPT1/CD34/SIGMAR1/ATP13A2/NES/BHLHB9/CD200/UNC5B/CASP3/AGAP2/NQO1/BAX/AIFM1/EPHB1/MAP…	78	D3-M3
GO:0010975	regulation of neuron projection development	116/3278	499/18670	0.000642225	0.0111406	0.00883802	STMN2/DCC/BDNF/RASAL1/CDH4/GFI1/NEDD4/IFRD1/RTN4R/PDLIM5/GOLGA4/FGF13/BAIAP2/SEMA4A/RNF157/FBXO31/L1CAM/RUFY3/FBXO7/CXCL12/PAQR3/ASAP1/B2M/NTRK2/LINGO1/CPEB3/MAPK6/YTHDF1/ARHGAP44/AMIGO1/VLDLR/LIMK1/LRRK2/CRKL/STK11/ABL2/GSK3A/ARHGAP35/TSC1/ATF1/NPTN/SCARB2/CAMK2B/APBB1/MYCBP2/RNF6/SCN1B/RYK/GORASP1/SS18L2/DYNLT1/DNM2/RRN3/EEF2K/FBXO38/CYFIP1/PTK2/NRP1/CBFA2T2/ILK/SEMA3F/OPA1/KANK1/NDRG4/MAP4K4/E…	116	D3-M3
GO:0001755	neural crest cell migration	19/3278	57/18670	0.00294802	0.0297161	0.0235743	GDNF/SEMA4A/PHACTR4/NRP1/CORO1C/SEMA3F/ANXA6/EFNB1/SEMA5B/SEMA7A/CFL1/SEMA4C/RET/EDNRB/SEMA6C/SEMA6B/NRP2/SEMA3A/SOX8	19	D3-M3
GO:0002446	neutrophil mediated immunity	122/3278	499/18670	5.15497e-05	0.0015689	0.00124464	HSPA6/TBC1D10C/DIAPH1/TRPM2/C3/PTPRC/CFD/AMPD3/ITGAX/CTSC/DOCK2/ITGB2/CAB39/PTPN6/SVIP/ARL8A/SYK/ORMDL3/GSN/KCMF1/TMBIM1/B2M/CD53/HSPA1A/YPEL5/FTL/FGL2/PRDX6/STXBP3/LAMTOR3/PGM1/BRI3/ACTR1B/CTSS/ATP11A/PSMD12/DNAJC13/DDX3X/RAC1/PSMD11/ANO6/ALDOA/VAPA/LAMP2/CSNK2B/TNFRSF1B/SLC15A4/TUSC2/UNC13D/LTA4H/RAB5B/PSMD7/SCAMP1/CD63/ARMC8/IMPDH2/PSMA2/PSMD3/LAMP1/RHOG/PSMC2/RAB10/DYNLT1/PA2G4/CREG1/PSMA5/GN…	122	D3-M3
GO:0043312	neutrophil degranulation	117/3278	485/18670	0.000131448	0.00323486	0.00256626	HSPA6/TBC1D10C/DIAPH1/TRPM2/C3/PTPRC/CFD/AMPD3/ITGAX/CTSC/DOCK2/ITGB2/CAB39/PTPN6/SVIP/ARL8A/SYK/ORMDL3/GSN/KCMF1/TMBIM1/B2M/CD53/HSPA1A/YPEL5/FTL/FGL2/PRDX6/STXBP3/LAMTOR3/PGM1/BRI3/ACTR1B/CTSS/ATP11A/PSMD12/DNAJC13/DDX3X/RAC1/PSMD11/ANO6/ALDOA/VAPA/LAMP2/CSNK2B/TNFRSF1B/SLC15A4/UNC13D/LTA4H/RAB5B/PSMD7/SCAMP1/CD63/ARMC8/IMPDH2/PSMA2/PSMD3/LAMP1/RHOG/PSMC2/RAB10/DYNLT1/PA2G4/CREG1/PSMA5/GNS/SDCB…	117	D3-M3
GO:0002283	neutrophil activation involved in immune response	117/3278	488/18670	0.000171492	0.00393452	0.00312132	HSPA6/TBC1D10C/DIAPH1/TRPM2/C3/PTPRC/CFD/AMPD3/ITGAX/CTSC/DOCK2/ITGB2/CAB39/PTPN6/SVIP/ARL8A/SYK/ORMDL3/GSN/KCMF1/TMBIM1/B2M/CD53/HSPA1A/YPEL5/FTL/FGL2/PRDX6/STXBP3/LAMTOR3/PGM1/BRI3/ACTR1B/CTSS/ATP11A/PSMD12/DNAJC13/DDX3X/RAC1/PSMD11/ANO6/ALDOA/VAPA/LAMP2/CSNK2B/TNFRSF1B/SLC15A4/UNC13D/LTA4H/RAB5B/PSMD7/SCAMP1/CD63/ARMC8/IMPDH2/PSMA2/PSMD3/LAMP1/RHOG/PSMC2/RAB10/DYNLT1/PA2G4/CREG1/PSMA5/GNS/SDCB…	117	D3-M3
GO:0031643	positive regulation of myelination	8/3278	17/18670	0.00482658	0.0417112	0.0330902	ITGAX/WASF3/DICER1/TNFRSF1B/PARD3/SLC25A12/TENM4/ZNF488	8	D3-M3
GO:0007411	axon guidance	70/3278	276/18670	0.000660008	0.0112684	0.00893944	NR4A3/DCC/BDNF/IRS2/GDNF/CDH4/RAC2/GRB10/DOK2/SEMA4A/GAB2/CYFIP2/L1CAM/PIK3CD/CXCL12/YTHDF1/VLDLR/GBX1/DOK5/FEZ2/RAC1/ARHGAP35/NPTN/MYCBP2/SCN1B/RYK/CYFIP1/PTK2/NRP1/SHC1/KLF7/VASP/PTPRM/SPTAN1/PTPRA/EXT1/SEMA3F/EPHB4/EFNB1/AGRN/SEMA5B/PLXNA2/MAPK1/SEMA7A/EFNA1/BSG/ROBO4/LAMB2/UNC5B/SEMA4C/ROBO1/EPHA2/RET/SEMA6C/SEMA6B/NCAM1/EVL/EPHB1/NRP2/PLXND1/SEMA3A/EPHB3/NFASC/EFNB3/NTN1/CXCR4/NTN3/LHX2/CRMP…	70	D3-M3
GO:0070997	neuron death	88/3278	348/18670	0.00016314	0.003835	0.00304237	NR4A3/FASLG/CCL5/FCGR2B/DCC/BDNF/TNF/GDNF/NLRP1/PPARGC1A/PITX3/ATF4/CITED1/THRB/BNIP3/CORO1A/FOXO3/ITGB2/NAMPT/CPEB4/HMOX1/DDIT3/FBXO7/NTRK2/OXR1/JUN/MAX/LRRK2/PPP1R13B/HDAC4/ATN1/SOD1/FIS1/SNX6/IKBKG/BTBD10/HSF1/TSC1/MAP2K4/TNFRSF1B/VPS35/PSMC1/CDC34/BCL2L1/MECP2/SSH1/PDPK1/NMNAT1/LIG4/DIABLO/NRP1/ILK/FBXW7/NONO/HYOU1/TP53/GBA/F2R/G6PD/CTSZ/LANCL1/ANGPT1/CD34/SIGMAR1/ATP13A2/NES/BHLHB9/CD200/SLC…	88	D3-M3
GO:0031346	positive regulation of cell projection organization	89/3278	383/18670	0.00259516	0.0279479	0.0221715	STMN2/P2RX7/BDNF/RASAL1/CDH4/RAC2/MNS1/MSTN/GOLGA4/BAIAP2/RNF157/FBXO31/ATMIN/L1CAM/RUFY3/CXCL12/NTRK2/CPEB3/MAPK6/AMIGO1/VLDLR/LIMK1/HDAC4/STK11/RAC1/ABL2/ARHGAP35/ATF1/NPTN/SCARB2/CAMK2B/APBB1/CEP120/SCN1B/SS18L2/DYNLT1/DNM2/RRN3/EEF2K/FBXO38/CYFIP1/RALA/NRP1/CBFA2T2/ILK/PFN1/CORO1C/OPA1/HTT/NDRG4/EZH2/DLG5/FES/CDC42EP1/AGRN/DYNLL1/PLXNA2/MACF1/P3H1/SEMA7A/NME2/CORO1B/BHLHB9/CDC42EP5/OBSL1/ROBO…	89	D3-M3
GO:0120032	regulation of plasma membrane bounded cell projection assembly	45/3278	175/18670	0.00420039	0.0379119	0.0300761	P2RX7/TRPM2/RAC2/MNS1/MSTN/ATMIN/KLHL41/ARHGAP44/HDAC4/VDAC3/RAC1/ARHGAP35/RDX/RAB5A/SYNE2/CEP120/RHOG/DNM2/CYFIP1/RALA/NRP1/TBC1D7/PFN1/CORO1C/FER/HTT/KANK1/CDC42EP1/AGRN/DYNLL1/RCC2/CDC42EP5/ZMYND8/EPHA2/CCDC88A/CDC42EP3/EVL/KIT/MIEN1/TCTEX1D2/DMTN/FSCN1/ANLN/HAP1/F2RL1	45	D3-M3
GO:0034504	protein localization to nucleus	75/3278	262/18670	5.84478e-06	0.000299731	0.000237781	DRD1/PTGS2/APOD/KPNA3/KPNA1/ZBTB16/PYGO1/SYK/FLCN/KPNA4/TXNIP/RAB23/APPL1/TAF3/ARL2BP/CHP2/LRRK2/IPO5/APPL2/SKP1/NUP54/NUP35/IPO7/NUP153/ZC3H12A/TNPO3/STK11/TRIM28/DTX3L/RANBP2/GLUL/NUP98/NVL/SNUPN/TOR1AIP1/DNAJB6/ZBTB7A/TSC2/TBRG1/NUP58/IPO9/FAM53C/CSE1L/YWHAE/NUP155/IPO13/CALR/BYSL/RPL11/CDK5RAP3/NUP188/ARL2/CCT5/TP53/PIK3R2/CHCHD10/CCT3/TXN/HEATR3/JUP/ANGPT1/MAPK1/KPNA2/RANBP17/PKIG/TMEM98/FER…	75	D3-M3
GO:0000727	double-strand break repair via break-induced replication	8/3278	11/18670	8.91449e-05	0.00241035	0.00191217	MCM2/MCM5/CDC7/MCM3/MCM4/MCM6/GINS2/CDC45	8	D3-M3
GO:0090150	establishment of protein localization to membrane	82/3278	332/18670	0.000587026	0.0103593	0.00821819	GOLGA7B/RTP3/GOLGA4/ITGB2/NCF1/BLZF1/PPP3CC/CHM/CLIP1/ARHGAP44/TFDP2/BBC3/NPC1/PPP1R13B/FIS1/STX3/BMF/GGA3/GGA2/PDCD5/BAG6/VPS35/ITGB1BP1/PARD3/SCRIB/INPP5K/CNST/GORASP2/RAB3GAP2/ZDHHC18/YWHAE/MAPK8/RAB10/SGTA/NMT1/GORASP1/MYO1C/SRP68/SDCBP/SRPRA/RPL11/RPS9/C2CD5/CLSTN1/RPL6/RILPL2/RPLP0/RPL18/RPS7/TP53/RPL7A/RPL3/AGK/RPS3/RPL14/RPS19/RPSA/GET4/RPS4X/GRIP2/RPL29/RAB8A/MACF1/RPL13/RPL10/RPS10/RAB3…	82	D3-M3
GO:0051098	regulation of binding	88/3278	373/18670	0.00171893	0.0217907	0.0172869	XIRP1/BDNF/IFI16/MRLN/PER2/CCPG1/MET/STYX/BAG2/HMOX1/DDIT3/MAU2/B2M/CLIC2/DNAJB2/AKTIP/JUN/WFIKKN2/TFAP4/MAPRE3/MBD2/LRRK2/HDAC4/SUMO3/PLCL2/SYMPK/HSF1/TRIM28/DTX3L/FLOT1/NVL/CSNK2B/PRMT7/NUCKS1/ITGB1BP1/HDAC5/ZBTB7A/GTF2B/AMFR/DPH3/SKI/MAPK8/CRBN/DTNBP1/PEX14/RFNG/PPP2CB/GOLGA2/SENP2/MEPCE/CSNK1A1/TMBIM6/RPL11/NRP1/RALB/FBXW7/TAF10/TXN/HOXA3/CTSZ/PDGFB/ANGPT1/ID3/FKBP1A/ARHGAP28/NES/HEY1/SOX11/B…	88	D3-M3
GO:0006907	pinocytosis	9/3278	21/18670	0.0060422	0.048307	0.0383227	DOCK2/ANKFY1/APPL1/APPL2/MAPKAPK2/NR1H2/NR1H3/DNM2/EHD4	9	D3-M3
GO:0034976	response to endoplasmic reticulum stress	81/3278	285/18670	3.42421e-06	0.000197913	0.000157008	ATF3/FCGR2B/PPP1R15A/ATF4/USP25/CREBRF/SVIP/DDIT3/TSPYL2/UBE4A/HSPA1A/DNAJB2/JUN/UBQLN2/NPLOC4/NFE2L1/PREB/LRRK2/RNF139/BBC3/UFL1/RNF185/GSK3A/FLOT1/BAG6/EIF2B5/UBE4B/UBAC2/UBXN4/UBE2J2/WIPI1/AMFR/UBE2G2/USP14/GORASP2/COPS5/HDGF/BCL2L1/PPP2CB/SGTA/DCTN1/DNAJC18/DNAJB12/UBQLN1/HERPUD2/TATDN2/SEL1L/TMBIM6/RNF121/SRPRA/CALR/HSP90B1/CDK5RAP3/SHC1/MYDGF/KLHDC3/HYOU1/TP53/PIK3R2/OPA1/DNAJB11/PDIA6/UFC1…	81	D3-M3
GO:0031647	regulation of protein stability	75/3278	284/18670	0.000114524	0.00288217	0.00228648	PER3/PPARGC1A/NR1D1/BAG2/PIM1/USP25/UBE2B/RNF128/FBXL3/GSN/FBXO7/OTUD3/HSPA1A/RAD23A/CCDC88C/CDC73/STX12/USP34/PTGES3/CAPN3/CUL3/CREBBP/LRRK2/USP7/RNF139/CREBL2/NAA16/FAM107A/GGA3/SREBF1/FLOT1/TSC1/VPS11/BAG6/LAMP2/SAV1/VPS35/TBL1X/TELO2/TBRG1/LAMP1/USP9X/SEL1L/SENP2/CALR/RPL11/DPM2/TRIM44/PFN1/FBXW7/ATP1B3/CCT5/RPS7/TP53/USP40/HTT/CCT3/PPIB/GET4/DPM3/P3H1/MAPK1/EFNA1/B4GALT5/CASP3/TMEM88/AURKA/P…	75	D3-M3
GO:0035967	cellular response to topologically incorrect protein	46/3278	161/18670	0.000360982	0.00715153	0.00567343	HSPA6/ATF3/PPP1R15A/ATF4/CREBRF/DDIT3/TSPYL2/HSPA1A/CUL3/PREB/RNF185/HSF1/GSK3A/BAG6/WIPI1/AMFR/COPS5/HDGF/DCTN1/DNAJC18/DNAJB12/HERPUD2/TATDN2/TMBIM6/RNF121/SRPRA/CALR/HSP90B1/CDK5RAP3/SHC1/MYDGF/KLHDC3/HYOU1/DNAJB11/PDIA6/EXTL3/PDIA5/KDELR3/CREB3L1/BAX/ACADVL/UGGT2/SDF2L1/EXTL2/WFS1/EXTL1	46	D3-M3
GO:0035966	response to topologically incorrect protein	54/3278	199/18670	0.000481969	0.00903692	0.00716914	HSPA6/ATF3/HSPB1/PPP1R15A/ATF4/CREBRF/DDIT3/TSPYL2/HSPA1A/DNAJB2/CUL3/PREB/RNF185/HSF1/GSK3A/BAG6/TOR1B/UBXN4/UBE2J2/WIPI1/AMFR/COPS5/HDGF/DCTN1/DNAJC18/DNAJB12/HERPUD2/TATDN2/TMBIM6/RNF121/SRPRA/CALR/HSP90B1/CDK5RAP3/SHC1/MYDGF/KLHDC3/HYOU1/DNAJB11/DNAJC4/PDIA6/EXTL3/PDIA5/KDELR3/CREB3L1/BAX/ACADVL/HSPB3/UGGT2/SDF2L1/EXTL2/SERPINH1/WFS1/EXTL1	54	D3-M3
GO:1903573	negative regulation of response to endoplasmic reticulum stress	15/3278	44/18670	0.00619372	0.0489365	0.0388221	PPP1R15A/USP25/SVIP/HSPA1A/LRRK2/UBAC2/UBE2G2/USP14/BCL2L1/SGTA/TMBIM6/HYOU1/OPA1/CREB3L1/WFS1	15	D3-M3
GO:0010498	proteasomal protein catabolic process	152/3278	477/18670	1.05781e-14	6.66419e-11	5.28681e-11	LAMP3/NEDD4/SH3RF2/FBXL4/NR1D1/STYX/RMND5A/BAG2/USP25/RNF122/FBXO31/UBE2B/RAD23B/UBQLN4/SVIP/UBC/MTM1/FBXL3/DDIT3/KCTD2/ARIH2/UBE2G1/UBE4A/TMF1/HSPA1A/AGAP3/RNF14/DNAJB2/RAD23A/KEAP1/RNF217/UBR3/UBR2/UBQLN2/ATE1/CSNK1D/NPLOC4/PSMF1/GID4/WWP1/RNF19B/NFE2L1/CUL3/LRRK2/USP7/N4BP1/RNF139/PSME4/UFL1/FAF1/SKP1/RNF185/CUL1/NUB1/PSMA7/FBXL18/PSMD12/ANAPC10/SMARCC1/GSK3A/TLK2/PSMD11/BAG6/RNF216/UBXN2B/SPS…	152	D3-M3
GO:0031668	cellular response to extracellular stimulus	77/3278	268/18670	3.80537e-06	0.000212158	0.000168308	ATF3/P2RX7/IFI16/FOXA3/PTPRC/MAP1LC3B/ATF4/PTGS2/FNIP1/WNT4/PIM1/NAMPT/BAIAP2/CPEB4/RRAGD/HMOX1/SIK1/FOXO1/RRAGC/ATP2B1/KLF10/JUN/SESN1/MAX/AMIGO1/LRRK2/ZC3H12A/SOD1/SLC39A5/FAM107A/HSF1/DEPDC5/SREBF1/ARHGAP35/TSC1/GLUL/ATG14/LAMP2/NUDT15/WIPI1/MAPK8/SSH1/GABARAP/GABARAPL2/PPP1R9B/HSP90B1/RALB/WDR45B/SIPA1/TP53/DAP/PIK3C2B/OPA1/GBA/CLEC16A/FES/TRPM4/CADPS2/KIF26A/RRP8/MAPK1/TXN2/AVPR1A/ADORA2B/IN…	77	D3-M3
GO:1904666	regulation of ubiquitin protein ligase activity	10/3278	22/18670	0.00226835	0.0256046	0.0203126	BAG2/GORASP1/GOLGA2/RPL11/RPS7/MAD2L1/UBE2C/PLK1/MASTL/CDC20	10	D3-M3
GO:0006509	membrane protein ectodomain proteolysis	15/3278	42/18670	0.00376331	0.0350173	0.0277798	P2RX7/TNF/PTPN3/ADAM9/TIMP3/NRDC/FURIN/TNFRSF1B/PSENEN/SNX9/PACSIN3/RBMX/ADAM17/BACE2/ADAM19	15	D3-M3
GO:1905475	regulation of protein localization to membrane	48/3278	187/18670	0.00331354	0.0320665	0.0254389	TNF/SORBS1/ITGB2/GSN/TMBIM1/PRKCE/SQSTM1/APPL1/PPP3CC/ARHGAP44/TFDP2/CRKL/BBC3/PPP1R13B/FIS1/STX3/GPC4/PDCD5/ITGB1BP1/INPP5K/CNST/YWHAE/RHOG/MAPK8/BCL2L1/CLTC/SSH1/PDPK1/TMEM59/NMT1/MYO1C/STX4/LZTFL1/RER1/C2CD5/TP53/IQSEC2/MTCL1/PRKCH/ZMYND8/EPHA2/CNPY4/CACNB3/PAK1/DMTN/LRRC15/CHP1/PDZK1	48	D3-M3
GO:1905477	positive regulation of protein localization to membrane	33/3278	122/18670	0.00581509	0.0478265	0.0379416	TNF/SORBS1/ITGB2/PRKCE/SQSTM1/PPP3CC/TFDP2/BBC3/PPP1R13B/FIS1/STX3/PDCD5/ITGB1BP1/CNST/YWHAE/RHOG/MAPK8/SSH1/PDPK1/NMT1/MYO1C/STX4/RER1/C2CD5/TP53/MTCL1/PRKCH/EPHA2/CNPY4/CACNB3/PAK1/CHP1/PDZK1	33	D3-M3
GO:0051056	regulation of small GTPase mediated signal transduction	110/3278	338/18670	1.22007e-11	1.92161e-08	1.52445e-08	GPR174/GPR18/ABCA1/RASAL1/IRS2/P2RY10/RAC2/RASAL3/FBP1/PSD4/RTN4R/MET/RASGRP1/FGD2/MAPRE2/RHOBTB1/FLCN/SQSTM1/ARHGAP30/ARHGAP12/OCRL/FARP1/ARHGAP44/CUL3/CRKL/BCL6/OBSCN/SPRY1/ARFGEF2/GMIP/RAC1/ABL2/FLOT1/ARHGAP35/DENND1A/RDX/RGL2/ARFGEF1/TSC2/ARHGEF10L/RHOG/PPP2CB/RAF1/DENND4B/CYTH3/IQSEC1/RALGAPB/ARHGAP17/DYNLT1/DNM2/AMOT/TRIP10/NRP1/RHOC/SHC1/RASA3/SIPA1/PIK3R2/RHOJ/F2R/KANK1/IQSEC2/MAP4K4/ITPK…	110	D3-M3
GO:0043087	regulation of GTPase activity	138/3278	479/18670	5.37951e-10	3.18067e-07	2.52328e-07	RANBP3L/CCL22/XCL1/CCL5/STXBP5L/RGS1/TBC1D10C/RASAL1/CPEB2/CCL24/RASAL3/CCL26/TBC1D17/RTN4R/WNT4/DOCK2/RASGRP1/FGD2/RABGAP1L/MAPRE2/CHML/FLCN/RICTOR/ASAP1/EIF5/NTRK2/AGAP3/ARHGAP30/RABEP1/ARHGAP12/OCRL/JUN/CHM/ARHGAP44/DENND1B/APC2/AGAP1/PREB/LRRK2/CRKL/BCL6/IPO5/TBC1D15/SEC23A/SOD1/RAPGEF6/SPRY1/STXBP5/TBC1D22B/GMIP/TBC1D16/RGS14/DEPDC5/ARHGAP35/TSC1/RANBP2/DENND1A/RDX/ALS2CL/ARFGAP2/WNK1/SNX9/I…	138	D3-M3
GO:0043547	positive regulation of GTPase activity	117/3278	405/18670	9.32087e-09	3.2623e-06	2.58804e-06	RANBP3L/CCL22/XCL1/CCL5/STXBP5L/RGS1/TBC1D10C/RASAL1/CCL24/RASAL3/CCL26/TBC1D17/RTN4R/WNT4/DOCK2/RASGRP1/RABGAP1L/MAPRE2/CHML/FLCN/ASAP1/EIF5/AGAP3/ARHGAP30/RABEP1/ARHGAP12/OCRL/JUN/CHM/ARHGAP44/DENND1B/APC2/AGAP1/PREB/LRRK2/CRKL/TBC1D15/SEC23A/RAPGEF6/STXBP5/TBC1D22B/GMIP/TBC1D16/RGS14/DEPDC5/ARHGAP35/TSC1/RANBP2/DENND1A/ALS2CL/ARFGAP2/SNX9/GAPVD1/ARFGEF1/TSC2/SCRIB/RAB3GAP2/ARHGEF10L/RHOG/RABGA…	117	D3-M3
GO:0032868	response to insulin	84/3278	272/18670	4.73415e-08	8.52148e-06	6.76023e-06	SLA2/IRS2/LPIN1/KL/CPEB2/FOXO4/SORBS1/GRB10/MSTN/CITED1/GKAP1/KLF15/FOXO3/BAIAP2/INSR/IGF1R/FOXO1/SLC2A4/KAT2B/ATP2B1/USO1/APPL1/MAX/CRY1/STXBP3/ZNF106/APPL2/ATP6V1B2/SRSF5/KHK/SMARCC1/GSK3A/SREBF1/TSC1/WDTC1/NUCKS1/HDAC5/EIF4EBP2/TSC2/INPP5K/ATP6V0B/RAB10/ATP6V1C1/PDPK1/MYO1C/DENND4C/ADIPOR1/INPPL1/EEF2K/CYFIP1/C2CD5/SHC1/SRSF6/PTPRA/PIK3R2/LPIN2/FER/OPA1/CCND3/KANK1/GNAI2/ESRRA/ENPP1/HADH/RAB8A…	84	D3-M3
GO:0050796	regulation of insulin secretion	46/3278	176/18670	0.00273569	0.0284778	0.0225919	CCL5/STXBP5L/TNF/IRS2/GLP1R/PER2/NR1D1/PRKCE/OXCT1/ARL2BP/MIDN/PFKFB2/RAC1/SREBF1/GLUL/RPH3AL/STX4/ARL2/KLF7/ANO1/SIRT3/SIRT4/MAP4K4/HADH/SLC25A6/DYNLL1/TRPM4/LRP5/SLC25A4/RAPGEF4/CDK16/HMGCR/KCNA5/CRH/PFKL/INHBB/NNAT/AACS/MYRIP/SLC25A5/CPT1A/ENHO/CHGA/NOS2/KCNG2/CACNA1E	46	D3-M3
GO:0016311	dephosphorylation	114/3278	478/18670	0.000256747	0.00542787	0.00430602	PTPN22/FCRL3/TNF/DUSP26/UBASH3A/LPIN1/PTPRC/LCK/CALM1/DUSP15/PPP1R2/FBP1/SH3RF2/PPP1R15A/PPP1R3D/NT5DC3/PPP1R27/STYX/EYA4/DUSP7/DUSP3/PTPN3/NUAK1/PTPN6/PPM1A/MTM1/BOD1/PFKFB4/PTP4A1/MTMR14/PPM1L/OCRL/FARP1/PPP3CC/SH2D4A/CHP2/SMG5/MYOZ1/PPM1B/PFKFB2/STK11/ACP5/SYMPK/PPP1R1A/PTPN23/TSC1/PPP2R5E/PTPN21/THTPA/PUDP/BAG4/RPRD1A/WNK1/INPP5K/CNST/YWHAE/RPRD1B/VRK3/PPP2CB/SSH1/BPNT1/PPP6R1/PHACTR4/SSU72/S…	114	D3-M3
GO:0035924	cellular response to vascular endothelial growth factor stimulus	21/3278	68/18670	0.00510294	0.0434439	0.0344648	FLT3/HSPB1/NR4A1/MAPKAPK2/FLT1/GAS1/ITGB1BP1/VEGFB/CD63/MYO1C/NRP1/RAMP2/PRKD2/NOTCH1/DLL1/KDR/FLT4/ROBO1/DLL4/NRP2/ADAMTS12	21	D3-M3
GO:0042326	negative regulation of phosphorylation	109/3278	468/18670	0.000856774	0.0135962	0.0107861	PTPN22/ATF3/P2RX7/DUSP26/IRS2/PPARGC1A/PTPRC/HSPB1/CALM1/FBP1/SH3RF2/MSTN/DUSP7/DUSP3/UBE2B/IGF1R/PTPN6/FOXO1/KAT2B/FLCN/INCA1/FBXO7/PAQR3/DBNDD2/TESK1/JUN/PIK3IP1/PIBF1/TIMP3/GSKIP/CDKN1B/HIPK3/TFAP4/PRKAG2/LRRK2/MIDN/CRKL/IPO5/HDAC4/IPO7/ZC3H12A/SNX6/SPRY1/TSG101/RGS14/NDRG2/ZMYND11/ATG14/WNK1/PKN1/FGFR1OP/ITGB1BP1/SMCR8/TSC2/PARD3/FKBP8/INPP5K/PRKAR2A/DTNBP1/VRK3/PDPK1/TAF7/TNIP1/CDK5RAP3/PPP2…	109	D3-M3
GO:0071383	cellular response to steroid hormone stimulus	63/3278	250/18670	0.00141111	0.0191595	0.0151995	FLT3/NR4A3/METTL21C/PPARGC1A/FBXO32/NEDD4/NR1D1/RORC/MSTN/THRB/FOXO3/CREBRF/NR4A1/ZFP36L2/FOXO1/RORA/STRN3/ATP2B1/NR1D2/NR6A1/CALCOCO1/RNF14/CRY1/RWDD1/AXIN1/TFAP4/NRIP1/PGRMC2/UFL1/NPC1/WBP2/NR1H2/FAM107A/NCOR2/NR1H3/NR3C2/ZBTB7A/RNF6/NR3C1/THRA/RXRB/TAF7/RNF4/NCOA4/DDX17/CNOT1/CALR/ATP1A2/NR1I3/TGFB1I1/HDAC1/ESRRA/ATP1A1/RARB/CRH/PPARGC1B/AIFM1/PAK1/SKP2/HEYL/BRCA1/PADI2/PCK2	63	D3-M3
GO:0030177	positive regulation of Wnt signaling pathway	51/3278	179/18670	0.000192797	0.00435348	0.00345369	LYPD6/UBE2B/PPM1A/ZRANB1/MLLT3/CDC73/GSKIP/AXIN1/USP34/CSNK1D/PSMF1/MBD2/LRRK2/PSME4/PSMA7/RNF220/PSMD12/DDX3X/PSMD11/SPIN1/PSMA3/VPS35/WNK1/TBL1X/PSMD7/PSMA6/PSMC1/PSMD4/PSMA2/PSMD3/SKI/PSMC2/GID8/PSMA5/PSMB4/PSMD13/PSMB2/CSNK1G2/PSMD6/ILK/KANK1/JUP/TRPM4/MACF1/PSME1/GPRC5B/PTK7/TMEM198/ASPM/ATP6V1C2/DEPDC1B	51	D3-M3
GO:0032147	activation of protein kinase activity	93/3278	333/18670	1.53858e-06	0.000103117	8.18048e-05	PDE6H/CCL5/SBK2/CD40LG/P2RX7/TNF/CD74/PTPRC/PDGFC/DUSP7/FGF13/INSR/CAB39/UBC/TAB2/PAK4/SYK/ADAM9/TAB3/MAP3K14/RICTOR/MALT1/STRADB/PIBF1/AXIN1/PRKAG2/IL6R/LRRK2/CRKL/LAMTOR3/ZFP91/ADCY9/NEK4/ANGPT4/MAPKAPK2/SOD1/IKBKG/STK11/MAP2K7/MAP2K4/OXSR1/TRAF7/ADCY2/WNK1/PKN1/ATG13/ITGB1BP1/MAPKAPK5/PRKAR2A/GPRC5C/RAF1/PDPK1/MAP2K2/SHC1/PRDX2/PEA15/F2R/TXN/MAP3K6/MAP4K4/MADD/MAP2K6/PDGFB/ANGPT1/MAPK8IP3/PLCE…	93	D3-M3
GO:0032869	cellular response to insulin stimulus	71/3278	216/18670	3.26731e-08	6.64001e-06	5.26763e-06	SLA2/IRS2/LPIN1/KL/CPEB2/FOXO4/SORBS1/GRB10/MSTN/GKAP1/FOXO3/BAIAP2/INSR/IGF1R/FOXO1/SLC2A4/KAT2B/ATP2B1/USO1/APPL1/ZNF106/APPL2/ATP6V1B2/SRSF5/SMARCC1/GSK3A/SREBF1/TSC1/WDTC1/NUCKS1/HDAC5/EIF4EBP2/TSC2/INPP5K/ATP6V0B/RAB10/ATP6V1C1/PDPK1/MYO1C/DENND4C/ADIPOR1/EEF2K/CYFIP1/C2CD5/SHC1/PTPRA/PIK3R2/LPIN2/FER/OPA1/CCND3/KANK1/GNAI2/ESRRA/ENPP1/RAB8A/RAB13/ATP6V1A/RAB31/SLC9A1/GOT1/INHBB/PIK3R3/PAK1/…	71	D3-M3
GO:0036498	IRE1-mediated unfolded protein response	23/3278	64/18670	0.000338144	0.00678443	0.0053822	TSPYL2/PREB/GSK3A/WIPI1/COPS5/HDGF/DCTN1/TATDN2/SRPRA/SHC1/MYDGF/KLHDC3/HYOU1/DNAJB11/PDIA6/EXTL3/PDIA5/KDELR3/BAX/ACADVL/EXTL2/WFS1/EXTL1	23	D3-M3
GO:0006402	mRNA catabolic process	95/3278	364/18670	2.52261e-05	0.000929384	0.000737296	ZC3H12D/GDNF/NANOS1/HSPB1/AGO4/RBM38/SAMD4B/UBC/ZFP36L2/SMG1/CSDE1/XRN1/DCP1B/HSPA1A/CPEB3/PSMF1/SMG5/PSME4/UPF2/PABPC1/PAIP1/PSMA7/MAPKAPK2/ZC3H12A/EXOSC1/PSMD12/TOB1/PATL1/PSMD11/PSMA3/LSM3/METTL16/SAMD4A/PSMD7/ETF1/PSMA6/PCID2/PRPF18/SECISBP2/PSMC1/CNOT4/PSMD4/PSMA2/POLR2D/PSMD3/DDX6/PCBP4/PSMC2/FXR2/MAGOH/YTHDF2/HBS1L/PSMA5/PUM1/SMG7/PSMB4/PSMD13/PSMB2/EXOSC2/PSMD6/CNOT1/RPL11/RPS9/RBM23/RPL6…	95	D3-M3
GO:0043687	post-translational protein modification	112/3278	361/18670	2.1322e-10	1.71665e-07	1.36185e-07	ASB14/C3/ENAM/FBXO32/ASB2/TULP4/FBXL4/ASB5/CHRDL1/ZBTB16/DCAF6/CHML/FBXO31/FEM1A/FBXL3/FLCN/FBXO7/KLHL41/ASB11/ESCO1/KEAP1/CHM/KLHL25/ATG12/PSMF1/CUL3/PSME4/ASB8/ASB3/RAB2A/SKP1/CUL1/NUB1/BTBD6/PSMA7/RABGGTB/AGTPBP1/FBXL18/PSMD12/PSMD11/SPSB3/KLHL21/WDTC1/DCAF13/PSMA3/RAB5A/CUL4A/DCAF8/DCAF11/PSMD7/ASB15/MIA3/PSMA6/PSMC1/PSMD4/PSMA2/COPS5/DCAF10/PSMD3/PSMC2/CUL2/LCMT1/ASB1/COPS7A/COPS3/PSMA5/RAB1…	112	D3-M3
GO:0006413	translational initiation	61/3278	193/18670	1.3253e-06	9.38133e-05	7.44236e-05	CCL5/TNF/PAIP2B/HSPB1/BANK1/PPP1R15A/ATF4/EIF4E3/EIF5/UHMK1/YTHDF1/KLHL25/EIF4A2/EIF4G2/PABPC1/PAIP1/EIF4H/EIF1B/EIF4B/EIF3J/EIF3M/DDX3X/EIF1/DHX29/EIF2B5/EIF4EBP2/COPS5/EIF3H/POLR2D/EIF1AX/YTHDF2/EIF2A/KHDRBS1/RPL11/RPS9/RPL6/RPLP0/RPL18/RPS7/RPL7A/MTIF2/EIF4A1/RPL3/RPS3/RPL14/RPS19/RPSA/RPS4X/RPL29/RPL13/RPL10/RPS10/RPS8/NCBP2/RPS6/MIF4GD/RPLP2/DHX33/RPS26/RPL8/TICRR	61	D3-M3
GO:0006605	protein targeting	114/3278	432/18670	2.33677e-06	0.000144655	0.000114757	GOLGA7B/RTP3/DECR2/RAC2/NEDD4/DDO/ITGB2/NCF1/UBC/FBXO7/HOMER3/ZFAND6/ARIH2/CHM/SNX16/AP4S1/LRRK2/NUP54/SPCS3/HAX1/FIS1/GSK3A/SREBF1/VPS11/PDCD5/LAMP2/BAG4/SCARB2/ATG13/ITGB1BP1/VPS13C/UBE2J2/PARD3/INPP5K/ZDHHC18/YWHAE/PEX14/SGTA/GNPAT/M6PR/USP9X/BAP1/PEX10/MYO1C/HGS/SRP68/SDCBP/NCOA4/GABARAP/SRPRA/RPL11/RPS9/C2CD5/FBXW7/RPL6/PEX12/PMM1/RPLP0/RPL18/CRAT/NUDT7/RPS7/RPL7A/TIMM44/GSTK1/RPL3/AGK/SIRT4…	114	D3-M3
GO:0006446	regulation of translational initiation	29/3278	79/18670	3.84855e-05	0.00126281	0.00100181	CCL5/TNF/PAIP2B/HSPB1/BANK1/PPP1R15A/ATF4/EIF5/UHMK1/YTHDF1/KLHL25/EIF4A2/EIF4G2/PAIP1/EIF4H/EIF1B/EIF4B/DDX3X/EIF1/DHX29/EIF2B5/EIF4EBP2/EIF3H/POLR2D/YTHDF2/KHDRBS1/MTIF2/NCBP2/MIF4GD	29	D3-M3
GO:0031124	mRNA 3'-end processing	31/3278	98/18670	0.000487887	0.00912073	0.00723563	CPEB3/CDC73/PABPC1/LSM11/SRSF5/U2AF1/SYMPK/ZC3H3/HSF1/SLBP/RPRD1A/FIP1L1/SLU7/POLR2D/RPRD1B/SRSF2/CHTOP/MAGOH/SSU72/ZC3H11A/SUPT5H/SRRM1/RPRD2/SARNP/CTR9/SRSF6/CSTF3/CSTF2/NCBP2/LEO1/CCNB1	31	D3-M3
GO:0034248	regulation of cellular amide metabolic process	116/3278	483/18670	0.000169579	0.00391335	0.00310453	CCL5/ZC3H12D/TNF/PAIP2B/NANOS1/HSPB1/CPEB2/AGO4/PER2/BANK1/PPP1R15A/ATF4/FOXO3/SAMD4B/CPEB4/ZFP36L2/EIF4E3/ORMDL3/MKNK2/ORMDL1/EIF5/UHMK1/XRN1/LSM14B/RBM3/CPEB3/ZNF706/YTHDF1/KLHL25/EIF4A2/EIF4G2/ZNF385A/RNF139/RPS6KA3/PABPC1/RPS6KA1/PAIP1/EIF4H/EIF1B/EIF4B/ZC3H12A/TOB1/DPH1/GGA3/DDX3X/SECISBP2L/GSK3A/TSC1/EIF1/NSMAF/DHX29/METTL16/SAMD4A/EIF2B5/GEMIN5/EIF4EBP2/ETF1/PURA/MAPKAPK5/SECISBP2/DPH3/EIF…	116	D3-M3
GO:0006457	protein folding	58/3278	227/18670	0.00151045	0.0199642	0.0158379	HSPA6/CD74/HSPB1/PDRG1/BAG2/RAD23B/B2M/GNAZ/HSPA1A/DNAJB2/PTGES3/DNAJC21/EMC4/RANBP2/PDCD5/CSNK2B/BAG4/ST13/VBP1/DNAJB6/TOR1B/AMFR/PSMC1/SGTA/CLPX/DNAJC18/DNAJB12/TTC1/CALR/HSP90B1/GANAB/LMAN2L/DFFA/CCT5/MPDU1/ENGASE/CCT3/DNAJB11/GNAI2/AIP/DNAJC4/PDIA6/PPIB/GRPEL1/CHCHD4/PDIA4/PDIA5/P3H1/PPIA/TRAP1/FKBP1A/PPIC/TBCEL/CRTAP/DNAJA4/PPIF/WFS1/AHSP	58	D3-M3
GO:0046390	ribose phosphate biosynthetic process	70/3278	300/18670	0.00627193	0.0493298	0.0391342	P2RX7/ADCY10/PGM2L1/PPARGC1A/ENO2/AMPD3/FBP1/BPGM/INSR/UCKL1/PFKFB4/FLCN/PFKM/PRKAG2/PGM1/ADCY9/NUP54/NUP35/HDAC4/NUP153/PFKFB2/PPT2/RANBP2/ACSS1/ALDOA/NUP98/ADCY2/ZBTB7A/NUP58/IMPDH2/NUP155/FOXK2/SLC35B2/NUP188/NME4/GPD1/CBR4/GUK1/TP53/NPR1/COASY/DLAT/MPC1/SLC25A1/AAAS/G6PD/SLC25A12/ELOVL1/IMPDH1/GALK1/SPHK2/ADPGK/ADCY6/NME2/PDHB/MYOG/MLYCD/PFKL/PAPSS1/SCD5/ACLY/UCK2/HSD17B12/MLXIPL/ACSF3/ENO1/A…	70	D3-M3
GO:0051236	establishment of RNA localization	50/3278	196/18670	0.00316441	0.0311984	0.0247502	SMG1/FYTTD1/SMG5/UPF2/NUP54/NUP35/SRSF5/NUP153/U2AF1/SYMPK/ZC3H3/HSF1/SLBP/FLOT1/TSC1/RANBP2/NUP98/SNUPN/FIP1L1/PURA/NUP58/PCID2/SLU7/POLR2D/SRSF2/CHTOP/NUP155/MAGOH/PHAX/MYO1C/ZC3H11A/SRRM1/SMG7/SARNP/DDX19A/SENP2/BICD2/KHDRBS1/ATXN2/NUP188/SRSF6/NOL6/MVP/AAAS/UPF3A/NCBP2/RANBP17/TST/RFTN1/IGF2BP3	50	D3-M3
GO:0042254	ribosome biogenesis	74/3278	297/18670	0.000812923	0.0130316	0.0103382	RRP9/TSR1/RIOK3/CHD7/TEX10/C1D/FRG1/SBDS/EXOSC1/NOC4L/GNL2/DDX3X/WDR18/TSC1/GLUL/ZNHIT6/NVL/FCF1/TRAF7/DCAF13/CUL4A/METTL16/CEBPZ/TRMT112/DDX49/UTP18/LYAR/RSL24D1/PA2G4/RRP15/NOL10/WDR74/RRN3/WBP11/TSR2/EIF2A/TFB1M/EXOSC2/DDX17/BYSL/RPL11/NOP56/RPS9/RPL6/MRPL11/NOL6/RPLP0/RBFA/RPS7/MRPL10/RPL7A/C1QBP/RPL3/HEATR3/EXOSC6/RPL14/RPS19/RPSA/MRPS11/RIOK1/RPP40/RCL1/IMP4/MPV17L2/MRPS9/RRP8/RPL10/TRMT61B…	74	D3-M3
GO:0043488	regulation of mRNA stability	49/3278	177/18670	0.000526803	0.00953695	0.00756582	ZC3H12D/GDNF/HSPB1/RBM38/SAMD4B/UBC/ZFP36L2/XRN1/HSPA1A/CPEB3/PSMF1/PSME4/PABPC1/PAIP1/PSMA7/MAPKAPK2/ZC3H12A/EXOSC1/PSMD12/PSMD11/PSMA3/METTL16/SAMD4A/PSMD7/PSMA6/PCID2/PSMC1/PSMD4/PSMA2/PSMD3/PCBP4/PSMC2/FXR2/YTHDF2/PSMA5/PUM1/PSMB4/PSMD13/PSMB2/EXOSC2/PSMD6/RBM23/EXOSC6/PDE12/PSME1/MYEF2/IGF2BP3/CSDC2/CACNG7	49	D3-M3
GO:0032386	regulation of intracellular transport	108/3278	423/18670	2.03937e-05	0.000793089	0.000629171	DRD1/STXBP5L/RAC2/MRLN/NEDD4/PTGS2/MYLK2/APOD/ITGB2/LCP1/GAB2/SVIP/SYK/IL4R/HMOX1/PPM1A/SLC2A4/RUFY3/UHMK1/ARIH2/RAB23/ARHGAP44/CHP2/PREB/LRRK2/OAZ1/RNF139/IPO5/NUP54/NUP153/ZC3H12A/HAX1/FIS1/SEC24B/GAS1/PCNT/DNAJC13/PTPN23/FOXF1/TRIM28/GSK3A/SREBF1/VPS11/PDCD5/ANP32B/RDX/RAB5A/BAG4/UNC13D/ATG13/UBAC2/ITGB1BP1/UBE2J2/NUP58/INPP5K/UBE2G2/STX18/LAMP1/YWHAE/DTNBP1/EMD/ARV1/PDPK1/MAP2K2/BAP1/MYO1C/KH…	108	D3-M3
GO:0015931	nucleobase-containing compound transport	61/3278	241/18670	0.00148427	0.0197437	0.015663	P2RX7/SMG1/SLC25A25/SLC25A32/FYTTD1/SMG5/UPF2/NUP54/NUP35/SRSF5/NUP153/U2AF1/SYMPK/ZC3H3/SLC25A23/HSF1/SLBP/FLOT1/TSC1/RANBP2/NUP98/SNUPN/FIP1L1/PURA/NUP58/PCID2/SLU7/POLR2D/SRSF2/CHTOP/NUP155/MAGOH/PHAX/MYO1C/ZC3H11A/SRRM1/SLC35B2/SMG7/SARNP/DDX19A/SENP2/BICD2/KHDRBS1/ATXN2/NUP188/SRSF6/NOL6/MVP/AAAS/ABCD1/SLC25A6/UPF3A/SLC25A4/NCBP2/RANBP17/TST/RFTN1/SLC25A5/SLC35E3/IGF2BP3/ADORA1	61	D3-M3
GO:0017038	protein import	57/3278	199/18670	7.15863e-05	0.00200442	0.00159014	DRD1/PTGS2/APOD/KPNA3/KPNA1/SYK/KPNA4/TXNIP/RAB23/APPL1/CHP2/LRRK2/IPO5/APPL2/NUP54/NUP35/IPO7/NUP153/ZC3H12A/TNPO3/TRIM28/RANBP2/PDCD5/NUP98/LAMP2/SNUPN/TSC2/NUP58/IPO9/FAM53C/CSE1L/PEX14/NUP155/IPO13/PEX10/NUP188/PEX12/TP53/PIK3R2/TIMM44/AGK/HEATR3/JUP/ANGPT1/GRPEL1/CHCHD4/MAPK1/KPNA2/RANBP17/TOMM40L/PKIG/TIMM17A/FERMT1/HCLS1/CHP1/GPIHBP1/ECT2	57	D3-M3
GO:0051348	negative regulation of transferase activity	75/3278	285/18670	0.000129137	0.00319044	0.00253103	PTPN22/DUSP26/IRS2/PTPRC/HSPB1/MSTN/DUSP7/DUSP3/BAG2/IGF1R/PTPN6/KAT2B/INCA1/FBXO7/PAQR3/DBNDD2/PARP3/TESK1/PIK3IP1/GSKIP/CDKN1B/HIPK3/LIMK1/TFAP4/PRKAG2/EIF4A2/MIDN/IPO5/IPO7/SNX6/SPRY1/TSG101/RGS14/GSK3A/DTX3L/WNK1/PKN1/FGFR1OP/ITGB1BP1/SMCR8/TSC2/INPP5K/PRKAR2A/DTNBP1/PDPK1/TAF7/RPL11/CDK5RAP3/DUS2/ILK/CORO1C/RPS7/TP53/MVP/GBA/SPRED2/LRP5/RGN/TARBP2/DUSP14/HEG1/PP2D1/CASP3/HMGCR/RGS3/PKIG/SPRY…	75	D3-M3
GO:0046323	glucose import	22/3278	68/18670	0.00221273	0.0254383	0.0201806	DRD1/TNF/IRS2/SORBS1/GRB10/KLF15/INSR/SLC2A4/APPL1/STXBP3/MEF2A/PRKAG2/APPL2/CREBL2/ADIPOR2/GSK3A/TSC1/C2CD5/PEA15/ENPP1/RAB4B/SESN2	22	D3-M3
GO:0051169	nuclear transport	98/3278	346/18670	4.03226e-07	3.90819e-05	3.10043e-05	RANBP3L/DRD1/NEDD4/CITED1/PTGS2/STYX/APOD/KPNA3/KPNA1/SMG1/SYK/BACH2/PPM1A/KPNA4/TXNIP/UHMK1/MALT1/STRADB/RAB23/APPL1/FYTTD1/CHP2/LRRK2/SMG5/UPF2/IPO5/APPL2/NUP54/NUP35/SRSF5/IPO7/DDX20/NUP153/ZC3H12A/U2AF1/TNPO3/SYMPK/RGS14/TRIM28/SLBP/TSC1/RANBP2/ANP32B/NUP98/RITA1/SNUPN/GEMIN5/FIP1L1/PSIP1/TSC2/LSG1/NUP58/PCID2/IPO9/SLU7/FAM53C/POLR2D/CSE1L/YWHAE/EIF4ENIF1/SRSF2/CHTOP/EMD/NUP155/MAGOH/IPO13/RA…	98	D3-M3
GO:0046434	organophosphate catabolic process	74/3180	248/18670	3.8292e-07	3.65625e-05	2.78882e-05	P2RX7/PGM2L1/PDE8A/FBP1/BPGM/PLCG2/PFKFB3/PRKAA1/PPARA/INSR/PDE7A/NUP153/PRKAA2/HK3/RANBP2/NUP98/PDE4B/NUDT9/NUDT15/NUP35/PLA2G15/ZBTB7A/PRDX6/PFKM/DHTKD1/NUP58/GPD2/OCRL/ENTPD4/NUDT12/UNG/ALDOA/NUP54/NUP155/ARNT/SAMHD1/FOXK2/STAT3/PDE2A/ABHD16A/TP53/INPP5B/GALK1/ABHD12/ADPGK/GPD1/AAAS/NEIL1/NUDT7/HDDC3/NEIL2/GPX1/CNP/PDE8B/SCARB1/PFKL/ENO1/DCTPP1/ACOT7/MLXIPL/LDLR/MLYCD/IDH1/ABHD6/MYOG/ESRRB/NT5…	74	D3-M6
GO:0009166	nucleotide catabolic process	57/3180	182/18670	1.50028e-06	9.89716e-05	7.54911e-05	P2RX7/PGM2L1/PDE8A/FBP1/BPGM/PFKFB3/PRKAA1/PPARA/INSR/PDE7A/NUP153/PRKAA2/HK3/RANBP2/NUP98/PDE4B/NUDT9/NUDT15/NUP35/ZBTB7A/PFKM/DHTKD1/NUP58/ENTPD4/NUDT12/UNG/ALDOA/NUP54/NUP155/ARNT/SAMHD1/FOXK2/STAT3/PDE2A/TP53/GALK1/ADPGK/GPD1/AAAS/NEIL1/NUDT7/HDDC3/NEIL2/GPX1/CNP/PDE8B/PFKL/ENO1/DCTPP1/ACOT7/MLXIPL/MLYCD/MYOG/ESRRB/NT5C/DNPH1/XDH	57	D3-M6
GO:0051770	positive regulation of nitric-oxide synthase biosynthetic process	10/3180	15/18670	2.64365e-05	0.000824741	0.000629075	FCER2/TLR9/TLR2/NAMPT/STAT1/LRRK2/TLR4/MAP2K4/KDR/MAP2K6	10	D3-M6
GO:0072525	pyridine-containing compound biosynthetic process	45/3180	150/18670	5.9184e-05	0.00153385	0.00116995	IDO1/P2RX7/PGM2L1/PTGS2/FBP1/BPGM/PFKFB3/NAMPT/PRKAA1/PPARA/INSR/NUP153/PRKAA2/HK3/RANBP2/NUP98/NUP35/ZBTB7A/PFKM/DHTKD1/NUP58/NUDT12/NMNAT1/ALDOA/NADK2/NUP54/NUP155/ARNT/FOXK2/STAT3/TP53/GALK1/ADPGK/GPD1/AAAS/NMNAT3/NMNAT2/PFKL/ENO1/PDXK/MLXIPL/MYOG/ESRRB/IDH2/NMRK2	45	D3-M6
GO:0043467	regulation of generation of precursor metabolites and energy	46/3180	158/18670	0.000109573	0.00243482	0.00185717	P2RX7/IRS2/FBP1/PPP1R3D/SORBS1/PFKFB3/ATP7A/PRKAA1/PPARA/INSR/NUP153/FLCN/PRKAA2/BNIP3/RANBP2/NUP98/IRS1/NUP35/ZBTB7A/NUP58/SLC25A23/NUP54/NUP155/ARNT/GSK3A/STAT3/TP53/AKT1/PHB2/PPP1R3E/CHCHD10/PHKG2/PDE12/GPD1/AAAS/PPP1R3F/TRAP1/PRELID1/SPHK2/NOA1/MLXIPL/MYOG/ESRRB/IGF2/PPIF/NOS2	46	D3-M6
GO:0042866	pyruvate biosynthetic process	36/3180	119/18670	0.000258392	0.00464886	0.00354594	P2RX7/PGM2L1/SDS/FBP1/BPGM/PFKFB3/PRKAA1/PPARA/INSR/NUP153/PRKAA2/HK3/RANBP2/NUP98/NUP35/ZBTB7A/PFKM/DHTKD1/NUP58/ALDOA/NUP54/NUP155/ARNT/FOXK2/STAT3/TP53/GALK1/ADPGK/GPD1/AAAS/PFKL/ENO1/MLXIPL/MYOG/ESRRB/HOGA1	36	D3-M6
GO:0051767	nitric-oxide synthase biosynthetic process	10/3180	20/18670	0.000710251	0.0099429	0.00758399	FCER2/TLR9/TLR2/NAMPT/STAT1/LRRK2/TLR4/MAP2K4/KDR/MAP2K6	10	D3-M6
GO:0045429	positive regulation of nitric oxide biosynthetic process	16/3180	43/18670	0.00123638	0.0148015	0.0112899	TNF/CLEC7A/ITGB2/PTGS2/KLF4/PTK2B/AIF1/INSR/TLR4/ICAM1/HSP90AA1/DNM2/AKT1/P2RX4/ASS1/DDAH1	16	D3-M6
GO:0046165	alcohol biosynthetic process	46/3180	175/18670	0.00129569	0.0151956	0.0115905	CD244/TNF/ABCG1/PLCB2/PTAFR/GFI1/PLCB1/HRH1/PLCG2/WNT4/BMP2/PTK2B/PRKAA1/BMP6/PRKAA2/SREBF1/PPIP5K1/NFYB/ACER2/PLCB3/MVD/GBA/DGKQ/ACAA2/PLCD1/QDPR/SREBF2/SPHK2/INSIG1/HMGCR/ISYNA1/AKR1B1/DHCR7/IP6K2/SRD5A3/HMGCS1/EBP/NSDHL/GOT1/MVK/FDPS/TM7SF2/DHCR24/SQLE/LSS/PCK2	46	D3-M6
GO:0006809	nitric oxide biosynthetic process	24/3180	77/18670	0.00164991	0.0176801	0.0134855	TNF/NOS1/CLEC7A/ITGB2/PTGS2/CX3CR1/KLF4/RORA/PTK2B/AIF1/INSR/TLR4/ICAM1/ZC3H12A/RAC1/HSP90AA1/DNM2/AKT1/P2RX4/CD34/ASS1/GCHFR/DDAH1/NOS2	24	D3-M6
GO:1901617	organic hydroxy compound biosynthetic process	64/3180	271/18670	0.00326126	0.0289671	0.0220948	CD244/TNF/GPR37/NR4A2/PLTP/ABCG1/PLCB2/PER2/PTAFR/CH25H/GFI1/PLCB1/HRH1/PLCG2/WNT4/GATA3/BMP2/PTK2B/PRKAA1/BMP6/APPL1/PRKAA2/SREBF1/PPIP5K1/OSBPL3/NFYB/ACER2/VPS35/OSBPL2/OSBPL1A/PLCB3/TP53/MVD/GBA/DGKQ/ACAA2/PLCD1/QDPR/SREBF2/SPHK2/INSIG1/HMGCR/ISYNA1/AKR1B1/DHCR7/IP6K2/SRD5A3/HMGCS1/EBP/NSDHL/GOT1/OSBPL7/MVK/PMEL/PDXK/FDPS/TM7SF2/DKKL1/FGFR4/DHCR24/SQLE/LSS/PCK2/ACOX2	64	D3-M6
GO:2001233	regulation of apoptotic signaling pathway	100/3180	406/18670	5.41813e-05	0.00142971	0.00109052	FASLG/ATF3/CD74/TNF/SERPINE1/GDNF/PTPRC/LCK/BDNF/NR4A2/HGF/HMOX1/FGF10/PTGS2/CX3CR1/DDIT3/TIMP3/CTSC/HSPB1/IVNS1ABP/WNT4/PELI3/TRAF1/HSPA1A/EYA4/LRRK2/GSN/CXCL12/BDKRB2/TMBIM1/FLCN/CX3CL1/BNIP3/ICAM1/TPT1/PPP3CC/ZNF385A/TFDP2/MNT/ITPRIP/ZMYND11/STRADB/AR/DEDD2/RB1/NF1/DDX3X/UBQLN1/MAPK8/MAZ/PPP1R13B/NFE2L2/YWHAG/BIRC6/FGFR1/GSK3A/TRAF7/RB1CC1/TMBIM6/FAF1/NMT1/SERINC3/STX4/RELA/CCAR2/GNAI2/HTRA2/P…	100	D3-M6
GO:0010256	endomembrane system organization	102/3180	438/18670	0.000429204	0.00682207	0.00520357	FASLG/BAIAP2L2/FCHO1/P2RX7/ABCA1/PTPRC/SHTN1/SNX10/NDRG1/BAIAP2/PRKCB/HOOK3/UBXN2A/RAB29/LRRK2/LPIN1/GSN/PLEKHM2/BLZF1/TMF1/SRGN/UBXN2B/DYM/FCHO2/SQSTM1/VPS36/ZNF385A/USO1/TRDN/NDEL1/AKTIP/SCARB2/DNAJC13/AR/ARFGEF1/NEK9/LYST/NPLOC4/CLASP2/RAB3GAP2/ATL2/TOR1AIP1/FLOT1/SYNGR2/VCPIP1/SNX9/PRKCA/MIA3/RAB22A/RAB10/RBSN/DTNBP1/ARFGEF2/NUP155/CSNK1A1/TSG101/VPS11/GORASP2/CSNK1D/TMCC1/BAG6/TMEM38B/OSBPL2…	102	D3-M6
GO:0006921	cellular component disassembly involved in execution phase of apoptosis	14/3180	37/18670	0.00204262	0.0206975	0.0157871	KPNA1/DEDD2/DICER1/CAPN10/NMNAT1/HSF1/BLCAP/DFFA/CDK5RAP3/EXOG/BAX/ENDOG/AIFM1/TOP2A	14	D3-M6
GO:1901028	regulation of mitochondrial outer membrane permeabilization involved in apoptotic signaling pathway	15/3180	44/18670	0.00462749	0.0367314	0.0280171	HSPA1A/PPP3CC/TFDP2/MAPK8/PPP1R13B/YWHAG/GSK3A/NMT1/TP53/CHCHD10/ACAA2/HIP1R/BAX/BAK1/SLC25A5	15	D3-M6
GO:0006914	autophagy	125/3180	496/18670	1.99319e-06	0.000121374	9.25783e-05	PTPN22/LAMP3/IFI16/LEPR/CD84/HGF/HMOX1/FOXO1/IRF8/FOXO3/IL10RA/NEDD4/ABL2/DDIT3/SVIP/HSPB1/MET/TAB2/FYCO1/TAB3/PRKAB2/NAMPT/UBXN2A/MAP1LC3B/TBC1D17/DYNLL2/LRRK2/ADRB2/UBQLN4/PRKAA1/MTM1/RRAGD/EPG5/RRAGC/UBXN2B/FLCN/PRKAA2/SREBF1/ANXA7/BNIP3/UBQLN2/SQSTM1/VPS36/ATG12/FBXO7/TSC1/SNX6/RAB23/MTMR14/MCOLN1/VPS13C/PIP4K2B/ZC3H12A/RAB3GAP2/WAC/ITGB4/ATG2B/UBQLN1/EP300/MAPK8/ACER2/ATP6V1B2/CLTC/EIF4G2/RN…	125	D3-M6
GO:0061919	process utilizing autophagic mechanism	125/3180	496/18670	1.99319e-06	0.000121374	9.25783e-05	PTPN22/LAMP3/IFI16/LEPR/CD84/HGF/HMOX1/FOXO1/IRF8/FOXO3/IL10RA/NEDD4/ABL2/DDIT3/SVIP/HSPB1/MET/TAB2/FYCO1/TAB3/PRKAB2/NAMPT/UBXN2A/MAP1LC3B/TBC1D17/DYNLL2/LRRK2/ADRB2/UBQLN4/PRKAA1/MTM1/RRAGD/EPG5/RRAGC/UBXN2B/FLCN/PRKAA2/SREBF1/ANXA7/BNIP3/UBQLN2/SQSTM1/VPS36/ATG12/FBXO7/TSC1/SNX6/RAB23/MTMR14/MCOLN1/VPS13C/PIP4K2B/ZC3H12A/RAB3GAP2/WAC/ITGB4/ATG2B/UBQLN1/EP300/MAPK8/ACER2/ATP6V1B2/CLTC/EIF4G2/RN…	125	D3-M6
GO:0072662	protein localization to peroxisome	25/3180	68/18670	7.5397e-05	0.00184009	0.00140354	UBE2D1/DECR2/UBC/DDO/ZFAND6/USP9X/PEX14/GNPAT/CRAT/RPS27A/PEX7/HACL1/PEX12/ECH1/ACAA1/NUDT7/ECI2/GSTK1/HMGCL/TYSND1/MLYCD/IDH1/EPHX2/NOS2/ACOX2	25	D3-M6
GO:0016242	negative regulation of macroautophagy	13/3180	33/18670	0.00191607	0.019763	0.0150743	HMOX1/LRRK2/UBQLN4/MTM1/TSC1/SEC22B/SMCR8/FEZ2/TSC2/PHF23/HTRA2/TP53/AKT1	13	D3-M6
GO:0000422	autophagy of mitochondrion	22/3180	76/18670	0.006789	0.0485191	0.0370082	MAP1LC3B/SREBF1/BNIP3/SQSTM1/ATG12/FBXO7/VPS13C/ATG2B/HAX1/FUNDC2/VPS13D/ATG14/GSK3A/RB1CC1/WIPI1/TSC2/HTRA2/WDR45B/TP53/GBA/ATP13A2/SREBF2	22	D3-M6
GO:0061726	mitochondrion disassembly	22/3180	76/18670	0.006789	0.0485191	0.0370082	MAP1LC3B/SREBF1/BNIP3/SQSTM1/ATG12/FBXO7/VPS13C/ATG2B/HAX1/FUNDC2/VPS13D/ATG14/GSK3A/RB1CC1/WIPI1/TSC2/HTRA2/WDR45B/TP53/GBA/ATP13A2/SREBF2	22	D3-M6
GO:0045785	positive regulation of cell adhesion	108/3180	403/18670	4.47869e-07	3.99954e-05	3.05067e-05	NR4A3/XCL1/CXCL13/IL12RB1/CCL5/CD6/CD40LG/CCL19/CD5/CD74/TNF/RUNX3/PTPRC/CD3E/LCK/CD86/TNFSF13B/CD27/CD274/IL7R/RASAL3/SDC4/DUSP26/CORO1A/PTAFR/VIT/ITGB2/CCDC88B/NLRP3/SASH3/ABI3BP/RASGRP1/PTPN6/CASS4/ITGA4/P2RY12/ZBTB16/ADAM9/VAV1/NDNF/WNT4/NCKAP1L/SYK/GATA3/PRKCE/FSTL3/PTK2B/CSF1/SMAD7/JAK3/ZFHX3/AIF1/CXCL12/IL4R/NFKBIZ/PTPRJ/CRKL/FLCN/PDPK1/CX3CL1/MALT1/ICAM1/TSC1/PIK3R1/SKAP1/CYTH3/FLOT1/BAG4…	108	D3-M6
GO:0033627	cell adhesion mediated by integrin	25/3180	68/18670	7.5397e-05	0.00184009	0.00140354	CXCL13/CCL5/SERPINE1/CD3E/ITGB7/ITGB2/PTPN6/ITGA4/P2RY12/ADAM9/NCKAP1L/SYK/FERMT3/CRKL/ICAM1/SKAP1/ITGB4/WNK1/ACER2/ITGB1BP1/PTK2/PIEZO1/EFNA1/FERMT1/RAC3	25	D3-M6
GO:0031589	cell-substrate adhesion	83/3180	354/18670	0.00113165	0.0138087	0.0105327	CD96/SERPINE1/CD3E/ITGB7/MYO1G/RAC2/SDC4/CORO1A/VIT/ITGB2/ABI3BP/SORBS1/CASS4/ITGA4/PARVG/DUSP3/ADAM9/FBLN1/NDNF/WNT4/APOD/L1CAM/MEGF9/PRKCE/FERMT3/PTK2B/CSF1/PTPRJ/CRKL/PDPK1/CX3CL1/TSC1/PIK3R1/SKAP1/MERTK/SORBS3/CLASP2/NF1/ITGB4/ACER2/ITGB1BP1/NF2/RAC1/UTRN/TEK/JAM3/DNM2/LDB1/UNC13D/ARPC2/ILK/MAP4K4/PTK2/ARL2/FER/NOTCH1/KDR/RSU1/PECAM1/RCC2/CDK6/CCL25/HSD17B12/LAMB2/ANGPT2/CD34/C1QBP/NID2/EFNA1…	83	D3-M6
GO:0001909	leukocyte mediated cytotoxicity	30/3180	107/18670	0.0030126	0.0273335	0.0208488	XCL1/IL12RB1/CD226/PRF1/SH2D1A/IL18RAP/SLAMF7/FCGR2B/P2RX7/SLAMF6/PTPRC/CD1E/CRTAM/IL7R/CORO1A/RASGRP1/PTPN6/B2M/CTSC/VAV1/TYROBP/ICAM1/LYST/TUSC2/LAMP1/UNC13D/ARRB2/TUBB/PIK3R6/NOS2	30	D3-M6
GO:1903393	positive regulation of adherens junction organization	13/3180	31/18670	0.000964175	0.0123338	0.00940765	SDC4/MAPRE2/DUSP3/WNT4/PTPRJ/IQSEC1/TSC1/ITGB1BP1/PTPN23/RAC1/TEK/MAP4K4/KDR	13	D3-M6
GO:0017145	stem cell division	16/3180	42/18670	0.00092017	0.0119405	0.00910767	EVI2B/SOX5/ZBTB16/FGF13/CUL3/ZFP36L2/TIAL1/TEAD3/RAB10/FGFR1/PAFAH1B1/NOTCH1/ARHGEF2/KIT/ESRRB/ASPM	16	D3-M6
GO:0001938	positive regulation of endothelial cell proliferation	30/3180	112/18670	0.00620878	0.0452998	0.0345526	THBS4/CCL26/CCL24/HMOX1/NR4A1/ITGA4/RICTOR/BMP2/JUN/CXCL12/BMPR2/BMP6/PDPK1/NF1/PRKCA/FGFR1/ARNT/EMC10/TEK/STAT3/PDCD6/PRKD2/PDGFB/KDR/AKT1/MYDGF/NRP2/EGFL7/APLNR/ECM1	30	D3-M6
GO:0006979	response to oxidative stress	127/3180	451/18670	1.78879e-09	5.66419e-07	4.32039e-07	NR4A3/CCL19/IL18RAP/TNF/TRPM2/GPR37/PDE8A/NR4A2/HGF/HMOX1/BTK/FOXO1/FOXO3/MCTP1/CPEB2/PTGS2/NCF1/GPX3/NOX4/ATF4/HSPB1/ADAM9/AQP1/MET/KLF4/ATP7A/APOD/OXR1/HSPA1A/STAT1/KPNA4/JUN/PTK2B/LRRK2/EGLN1/AIF1/PRKAA1/TLR4/MTF1/PRKAA2/BNIP3/AGAP3/FBXO7/TSC1/NUDT15/PTGS1/PRNP/PRDX6/NFE2L1/ZC3H12A/OXSR1/UBQLN1/GSKIP/MAPK8/TXNIP/NFE2L2/HSF1/ARNT/DNM2/STX4/RELA/FER/LONP1/HTRA2/DIABLO/NONO/ADPRHL2/TP53/ROMO1/AKT…	127	D3-M6
GO:0055094	response to lipoprotein particle	13/3180	32/18670	0.00137304	0.0157527	0.0120154	ABCA1/ITGB2/SYK/CD9/TLR4/FCER1G/CD68/MIA3/AKT1/SREBF2/HMGCS1/LDLR/SMPD3	13	D3-M6
GO:0034599	cellular response to oxidative stress	90/3180	302/18670	2.36286e-08	4.27543e-06	3.2611e-06	NR4A3/IL18RAP/TNF/TRPM2/GPR37/PDE8A/NR4A2/HGF/HMOX1/BTK/FOXO1/FOXO3/CPEB2/NCF1/GPX3/NOX4/ATF4/HSPB1/AQP1/MET/KLF4/ATP7A/OXR1/HSPA1A/JUN/LRRK2/AIF1/PRKAA1/TLR4/PRKAA2/BNIP3/AGAP3/FBXO7/TSC1/PRDX6/NFE2L1/ZC3H12A/UBQLN1/GSKIP/MAPK8/NFE2L2/HSF1/ARNT/DNM2/RELA/FER/LONP1/HTRA2/DIABLO/NONO/ADPRHL2/TP53/ROMO1/AKT1/TXN/CCS/MAPK1/PRDX2/EZH2/MSRA/PRDX5/NUDT2/RPS3/CDK2/ANKZF1/DAPK1/CBX8/ATP13A2/TRAP1/PYCR1/L…	90	D3-M6
GO:0035690	cellular response to drug	103/3180	369/18670	9.75104e-08	1.28653e-05	9.81306e-06	NR4A3/DRD1/SLAMF8/METTL21C/BCL11A/PTPN22/IL18RAP/CD69/P2RX7/TNF/TRPM2/GPR37/PDE8A/HGF/HMOX1/FOXO1/PTAFR/FOXO3/PTGS2/FBP1/B2M/P2RY12/ATF4/BAIAP2/PLCB1/AQP1/MET/KLF4/PRKCE/GNA15/XRN1/LRRK2/KMT2A/AIF1/AHR/PRKAA1/ADIRF/CRKL/PRKAA2/BNIP3/MSTN/ICAM1/PDE4B/ERRFI1/GNAQ/PRNP/ZC3H12A/RYR1/AMIGO1/SSH1/NR3C1/ADCY2/ACER2/NFE2L2/HSF1/TMEM38B/DNM2/RELA/GNAI2/PDE2A/PDGFB/TP53/KDR/TXN/MAPK1/PPP1R14A/EZH2/DNMT3A/R…	103	D3-M6
GO:0002237	response to molecule of bacterial origin	92/3180	343/18670	2.99027e-06	0.000164877	0.000125761	CD96/CXCL13/IDO1/FASLG/CCL5/CXCL11/CD6/CD180/CXCL9/CXCL10/PTPN22/FCGR2B/P2RX7/NUGGC/TNF/PTGFR/CYP1A1/ABCA1/CNR2/SERPINE1/CD86/NOS1/TLR9/CD274/CCR5/IL1RN/TLR2/PTAFR/FGF10/IRF8/NLRP3/PTGS2/CSF2RB/GFI1/IL10RA/CX3CR1/CLDN1/HCK/C5AR1/B2M/PLCG2/ADAM9/TAB2/CD14/TNFRSF1B/IRF5/CDC73/JUNB/PRKCE/JUN/IRAK3/BMP6/ZFP36/TLR4/CX3CL1/MALT1/ICAM1/PDE4B/SBNO2/MAPKAPK2/THBD/ZC3H12A/MAPK8/NR1H2/CD68/HDAC5/PRKCA/HSF1/…	92	D3-M6
GO:0014074	response to purine-containing compound	48/3180	149/18670	4.11339e-06	0.000210082	0.000160241	P2RX7/TRPM2/PTAFR/PTGS2/P2RY12/NOX4/PER1/SLC8A3/AQP1/STAT1/JUNB/JUN/PTK2B/XRN1/HCN2/AHR/PRKAA1/PDE3A/SREBF1/BIRC2/THBD/RAPGEF1/RYR1/SSH1/ZFP36L1/TMEM38B/TEK/RELA/PDE2A/NDUFS4/PANX1/DGKQ/P2RX4/DNMT3B/GPD1/AACS/TMEM38A/BSG/ASS1/TRPM4/HMGCS1/SLC26A6/PPARGC1B/SPARC/DUOX1/CASQ2/CPS1/AQP8	48	D3-M6
GO:0000302	response to reactive oxygen species	65/3180	232/18670	1.86486e-05	0.00063156	0.000481726	NR4A3/CCL19/IL18RAP/TNF/TRPM2/GPR37/PDE8A/HGF/HMOX1/BTK/FOXO1/FOXO3/NCF1/ADAM9/AQP1/MET/KLF4/ATP7A/APOD/STAT1/KPNA4/JUN/PTK2B/LRRK2/EGLN1/PRKAA1/BNIP3/AGAP3/NUDT15/MAPK8/TXNIP/NFE2L2/HSF1/DNM2/RELA/FER/ADPRHL2/ROMO1/AKT1/TXN/CCS/MAPK1/PRDX2/EZH2/PRDX5/RPS3/CDK2/ANKZF1/CBX8/TRAP1/PYCR1/BAK1/NET1/SIGMAR1/GPX1/PPARGC1B/HYAL1/KCNA5/ENDOG/STK26/AIFM1/CCNA2/SMPD3/PPIF/GPR37L1	65	D3-M6
GO:0046677	response to antibiotic	85/3180	327/18670	2.5061e-05	0.000793557	0.000605289	NR4A3/IL18RAP/CIITA/TRPM2/CYP1A1/GPR37/CD27/PDE8A/HGF/HMOX1/FOXO1/FOXO3/RGS2/CLDN1/ADAM9/OXCT1/AQP1/MET/KLF4/ATP7A/GATA3/CD14/STAT1/PRKCE/KPNA4/SETD7/JUN/PTK2B/XRN1/LRRK2/GSN/AHR/PRKAA1/BNIP3/MSTN/ICAM1/CDKN1B/BIRC2/ZC3H12A/ADCY2/TXNIP/NFE2L2/HSF1/EPS8/HSP90AA1/JAK1/STAT3/RELA/PDGFB/TP53/TXN/VKORC1/GOT2/EZH2/DNMT3A/RPS3/ANKZF1/AACS/CBX8/TBXA2R/TRAP1/PYCR1/ALAD/BAK1/ADCY6/NET1/SIGMAR1/RPS4X/HMGCR/…	85	D3-M6
GO:0036294	cellular response to decreased oxygen levels	61/3180	217/18670	2.97641e-05	0.000897601	0.000684649	HMOX1/LIMD1/FOXO3/CPEB2/PTGS2/CPEB4/BACH1/NDRG1/ATF4/SLC8A3/NDNF/AQP1/ATP7A/NAMPT/PRKCE/RORA/UBC/PSMB9/EGLN1/PRKAA1/CREBBP/BNIP3/ICAM1/PSMB8/TSC1/HP1BP3/UBQLN1/EP300/PSMD12/PSMB10/PSMF1/NFE2L2/ZFP36L1/PSME4/PSMA7/PSMD11/ARNT/TMBIM6/PSMA2/PSMC2/PSMA3/RPS27A/NOTCH1/TP53/AKT1/PHB2/FAM162A/DNMT3A/SIRT4/ACAA2/CD34/CITED2/PSME1/HILPDA/B3GAT1/ENO1/CACNB3/ENDOG/AIFM1/DDAH1/CCNA2	61	D3-M6
GO:0071216	cellular response to biotic stimulus	65/3180	236/18670	3.33815e-05	0.000983278	0.00075	CXCL13/CCL5/CXCL11/CD6/CD180/CXCL9/CXCL10/PTPN22/FCGR2B/NUGGC/TNF/ABCA1/SERPINE1/CD86/CD274/CCR5/CLEC7A/IL1RN/TLR2/BTK/PTAFR/IRF8/NLRP3/GFI1/CX3CR1/HCK/DDIT3/ADAM9/SYK/CD14/TNFRSF1B/CDC73/PRKCE/BMP6/ZFP36/TLR4/CX3CL1/MALT1/ICAM1/PDE4B/SBNO2/ZC3H12A/MAPK8/NR1H2/CD68/TXNIP/HDAC5/PRKCA/HSF1/UPF1/NFKBIB/CTR9/RELA/TP53/AKT1/MAPK1/PRDX2/TBXA2R/ASS1/SLX4/SCARB1/LDOC1/TNFSF4/WFS1/NOS2	65	D3-M6
GO:0097237	cellular response to toxic substance	67/3180	247/18670	4.29137e-05	0.00118678	0.000905221	NR4A3/IL18RAP/TNF/TRPM2/GPR37/PDE8A/HGF/HMOX1/FOXO1/FOXO3/PTGS2/GSTM3/GPX3/B2M/CLIC2/AQP1/MET/KLF4/ATP7A/PRKCE/XRN1/LRRK2/PRKAA1/ADIRF/BNIP3/PTGS1/PRDX6/ZC3H12A/NFE2L2/HSF1/DNM2/RELA/PDGFB/KDR/PPP1R9A/TXN/CCS/PRDX2/EZH2/DNMT3A/PRDX5/RPS3/ANKZF1/CBX8/TRAP1/PYCR1/RDH11/NET1/SIGMAR1/GSTK1/GSR/GPX1/TXNDC17/TIMELESS/ENDOG/PXDN/STK26/AIFM1/GPX7/SMPD3/APOM/PPIF/GPR37L1/DUOX1/GPX2/CPS1/GSTO2	67	D3-M6
GO:0071496	cellular response to external stimulus	86/3180	339/18670	5.83028e-05	0.00152575	0.00116377	BCL11A/ATF3/P2RX7/IFI16/TLR8/PTPRC/NR4A2/HMOX1/FOXO1/PIM1/PTGS2/CPEB4/FNIP1/ITGA4/SIK1/P2RY12/ATF4/BAIAP2/WNT4/AQP1/IRF1/NAMPT/MAP1LC3B/JUN/ATP2B1/LRRK2/KLF10/AIF1/BMPR2/PRKAA1/BMP6/TLR4/RRAGD/RRAGC/ARHGAP35/PRKAA2/SREBF1/BNIP3/ICAM1/DEPDC5/TSC1/NUDT15/MAP3K14/MAX/ZC3H12A/AMIGO1/SSH1/MAPK8/CD68/NFE2L2/LAMP2/HSF1/ATG14/MAP2K4/RAC1/TNKS/WIPI1/NPRL2/PDE2A/WDR45B/TP53/PIEZO1/AKT1/CRADD/MAPK1/SIPA1/GB…	86	D3-M6
GO:2001038	regulation of cellular response to drug	15/3180	33/18670	0.000134505	0.00286809	0.00218765	NR4A3/GPR37/PDE8A/HGF/FOXO3/MET/LRRK2/KMT2A/NFE2L2/TXN/TRAP1/PYCR1/ENDOG/STK26/GPR37L1	15	D3-M6
GO:0001101	response to acid chemical	85/3180	343/18670	0.000152149	0.0031696	0.00241762	BCL11A/CCL19/TNF/PTGFR/ABCA1/TLR2/FOXO1/PTAFR/PTGS2/CPEB4/CLDN1/ABL2/BAIAP2/AQP1/KLF4/ATP7A/NTRK2/PRKCE/PTK2B/PDGFC/GSN/UBR2/PRKAA1/CD9/BMP6/RRAGD/RRAGC/PRKAA2/SREBF1/CPEB3/ICAM1/IRS1/CDKN1B/UBR1/UFL1/ZC3H12A/AMIGO1/ACER2/IPO5/LAMTOR3/HSF1/YY1/TMBIM6/GNPAT/RELA/HTRA2/DNMT1/SLC10A3/PDGFB/KDR/AKT1/CFL1/PHB2/NDUFA13/SIPA1/DNMT3A/SH3BP4/LRP11/AACS/GDAP2/CLK2/ALAD/ADCY6/MTHFR/NME2/ASS1/RARB/HMGCL/AKR1…	85	D3-M6
GO:0036293	response to decreased oxygen levels	90/3180	370/18670	0.000198245	0.00383022	0.00292152	CYP1A1/NOS1/NR4A2/HMOX1/LIMD1/TLR2/FOXO3/CPEB2/PTGS2/CPEB4/BACH1/NDRG1/NOX4/ATF4/SLC8A3/NDNF/AQP1/ATP7A/NAMPT/PRKCE/RORA/BMP2/UBC/PTK2B/PSMB9/EGLN1/CXCL12/PRKAA1/CREBBP/PPARA/BNIP3/ICAM1/PSMB8/TSC1/CDKN1B/BIRC2/RYR1/NF1/HP1BP3/UBQLN1/EP300/PSMD12/PSMB10/PSMF1/NFE2L2/ZFP36L1/HSF1/PSME4/PSMA7/PSMD11/ARNT/TMBIM6/TEK/PSMA2/MECP2/PSMC2/PSMA3/LONP1/RPS27A/NOTCH1/TP53/AKT1/PHB2/FAM162A/DNMT3A/DNMT3B/SIR…	90	D3-M6
GO:1901655	cellular response to ketone	30/3180	93/18670	0.000240497	0.00440895	0.00336294	METTL21C/PTGFR/FOXO1/FOXO3/AQP1/KLF4/PRKCE/ATP2B1/XRN1/AHR/PRKAA1/PRKAA2/MSTN/ICAM1/ERRFI1/AR/NR3C1/ADCY2/AKT1/DNMT3B/AACS/DCPS/ADCY6/ASS1/SPHK2/AKR1B1/AIFM1/CRH/TNFSF4/PCK2	30	D3-M6
GO:0046683	response to organophosphorus	39/3180	134/18670	0.000354011	0.00596263	0.00454803	P2RX7/PTAFR/PTGS2/P2RY12/NOX4/PER1/SLC8A3/AQP1/STAT1/JUNB/JUN/PTK2B/HCN2/AHR/PDE3A/SREBF1/BIRC2/THBD/RAPGEF1/SSH1/ZFP36L1/TEK/RELA/PDE2A/NDUFS4/PANX1/DGKQ/P2RX4/GPD1/BSG/ASS1/TRPM4/SLC26A6/PPARGC1B/SPARC/DUOX1/TYMS/CPS1/AQP8	39	D3-M6
GO:0071243	cellular response to arsenic-containing substance	10/3180	19/18670	0.000418861	0.0066986	0.00510939	ATF3/HMOX1/CPEB2/ATF4/MKNK2/ZC3H12A/DDX3X/HSF1/PPIF/GSTO2	10	D3-M6
GO:0071402	cellular response to lipoprotein particle stimulus	14/3180	34/18670	0.000771858	0.0104611	0.00797927	ABCA1/ABCG1/ITGB2/SYK/CD9/TLR4/FCER1G/CD68/MIA3/AKT1/SREBF2/HMGCS1/LDLR/SMPD3	14	D3-M6
GO:0046685	response to arsenic-containing substance	13/3180	32/18670	0.00137304	0.0157527	0.0120154	ATF3/TNFRSF11B/CYP1A1/HMOX1/CPEB2/ATF4/MKNK2/ZC3H12A/DDX3X/HSF1/ALAD/PPIF/GSTO2	13	D3-M6
GO:0071229	cellular response to acid chemical	53/3180	209/18670	0.00141809	0.0161234	0.0122982	BCL11A/TNF/PTGFR/ABCA1/PTAFR/CPEB4/CLDN1/ABL2/BAIAP2/AQP1/KLF4/ATP7A/NTRK2/PRKCE/PTK2B/PDGFC/UBR2/PRKAA1/RRAGD/RRAGC/PRKAA2/SREBF1/CPEB3/IRS1/UBR1/ZC3H12A/AMIGO1/IPO5/LAMTOR3/HSF1/HTRA2/DNMT1/PDGFB/KDR/AKT1/PHB2/NDUFA13/SIPA1/DNMT3A/SH3BP4/ADCY6/NME2/ASS1/RARB/HOXA2/CPT1A/PTK7/LDLR/COL4A1/TNFSF4/MYOG/FZD10/CPS1	53	D3-M6
GO:0042594	response to starvation	49/3180	191/18670	0.00161548	0.0175185	0.0133623	ATF3/IFI16/FOXO1/FOXO3/CPEB4/FNIP1/DDIT3/SIK1/ATF4/OXCT1/WNT4/MAP1LC3B/JUN/LRRK2/KLF10/BMPR2/PRKAA1/ZFP36/RRAGD/RRAGC/PRKAA2/SREBF1/DEPDC5/MAX/ZC3H12A/MAPK8/NFE2L2/LAMP2/ATG14/WIPI1/GNPAT/FOXK2/NPRL2/WDR45B/TP53/MAPK1/GBA/KPTN/RRP8/LRP11/PIK3C2B/AACS/SREBF2/HMGCL/STK26/DSC2/FADS1/PCK2/CPS1	49	D3-M6
GO:0070542	response to fatty acid	26/3180	86/18670	0.00176674	0.0186479	0.0142238	CCL19/PTGFR/TLR2/PTAFR/PTGS2/CLDN1/PRKCE/PRKAA1/PRKAA2/SREBF1/IRS1/ZC3H12A/YY1/GNPAT/AKT1/AACS/ALAD/ADCY6/NME2/ASS1/HMGCL/CPT1A/LDLR/TNFSF4/FABP3/CPS1	26	D3-M6
GO:0014823	response to activity	21/3180	65/18670	0.00191604	0.019763	0.0150743	OXCT1/METRNL/SLC25A25/PRKAA1/BMP6/PRKAA2/MSTN/CRY2/PERM1/HDAC5/CAPN3/HSF1/GOT2/DNMT3B/ANGPT2/HADH/ALAD/MTFP1/FNDC5/MYOG/CXCR4	21	D3-M6
GO:0009410	response to xenobiotic stimulus	68/3180	292/18670	0.0035631	0.0304112	0.0231963	DRD1/METTL21C/CYP1A1/CNR2/NR4A2/ACSM1/FOXO1/PTAFR/FOXO3/FMO2/GSTM3/RGS2/CLDN1/FMO3/STAT5B/RORC/AQP1/FIBIN/PRKCE/CMBL/RORA/PTK2B/AIF1/AHR/PRKAA1/MSTN/GHR/RANBP2/ICAM1/ERRFI1/HOMER1/SDK1/PTGS1/RB1/RYR1/PTGES3/NR3C1/HDAC5/HSF1/TMEM38B/ARNT/DNM2/RELA/PDE2A/PDGFB/GOT2/GBA/AIP/DNMT3A/DNMT3B/RHBDD3/TMEM38A/ACAA1/ASS1/GPX1/ACY1/CRH/CXCR4/CCNA2/PCK2/EPHX2/OXTR/SULT1B1/CASQ2/GGT1/CPS1/PRKCG/GSTO2	68	D3-M6
GO:0043200	response to amino acid	31/3180	113/18670	0.0037264	0.031365	0.0239238	BCL11A/TNF/CPEB4/BAIAP2/ATP7A/NTRK2/PDGFC/UBR2/RRAGD/RRAGC/CPEB3/ICAM1/CDKN1B/UBR1/UFL1/AMIGO1/IPO5/LAMTOR3/HSF1/TMBIM6/RELA/DNMT1/CFL1/DNMT3A/SH3BP4/ALAD/MTHFR/ASS1/AIFM1/COL4A1/CPS1	31	D3-M6
GO:0036315	cellular response to sterol	10/3180	24/18670	0.00390936	0.0324057	0.0247176	ABCA1/RORC/RORA/LRP6/NFE2L1/AACS/INSIG1/HMGCS1/OSBPL7/GRAMD1B	10	D3-M6
GO:0104004	cellular response to environmental stimulus	75/3180	331/18670	0.00479401	0.0376214	0.0286959	IFI16/TLR8/PTAFR/PTGS2/NEDD4/CALM1/NOX4/ATF4/AQP1/IRF1/GATA3/NAMPT/N4BP1/CAB39/BDKRB2/BMP6/CREBBP/ADIRF/TLR4/RELB/BNIP3/CRY2/ERRFI1/PIK3R1/MAP3K14/MCOLN1/NUCKS1/OXSR1/DDX3X/EP300/MAPK8/INO80/CAPN3/RBL2/STK11/ZFP36L1/HSF1/SLC25A23/MAP2K4/RAC1/YY1/TLK2/LIG4/POLE3/NMT1/DNM2/PDE2A/TP53/PIEZO1/AKT1/CRADD/MICU1/SIPA1/PPEF1/ATP1A2/BAX/BAK1/NET1/LRRC8D/EEF1D/KCNJ2/ARHGEF2/TSPYL5/AKR1B1/LETM1/GOT1/HYAL1/R…	75	D3-M6
GO:0006968	cellular defense response	17/3180	53/18670	0.00540514	0.0413915	0.0315716	PRF1/SH2D1A/CXCL9/ITK/CCR5/CXCR2/FCMR/SPN/NCF1/CX3CR1/C5AR1/TYROBP/PTK2B/RAB23/TCIRG1/VEZF1/RELA	17	D3-M6
GO:1901654	response to ketone	49/3180	193/18670	0.00204049	0.0206975	0.0157871	METTL21C/CCL19/PTGFR/TLR2/FOXO1/PTAFR/FOXO3/CLDN1/AQP1/KLF4/FIBIN/FOXP2/PRKCE/ATP2B1/XRN1/AHR/PRKAA1/NCOA2/PRKAA2/SREBF1/MSTN/ICAM1/ERRFI1/AR/WBP2/NR3C1/ADCY2/TXNIP/HSF1/KIF1B/RELA/NASP/AKT1/GBA/DNMT3B/AACS/DCPS/TBXA2R/ADCY6/ASS1/SPHK2/AKR1B1/AIFM1/CRH/TNFSF4/PCK2/TYMS/OXTR/CPS1	49	D3-M6
GO:0002931	response to ischemia	16/3180	50/18670	0.00702548	0.0498888	0.0380529	P2RX7/PER2/CPEB4/CX3CR1/NDNF/CSF1/CSF1R/CX3CL1/SQSTM1/TP53/PANX1/P2RX4/MAP2K6/AIFM1/MLYCD/PPIF	16	D3-M6
GO:0071548	response to dexamethasone	17/3180	40/18670	0.000136194	0.00288466	0.00220029	METTL21C/FOXO1/PTAFR/FOXO3/CLDN1/AQP1/FIBIN/MSTN/ICAM1/ERRFI1/NR3C1/GBA/DNMT3B/ASS1/CRH/PCK2/CPS1	17	D3-M6
GO:0034405	response to fluid shear stress	13/3180	37/18670	0.00610978	0.0447321	0.0341196	P2RX7/ABCA1/PTGS2/ADAM9/KLF4/PTK2B/SMAD7/NFE2L2/AKT1/P2RX4/CITED2/SREBF2/ASS1	13	D3-M6
GO:0032273	positive regulation of protein polymerization	55/3180	134/18670	4.16846e-11	3.77127e-08	2.87655e-08	BAIAP2L2/CCL26/CCL24/CORO1A/HCK/LMOD2/BAIAP2/NCKAP1L/GMFG/MET/HSPA1A/RICTOR/PRKCE/PTK2B/WAS/GSN/JMY/RHOBTB1/CLIP1/ICAM1/ARPC5L/CDKN1B/DLG1/LMOD3/SLAIN2/BAG4/SNX9/RAC1/MYO1C/HSP90AA1/MECP2/ARPC2/ARL2/PFN1/MAPRE1/FER/ARPC3/ARPC1A/RPS3/CORO1B/SPIRE1/HIP1R/TPPP/ARPIN/PAK1/CDC42EP5/ABI2/CDC42EP3/EVL/MAGEL2/CAV3/TPPP3/TPPP2/PSRC1/RAC3	55	D3-M6
GO:0051495	positive regulation of cytoskeleton organization	77/3180	226/18670	3.36668e-10	2.13212e-07	1.62628e-07	STMN2/GPR65/BAIAP2L2/P2RX7/CCL26/CCL24/SDC4/CORO1A/HCK/NOX4/SYNPO/LMOD2/BAIAP2/WNT4/NCKAP1L/GMFG/MET/HSPA1A/RICTOR/PRKCE/PTK2B/WAS/GSN/JMY/UBXN2B/FHOD1/RHOBTB1/CX3CL1/CLIP1/ICAM1/TSC1/ARPC5L/CDKN1B/TESK1/CEP120/SORBS3/DLG1/LMOD3/SLAIN2/BAG4/ITGB1BP1/SNX9/NF2/HAX1/RAC1/ARHGEF10L/MYO1C/TEK/MECP2/ARPC2/ARL2/PFN1/MAPRE1/FER/ARPC3/ARPC1A/CFL1/RPS3/CORO1B/SPIRE1/HIP1R/RANBP1/HCLS1/SH3PXD2B/ARPIN/ARHGEF…	77	D3-M6
GO:1902905	positive regulation of supramolecular fiber organization	71/3180	204/18670	5.63842e-10	2.85249e-07	2.17575e-07	STMN2/GPR65/BAIAP2L2/CCL26/CCL24/SDC4/CORO1A/HCK/NOX4/SYNPO/LMOD2/BAIAP2/WNT4/NCKAP1L/GMFG/MET/HSPA1A/RICTOR/PRKCE/PTK2B/WAS/GSN/JMY/FHOD1/RHOBTB1/CX3CL1/CLIP1/ICAM1/TSC1/ARPC5L/CDKN1B/TESK1/RB1/SORBS3/DLG1/LMOD3/SLAIN2/BAG4/ITGB1BP1/SNX9/NF2/RAC1/ARHGEF10L/MYO1C/MECP2/ARPC2/ARL2/PFN1/MAPRE1/FER/ARPC3/ARPC1A/CFL1/RPS3/CORO1B/SPIRE1/HIP1R/SH3PXD2B/ARPIN/ARHGEF15/PAK1/CDC42EP5/ABI2/WDR1/GPX1/CDC42E…	71	D3-M6
GO:0030838	positive regulation of actin filament polymerization	38/3180	99/18670	3.2827e-07	3.24833e-05	2.47768e-05	BAIAP2L2/CCL26/CCL24/CORO1A/HCK/LMOD2/BAIAP2/NCKAP1L/GMFG/RICTOR/PRKCE/PTK2B/WAS/GSN/JMY/RHOBTB1/ICAM1/ARPC5L/DLG1/LMOD3/BAG4/SNX9/MYO1C/ARPC2/PFN1/FER/ARPC3/ARPC1A/CORO1B/SPIRE1/HIP1R/ARPIN/CDC42EP5/ABI2/CDC42EP3/EVL/MAGEL2/RAC3	38	D3-M6
GO:0030832	regulation of actin filament length	56/3180	180/18670	2.32696e-06	0.000136927	0.000104442	BAIAP2L2/CCL26/CCL24/CORO1A/HCK/LMOD2/BAIAP2/NCKAP1L/GMFG/RICTOR/PRKCE/PTK2B/WAS/GSN/CXCL12/JMY/ARHGAP35/RHOBTB1/ICAM1/ARPC5L/NEB/LATS1/ARFGEF1/SPTB/DLG1/RDX/LMOD3/BAG4/SNX9/HAX1/EPS8/MYO1C/ARPC2/PFN1/FER/ARPC3/ARPC1A/CFL1/PPP1R9A/CORO1B/SPIRE1/HIP1R/HCLS1/KANK3/PLEKHG2/ARPIN/ARHGAP28/CDC42EP5/ABI2/WDR1/CDC42EP3/EVL/MAGEL2/CIT/RAC3/ELN	56	D3-M6
GO:1902850	microtubule cytoskeleton organization involved in mitosis	44/3180	131/18670	2.99398e-06	0.000164877	0.000125761	FGF10/HSPA1A/UBXN2B/MZT1/CEP97/NDEL1/STAG2/PIBF1/SBDS/CLASP2/CLTC/STAG1/SPRY1/MAP4/TNKS/ACTR1B/SETD2/MECP2/PAFAH1B1/CEP192/AAAS/WDR62/NDE1/MAD2L1/ARHGEF2/RACGAP1/NUF2/NUSAP1/AURKA/ESPL1/MYBL2/PLK1/STMN1/KIF11/EFHC1/PSRC1/AURKB/PRC1/KIFC1/KIF23/KIF4A/NEK2/BIRC5/CDC20	44	D3-M6
GO:0010639	negative regulation of organelle organization	102/3180	395/18670	5.57404e-06	0.00025396	0.000193709	STMN2/FNIP2/HGF/CORO1A/FNIP1/LMOD2/GMFG/MET/HSPA1A/PHF1/XRN1/LRRK2/WAS/GSN/UBE2B/FGF13/MTM1/KAT2B/FLCN/APC2/BNIP3/MLLT6/PHF2/ZNF451/CEP97/ARFGEF1/MNAT1/SPTB/CLASP2/RDX/LMOD3/BCOR/RAD50/BAG4/SEC22B/KDM5A/SMCR8/MAP4/FEZ2/CAMSAP1/TBC1D4/EPS8/TNKS/SMG6/TSC2/PHF23/APC/DNM2/PHF8/BUB3/PFN1/MAPRE1/TBC1D7/HTRA2/DNMT1/TP53/AKT1/PPP1R9A/OTUB1/MCM2/TEN1/ARRB2/PRMT6/CDH5/CORO1B/DNMT3B/SIRT4/SMARCB1/ACAA2/HIP1…	102	D3-M6
GO:0032984	protein-containing complex disassembly	84/3180	329/18670	5.55251e-05	0.00145909	0.00111293	STMN2/TNF/DNAJC6/NFE2/LMOD2/FYCO1/MAP1LC3B/IGF1R/ADRB2/GSN/UBQLN4/FGF13/IRAK3/INSR/LRP6/EPG5/APC2/BNIP3/AXIN1/SMARCC1/SMARCC2/MCOLN1/SPTB/ABCE1/CLASP2/RDX/LMOD3/UBQLN1/KIF5B/LAMP2/SMCR8/CAMSAP1/PEX14/ATG14/CSNK1A1/TSG101/DVL1/EPS8/UPF1/PHF23/APC/SMARCE1/MRPL55/MRPL50/MRPS14/MRPL24/MRPS34/PTCD3/MRPS24/CFL1/MRPL11/MRPL34/MRPL2/MRPS31/MRPL32/MRPS26/GBA/MRPL38/CHCHD10/MRPL10/MRPL37/SMARCB1/MRPL57/MRP…	84	D3-M6
GO:0061842	microtubule organizing center localization	14/3180	30/18670	0.000158723	0.00324256	0.00247328	FHOD1/RANBP2/NDEL1/DLG1/PARD3B/SYNE2/KIF5B/PARD3/BICD2/PAFAH1B1/NDE1/MAD2L1/AURKA/ASPM	14	D3-M6
GO:0010927	cellular component assembly involved in morphogenesis	32/3180	115/18670	0.00254843	0.0243795	0.0185956	TLR2/NEBL/LMOD2/TCAP/NRAP/CD9/TMF1/PMP22/MEF2A/NEB/LDB3/OBSCN/MYBPC1/CLASP2/LMOD3/KLHL41/DICER1/TTN/CAPN3/MYPN/GNPAT/PAFAH1B1/ILK/PGM5/OBSL1/WDR1/CSRP2/CAV3/CNTNAP1/MYOZ2/CASQ2/ACTC1	32	D3-M6
GO:0051293	establishment of spindle localization	15/3180	43/18670	0.00360886	0.0305139	0.0232746	FGF10/UBXN2B/NDEL1/SPRY1/MAP4/ACTR1B/PAFAH1B1/SPIRE1/NDE1/MAD2L1/ARHGEF2/LLGL2/NUSAP1/ESPL1/PLK1	15	D3-M6
GO:0032886	regulation of microtubule-based process	53/3180	218/18670	0.00372934	0.031365	0.0239238	STMN2/DIAPH1/MAPRE2/MET/HSPA1A/FGF13/PRKAA1/UBXN2B/KAT2B/PRKAA2/APC2/CLIP1/CEP250/CDKN1B/CEP97/CEP120/STAG2/CLASP2/SLAIN2/CLTC/STAG1/CAMSAP1/RAC1/GSK3A/MAPRE3/PDCD6IP/APC/BICD2/MECP2/LAMP1/PAFAH1B1/ARL2/MAPRE1/CDH5/RPS3/CFAP20/RANBP1/ARHGEF2/PAK1/TCTEX1D2/AURKA/CAV3/CKAP2/GEN1/PLK1/STMN1/KIF11/CCNF/BRCA1/PSRC1/SPAG5/NEK2/HAP1	53	D3-M6
GO:0031529	ruffle organization	17/3180	52/18670	0.00434891	0.0351745	0.0268295	SNX10/P2RY12/AIF1/CSF1R/ICAM1/NDEL1/RDX/BAG4/RAC1/EPS8/INPPL1/PFN1/ARFIP2/RCC2/CORO1B/ARHGEF26/EVL	17	D3-M6
GO:0051235	maintenance of location	91/3180	330/18670	9.48978e-07	6.81568e-05	5.19869e-05	XCL1/FASLG/CXCL11/DRD1/METTL21C/CXCL9/CXCL10/CCL19/P2RX7/TNF/TRPM2/C3/ABCA1/PTPRC/LCK/NOS1/CCR5/ABCG1/PLCB2/CORO1A/DIAPH1/CALM1/PTPN6/CLMN/DDIT3/CLIC2/PLCB1/PLCG2/PRKCE/PTK2B/GSN/PPARA/SRGN/NRIP1/PDPK1/CX3CL1/TTC39B/TAF3/OSBPL11/CHD7/TRDN/JPH1/LATS1/MCOLN1/KEAP1/VPS13C/ZC3H12A/ARL2BP/RYR1/SYNE2/NR1H2/SKP1/CAPN3/SLC25A23/VPS13D/TMEM38B/ANK3/FAF1/PAFAH1B1/ARL2/PLCB3/KDELR2/FITM1/GET4/AKT1/TXN/BSCL2…	91	D3-M6
GO:0003158	endothelium development	39/3180	132/18670	0.000252568	0.00455703	0.00347589	TNMD/CXCL10/TNF/ITGAX/NRG1/GSTM3/CLDN1/ATOH8/MET/BMPR2/BMP6/ICAM1/RAPGEF1/RDX/TJP2/FOXJ2/VEZF1/CCM2/PDE2A/PRKD2/EDF1/NOTCH1/KDR/PECAM1/HEY1/CDH5/STARD13/CD34/SOX18/S1PR2/DLL4/DLL1/NOTCH4/GJA4/GPX1/ARHGEF26/CXCR4/COL4A4/XDH	39	D3-M6
GO:0001885	endothelial cell development	20/3180	59/18670	0.00125936	0.015036	0.0114688	TNMD/TNF/GSTM3/CLDN1/MET/ICAM1/RAPGEF1/RDX/TJP2/VEZF1/CCM2/PDE2A/PECAM1/CDH5/SOX18/S1PR2/NOTCH4/GPX1/ARHGEF26/COL4A4	20	D3-M6
GO:0061008	hepaticobiliary system development	41/3180	138/18670	0.00015579	0.00322423	0.0024593	CYP1A1/ARID5B/HGF/HMOX1/CLDN1/WNT4/MET/ATP7A/JUN/RPS6KA1/PHF2/UPF2/CUL3/NF1/RB1CC1/RELA/ACO2/NOTCH1/PTCD2/TAF10/EZH2/RHBDD3/AACS/CITED2/QDPR/MKS1/ASS1/RARB/HMGCL/FGL1/HMGCS1/GLI1/FPGS/AURKA/JARID2/LIMS2/E2F7/CIT/PCK2/TYMS/CPS1	41	D3-M6
GO:0034446	substrate adhesion-dependent cell spreading	28/3180	100/18670	0.00414999	0.0338248	0.0258	ITGB7/CASS4/ITGA4/PARVG/FBLN1/MEGF9/FERMT3/CRKL/MERTK/ITGB1BP1/RAC1/TEK/DNM2/UNC13D/ARPC2/ILK/PTK2/FER/RCC2/LAMB2/C1QBP/EFNA1/LAMB3/EPHB3/LIMS2/KIF14/RAC3/NTN5	28	D3-M6
GO:2000027	regulation of animal organ morphogenesis	59/3180	253/18670	0.00609598	0.0447321	0.0341196	TNF/TNFRSF11B/GDNF/RUNX2/HGF/FGF10/THRB/PIM1/WNT4/GATA3/FOXP2/STAT1/BMP2/PSMB9/CSF1/FOXC1/BMPR2/MLLT3/AHI1/PSMB8/SEC24B/AR/GPC4/BCOR/PSMD12/PSMB10/CLTC/PSMF1/SPRY1/PSME4/PSMA7/RAC1/DVL1/PSMD11/FGFR1/PSMA2/PSMC2/PSMA3/AP2S1/PFN1/NOTCH1/SRSF6/PHB2/ARRB2/CD34/CITED2/PSME1/BAX/MKS1/MAGED1/GLI1/PTK7/CAV3/LIMS2/PAX8/FZD2/RNF207/HOXA11/TBX5	59	D3-M6
GO:0032878	regulation of establishment or maintenance of cell polarity	10/3180	24/18670	0.00390936	0.0324057	0.0247176	SHTN1/GATA3/RICTOR/PTK2B/RUFY3/GSN/ARFGEF1/TEK/CDH5/LLGL2	10	D3-M6
GO:0030100	regulation of endocytosis	65/3180	281/18670	0.00505845	0.0394036	0.0300553	CCL19/IL2RB/FCGR2B/TNF/C3/SERPINE1/PTPRC/DNAJC6/CLEC7A/CD300LF/DOCK2/IL2RG/TLR2/MCTP1/ABL2/HCK/C2/B2M/PLCG2/NCKAP1L/SYK/CD14/FGR/LRRK2/APPL1/ANKFY1/PTPRJ/AHI1/RUFY2/UBQLN2/PPP3CC/FCER1G/STON2/SCYL2/APPL2/MERTK/CBLL1/RAPGEF1/FLOT1/NR1H2/RAB5A/NEDD4L/TSG101/BTBD9/RAC1/PACSIN3/RAB5B/TSC2/SDCBP/DNM2/AP2S1/EHD4/ARRB2/RAB4B/DGKQ/HIP1R/SH3GL1/RAB31/DLL1/SCARB1/CAV3/SNAP91/APOC2/PACSIN1/PRKCG	65	D3-M6
GO:0016570	histone modification	112/3180	454/18670	1.85159e-05	0.00063156	0.000481726	DRD1/NOS1/PER2/SATB1/JADE2/SMYD2/GFI1/HSF4/JMJD1C/IRF4/ATXN7/PER1/PRKCB/GATA3/ZNF274/CDC73/EYA4/PHF1/SETD7/LRRK2/EZH1/KMT2A/UBE2B/UBR2/PRKAA1/CREBBP/PHF20/KAT2B/FLCN/PRKAA2/SREBF1/KMT2C/MLLT6/PHF2/ZNF451/PHC1/ASH1L/BRPF3/EPC1/DTX3L/WBP2/ARID4A/HCFC1/WAC/JADE1/BCOR/KMT2E/EP300/MAPK8/CRTC2/HDAC5/RPS6KA4/USP7/SKP1/PRKCA/RLF/KDM5A/PRDM2/PKN1/PRMT7/PCGF6/ARID4B/PHF10/KMT2D/MORF4L2/BRD1/BAP1/APBB1/KDM2…	112	D3-M6
GO:0016569	covalent chromatin modification	114/3180	474/18670	5.06661e-05	0.00135387	0.00103267	DRD1/NOS1/PER2/SATB1/JADE2/SMYD2/GFI1/HSF4/JMJD1C/IRF4/ATXN7/PER1/PRKCB/GATA3/ZNF274/CDC73/EYA4/PHF1/SETD7/LRRK2/EZH1/KMT2A/UBE2B/UBR2/PRKAA1/CREBBP/PHF20/MBD2/KAT2B/FLCN/PRKAA2/SREBF1/KMT2C/MLLT6/PHF2/ZNF451/PHC1/ASH1L/BRPF3/EPC1/DTX3L/WBP2/ARID4A/HCFC1/WAC/JADE1/BCOR/KMT2E/EP300/MAPK8/CRTC2/HDAC5/RPS6KA4/USP7/SKP1/PRKCA/RLF/KDM5A/PRDM2/PKN1/PRMT7/PCGF6/ARID4B/PHF10/KMT2D/MORF4L2/BRD1/BAP1/APBB1…	114	D3-M6
GO:0016049	cell growth	112/3180	484/18670	0.000298929	0.00519876	0.00396538	BCL11A/ESR2/ROS1/BDNF/IFRD1/SEMA4A/CYFIP2/NRN1L/SHTN1/SEMA3D/CDKL5/CDH4/FBP1/RGS2/NANOS1/RTN4R/ITGA4/PDLIM5/L1CAM/HSPA1A/CDC73/RNF157/PTK2B/GOLGA4/CXCL16/RUFY3/CXCL12/APBB2/BMPR2/FGF13/ARIH2/PAK4/BLZF1/PPARA/KIAA1109/RPS6KA1/ALCAM/PTPRJ/CRKL/FLCN/LTBP4/CDKN1B/TSPYL2/NDEL1/RB1/DNAJB2/JADE1/DDX3X/RNF6/ADIPOR2/EIF4G2/INO80/WDR36/STK11/NEDD4L/USP9X/TSG101/MAP2K4/YY1/DVL1/KMT2D/GSK3A/BAP1/APBB1/HSP90A…	112	D3-M6
GO:0001558	regulation of cell growth	96/3180	416/18670	0.0008539	0.0112427	0.00857544	BCL11A/ESR2/ROS1/BDNF/IFRD1/SEMA4A/SHTN1/SEMA3D/CDKL5/CDH4/FBP1/RGS2/NANOS1/RTN4R/L1CAM/HSPA1A/CDC73/RNF157/PTK2B/GOLGA4/CXCL16/RUFY3/CXCL12/APBB2/BMPR2/FGF13/PAK4/BLZF1/PPARA/KIAA1109/RPS6KA1/PTPRJ/CRKL/FLCN/LTBP4/CDKN1B/TSPYL2/NDEL1/RB1/DNAJB2/JADE1/DDX3X/RNF6/ADIPOR2/EIF4G2/INO80/WDR36/STK11/NEDD4L/TSG101/YY1/GSK3A/BAP1/APBB1/FGFR1OP/SDCBP/DNM2/ADIPOR1/PAFAH1B1/ILK/CCAR2/EXOSC4/CLSTN1/PPP2R1A/…	96	D3-M6
GO:0022604	regulation of cell morphogenesis	109/3180	484/18670	0.000997777	0.0125127	0.00954414	BCL11A/BDNF/IFRD1/SEMA4A/CCL24/FGD2/SHTN1/LIMD1/SEMA3D/CORO1A/DIAPH1/ITGB2/CDKL5/CDH4/NEDD4/AGO4/RTN4R/HCK/CASS4/PDLIM5/BAIAP2/EPHA4/FBLN1/FBXO31/L1CAM/NTRK2/PLXNC1/RNF157/FGR/PTK2B/GOLGA4/RUFY3/LRRK2/MYH14/CSF1R/CXCL12/BMPR2/FGF13/MYCBP2/ZRANB1/FGD3/ARHGAP35/CRKL/WASF3/ANXA7/CDC42SE2/ICAM1/NDEL1/LINGO1/DLG1/STRIP2/AMIGO1/RDX/RNF6/YTHDF1/ITGB1BP1/WDR36/STK11/ALDOA/NEDD4L/CAMSAP1/RAC1/DVL1/EPS8/BR…	109	D3-M6
GO:1903706	regulation of hemopoiesis	125/3180	475/18670	1.70308e-07	1.99733e-05	1.52348e-05	ZNF683/NR4A3/GPR171/IL12RB1/SLAMF8/CCL19/FCGR2B/IKZF3/FCRL3/CD2/CD74/TNF/RUNX3/PTPRC/EVI2B/CD86/TLR9/CD27/IL7R/BTK/FOXO3/CSF3R/PIM1/NLRP3/NFE2/SASH3/RASGRP1/AGO4/FNIP1/PTPN6/NFATC2/IRF4/B2M/FGL2/ZBTB16/PRKCB/STAT5B/NCKAP1L/TBX21/SYK/IRF1/GATA3/NFAM1/HSPA1A/STAT1/CDC73/FSTL3/TYROBP/JUN/PTK2B/PSMB9/CSF1/FOXC1/SMAD7/JAK3/KMT2A/KLF10/MITF/CREBBP/IL4R/NFKBIZ/ZFP36/TLR4/KAT2B/FLCN/MALT1/PSMB8/KMT2C/FBX…	125	D3-M6
GO:0032535	regulation of cellular component size	102/3180	370/18670	2.17563e-07	2.3353e-05	1.78126e-05	BAIAP2L2/P2RX7/BDNF/IFRD1/SEMA4A/IL7R/CCL26/CCL24/SHTN1/SEMA3D/CORO1A/CDKL5/CDH4/PPP1R15A/RTN4R/HCK/LMOD2/BAIAP2/VAV1/AQP1/NCKAP1L/GMFG/ATP7A/L1CAM/RICTOR/PRKCE/PTK2B/GOLGA4/RUFY3/WAS/GSN/CXCL12/BMPR2/FGF13/JMY/ARHGAP35/RHOBTB1/ANXA7/ICAM1/TSC1/ARPC5L/NEB/NDEL1/LATS1/ARFGEF1/SPTB/DLG1/HP1BP3/RDX/LMOD3/RNF6/WDTC1/BAG4/SNX9/WDR36/RAB5A/RAB22A/HAX1/CLCN6/RAC1/EPS8/MYO1C/RB1CC1/LRRC8A/DNM2/PAFAH1B1/A…	102	D3-M6
GO:0006970	response to osmotic stress	30/3180	83/18670	2.20701e-05	0.000727968	0.000555261	TNF/PTGS2/CLDN1/AQP1/PTK2B/CAB39/BDKRB2/TSC22D2/PDPK1/ANXA7/RELB/ERRFI1/OXSR1/MAP2K7/DDX3X/CAPN3/ZFP36L1/SLC25A23/PKN1/LRRC8A/TP53/MICU1/BAX/TSC22D4/LRRC8D/SORD/ARHGEF2/AKR1B1/LETM1/STK39	30	D3-M6
GO:0007623	circadian rhythm	59/3180	208/18670	2.99093e-05	0.000897703	0.000684728	SERPINE1/CIART/PER3/PER2/CREM/GPR157/SIK1/ATF4/PER1/BHLHE40/RORC/NTRK2/NAMPT/NFIL3/RORA/JUN/FBXL3/NR1D2/ZFHX3/KMT2A/CIPC/KLF10/AHR/MYCBP2/PRKAA1/PPARA/NRIP1/NCOA2/PRKAA2/SREBF1/RELB/CRY2/GNAQ/EP300/MAPK8/USP7/KDM5A/USP9X/BTBD9/CSNK1D/KDM2A/CCAR2/NONO/TP53/EZH2/HDAC1/NDUFA9/MAGED1/ASS1/SPSB4/TIMELESS/NPAS2/CPT1A/CRH/MAGEL2/TOP2A/TYMS/NOS2/PRKCG	59	D3-M6
GO:0001659	temperature homeostasis	51/3180	173/18670	3.3276e-05	0.000983278	0.00075	DRD1/TNF/TRPM2/LEPR/NPR3/PLAC8/PER2/FOXO1/GRB10/PTGS2/DDIT3/IRF4/ATF4/SYK/PRKAB2/IGF1R/PDGFC/ADRB2/LPIN1/IL4R/TLR4/TLE3/FLCN/APPL2/RB1/NR1H2/ADIPOR2/STK11/HSF1/ACADL/RHEB/NRDC/APC/STAT3/ADIPOR1/NOTCH1/BSCL2/MAP2K6/ALDH1A1/HADH/FH/CPT2/YBX2/GPX1/PPARGC1B/ACADVL/ABHD6/CXCR4/UCP2/OXTR/GATM	51	D3-M6
GO:0048872	homeostasis of number of cells	67/3180	246/18670	3.74056e-05	0.00106313	0.000810908	FLT3/GPR174/TRIM10/P2RX7/CD74/GPR183/IKZF1/TNFSF13B/IL7R/HMOX1/CXCR2/CORO1A/FOXO3/SASH3/B2M/BPGM/STAT5B/NCKAP1L/GATA3/PIK3CD/HSPA1A/STAT1/LAT/CSF1/JAK3/ZFP36/PDE4B/FCER1G/MAFB/MERTK/ZBTB7A/ARID4A/RB1/NFE2L1/SPNS2/KMT2E/FAM210B/TCIRG1/ZFP36L1/PKN1/ARNT/UBAP2L/BAP1/JAM3/LDB1/STAT3/ANKRD54/NOTCH1/DNAJA3/AKT1/PRDX2/EZH2/RPS17/CDK6/NCAPG2/HCLS1/RPS19/BAX/RPS6/BAK1/FH/HOXA5/KIT/ILDR2/CCNB2/RAC3/INHA	67	D3-M6
GO:0032922	circadian regulation of gene expression	24/3180	62/18670	3.97009e-05	0.00111745	0.000852338	CIART/PER3/PER2/ATF4/PER1/BHLHE40/RORC/NAMPT/RORA/ZFHX3/KMT2A/AHR/MYCBP2/PPARA/NRIP1/NCOA2/RELB/CRY2/KDM5A/CSNK1D/KDM2A/HDAC1/MAGED1/NPAS2	24	D3-M6
GO:0106106	cold-induced thermogenesis	43/3180	143/18670	8.04463e-05	0.0019298	0.00147196	LEPR/NPR3/PLAC8/PER2/GRB10/DDIT3/IRF4/ATF4/SYK/PRKAB2/IGF1R/PDGFC/ADRB2/LPIN1/IL4R/TLR4/TLE3/FLCN/APPL2/RB1/NR1H2/ADIPOR2/STK11/HSF1/ACADL/RHEB/NRDC/APC/ADIPOR1/NOTCH1/BSCL2/MAP2K6/ALDH1A1/HADH/FH/CPT2/YBX2/PPARGC1B/ABHD6/CXCR4/UCP2/OXTR/GATM	43	D3-M6
GO:0120161	regulation of cold-induced thermogenesis	43/3180	143/18670	8.04463e-05	0.0019298	0.00147196	LEPR/NPR3/PLAC8/PER2/GRB10/DDIT3/IRF4/ATF4/SYK/PRKAB2/IGF1R/PDGFC/ADRB2/LPIN1/IL4R/TLR4/TLE3/FLCN/APPL2/RB1/NR1H2/ADIPOR2/STK11/HSF1/ACADL/RHEB/NRDC/APC/ADIPOR1/NOTCH1/BSCL2/MAP2K6/ALDH1A1/HADH/FH/CPT2/YBX2/PPARGC1B/ABHD6/CXCR4/UCP2/OXTR/GATM	43	D3-M6
GO:0055074	calcium ion homeostasis	112/3180	471/18670	9.62977e-05	0.00221765	0.00169152	XCL1/CXCR3/GPR174/CXCL13/GPR65/FASLG/CCL5/CXCL11/DRD1/METTL21C/CXCL9/CXCL10/CCR8/CCL19/GPR18/XCR1/P2RX7/PTGFR/TRPM2/CXCR6/PTPRC/LCK/NOS1/P2RY10/CCR5/CXCR1/S1PR4/PLCB2/CXCR2/CORO1A/DIAPH1/GLP1R/SNX10/GPR157/CX3CR1/ABL2/CALM1/PTPN6/C5AR1/DDIT3/CLIC2/SYNPO/ATF4/PLCB1/F2RL2/PLCG2/PRKCB/SLC8A3/PRKCE/ATP2B1/PTK2B/GNA15/CCRL2/CXCL12/BDKRB2/C5AR2/ATP13A3/LRP6/PDPK1/CX3CL1/ANXA7/BNIP3/TPT1/CHD7/TRDN/JPH1/…	112	D3-M6
GO:0071470	cellular response to osmotic stress	17/3180	40/18670	0.000136194	0.00288466	0.00220029	PTGS2/AQP1/CAB39/BDKRB2/RELB/ERRFI1/OXSR1/DDX3X/CAPN3/ZFP36L1/SLC25A23/MICU1/LRRC8D/ARHGEF2/AKR1B1/LETM1/STK39	17	D3-M6
GO:1990845	adaptive thermogenesis	44/3180	154/18670	0.000242852	0.0044294	0.00337854	LEPR/NPR3/PLAC8/PER2/GRB10/DDIT3/IRF4/ATF4/SYK/PRKAB2/IGF1R/PDGFC/ADRB2/LPIN1/IL4R/TLR4/TLE3/FLCN/APPL2/RB1/NR1H2/ADIPOR2/STK11/HSF1/ACADL/RHEB/NRDC/APC/ADIPOR1/NOTCH1/BSCL2/MAP2K6/ALDH1A1/HADH/FH/CPT2/YBX2/PPARGC1B/PM20D1/ABHD6/CXCR4/UCP2/OXTR/GATM	44	D3-M6
GO:0009266	response to temperature stimulus	63/3180	243/18670	0.000284911	0.00504005	0.00384433	HSPA6/CXCL10/TRPM2/NOS1/PLAC8/HMOX1/FOXO1/PTGS2/HSF4/DNAJB4/CD14/METRNL/HSPA1A/ATP2B1/ADRB2/CXCL12/PRKAA1/CREBBP/BAG2/RPA2/NUP153/MSTN/RANBP2/NUP98/RBM3/RPA3/NUP35/APPL2/MAPKAPK2/NFE2L1/MAP2K7/NF1/PTGES3/EP300/NUP58/SLU7/BAG4/HSF1/NUP54/NUP155/RPA1/HSP90AA1/EIF2B5/DNAJB6/PDCD6/CCAR2/HTRA2/DNAJA3/AKT1/TGFB1I1/MAPK1/ARRB2/LRP11/ANO1/AAAS/CD34/EPHB1/DNAJA4/ACADVL/CXCR4/LXN/UCP2/SAXO1	63	D3-M6
GO:0042752	regulation of circadian rhythm	34/3180	114/18670	0.00050437	0.00773409	0.00589921	PER3/PER2/CREM/SIK1/PER1/BHLHE40/RORC/RORA/FBXL3/NR1D2/ZFHX3/CIPC/KLF10/PRKAA1/PPARA/PRKAA2/CRY2/GNAQ/MAPK8/USP7/USP9X/CSNK1D/KDM2A/CCAR2/NONO/TP53/EZH2/MAGED1/SPSB4/TIMELESS/CRH/MAGEL2/TOP2A/PRKCG	34	D3-M6
GO:0120162	positive regulation of cold-induced thermogenesis	28/3180	97/18670	0.00257706	0.0245598	0.0187331	LEPR/PLAC8/PER2/GRB10/IRF4/SYK/PRKAB2/IGF1R/PDGFC/ADRB2/LPIN1/IL4R/APPL2/ADIPOR2/HSF1/ACADL/APC/ADIPOR1/BSCL2/HADH/FH/CPT2/YBX2/PPARGC1B/CXCR4/UCP2/OXTR/GATM	28	D3-M6
GO:0106049	regulation of cellular response to osmotic stress	6/3180	10/18670	0.0027297	0.0253107	0.0193058	PTGS2/BDKRB2/SLC25A23/MICU1/ARHGEF2/LETM1	6	D3-M6
GO:0042769	DNA damage response, detection of DNA damage	14/3180	39/18670	0.00360611	0.0305139	0.0232746	UBC/UBE2B/RPA2/RPA3/CUL4A/RPA1/RPS27A/MRPS26/PNKP/RPS3/POLD4/MRPS9/MRPS11/DTL	14	D3-M6
GO:0045454	cell redox homeostasis	22/3180	76/18670	0.006789	0.0485191	0.0370082	NOS1/RAC2/NCF1/DDIT3/TXNDC16/TXNL1/PRDX6/NHLRC2/NFE2L2/TXNDC11/TXN/PDIA6/PRDX2/PDIA4/PRDX5/PTGES2/TXNDC5/GSR/TXN2/GPX1/NCF4/NOS2	22	D3-M6
GO:1902883	negative regulation of response to oxidative stress	21/3180	59/18670	0.000460636	0.00715002	0.00545371	NR4A3/GPR37/PDE8A/HGF/MCTP1/ATF4/HSPB1/MET/OXR1/LRRK2/FBXO7/TSC1/NFE2L2/HTRA2/NONO/AKT1/TXN/TRAP1/PYCR1/GPX1/GPR37L1	21	D3-M6
GO:0030098	lymphocyte differentiation	115/3180	353/18670	4.93944e-13	3.12815e-09	2.38601e-09	ZNF683/FLT3/IL12RB1/EOMES/SLAMF8/CD40LG/CCL19/PTPN22/GPR18/FCGR2B/IKZF3/FCRL3/POU2F2/CD79A/CD2/CD74/GPR183/RUNX3/CD3D/BATF/SLAMF6/CD3G/PTPRC/TNFSF8/LEPR/CD3E/LCK/IKZF1/CD86/CD8A/TLR9/RUNX2/CD27/SEMA4A/ITK/IL7R/TCF7/DOCK2/BTK/SPN/SATB1/NLRP3/SASH3/RASGRP1/BLNK/FNIP1/PTPN6/ITGA4/NFATC2/IRF4/B2M/FGL2/ZBTB16/PLCG2/VAV1/RORC/WNT4/NCKAP1L/TBX21/SYK/ATP7A/IRF1/GATA3/NFAM1/PIK3CD/RORA/PTK2B/SMAD7/JAK3/IL…	115	D3-M6
GO:0002683	negative regulation of immune system process	126/3180	463/18670	1.92724e-08	3.81414e-06	2.90925e-06	CD96/XCL1/GPR171/IDO1/IL31RA/SLAMF8/CST7/PTPN22/GCSAM/GPR18/FCGR2B/FCRL3/TIGIT/CD74/TNF/UBASH3A/RUNX3/IFI16/CNR2/SAMSN1/PTPRC/CD86/SLA2/TLR9/CD274/IL7R/BANK1/CD84/CD300LF/SDC4/NLRC5/HMOX1/CXCR2/BTK/SPN/SERPING1/PTPN6/IRF4/VSIG4/PLCB1/FGL2/ZBTB16/DUSP3/TBX21/IRF1/APOD/CD14/CDC73/FSTL3/TYROBP/PTK2B/SMAD7/JAK3/CXCL12/IRAK3/APPL1/C5AR2/IL4R/ZFP36/TLR4/GRAMD4/PTPRJ/PDPK1/CX3CL1/RIOK3/ELF1/FBXO7/PIK3R1…	126	D3-M6
GO:0060326	cell chemotaxis	88/3180	304/18670	1.44314e-07	1.75757e-05	1.3406e-05	XCL1/CCL22/CXCR3/CXCL13/CCL5/CXCL11/SLAMF8/CXCL9/CXCL10/CCR8/CCL19/GPR18/XCR1/CD74/GPR183/TRPM2/CNR2/CXCR6/SERPINE1/RAC2/CCR5/CXCR1/THBS4/CCL26/IL1RN/CCL24/HGF/CXCL14/CXCR2/CORO1A/NR4A1/ITGB2/CH25H/CSF3R/JAML/CX3CR1/C5AR1/HSPB1/HRH1/VAV1/NCKAP1L/MET/SYK/PIK3CD/PTK2B/CXCL16/CSF1/AIF1/CCRL2/CXCL12/C5AR2/CRKL/CX3CL1/MSTN/PDE4B/FLT1/FCER1G/IL17RC/LYST/SBDS/OXSR1/WNK1/AKIRIN1/ABCC1/RAC1/DOCK4/FGFR1/JA…	88	D3-M6
GO:0001819	positive regulation of cytokine production	121/3180	464/18670	4.48393e-07	3.99954e-05	3.05067e-05	NR4A3/XCL1/IDO1/IL12RB1/CLEC9A/CD226/CD6/CD40LG/CCL19/PTPN22/CD244/P2RX7/TIGIT/CD2/CD74/TNF/IFI16/C3/TLR8/SLAMF6/SERPINE1/PTPRC/CD3E/CD86/CRTAM/TLR9/CD274/CLEC7A/IL1RN/HGF/NLRP1/HMOX1/TLR2/SPN/PTAFR/IRF8/IL1RAP/GBP5/CCDC88B/NLRP3/PTGS2/SASH3/RASGRP1/LTB/C5AR1/DDIT3/IRF4/B2M/ATF4/PLCB1/HSPB1/PLCG2/SYK/IRF1/GATA3/NFAM1/CD14/HSPA1A/IRF5/STAT1/TYROBP/RORA/FGR/LRRK2/AIF1/CSF1R/CREBBP/APPL1/IL4R/TLR4/T…	121	D3-M6
GO:0009615	response to virus	86/3180	326/18670	1.23852e-05	0.000450779	0.000343834	XCL1/CCL22/IL12RB1/PRF1/CCL5/CXCL9/CXCL10/CCL19/TNF/CYP1A1/IFI16/TLR8/PTPRC/TLR9/OAS2/NLRC5/BATF3/NLRP3/HSPB1/IVNS1ABP/FGL2/IFIT2/TBX21/IRF1/GATA3/IRF5/STAT1/FGR/ADARB1/TRAF3/CXCL12/IRAK3/PUM2/BNIP3/RIOK3/TPT1/RNF216/BIRC3/IFNGR2/MAP3K14/ZMYND11/BIRC2/DTX3L/LYST/ZC3H12A/ABCE1/NPLOC4/DDX3X/PPM1B/HTRA1/PUM1/STAT2/GPATCH3/DDX21/POLR3D/SETD2/SAMHD1/G3BP1/SERINC3/PSMA2/RELA/UNC13D/TRIM44/EXOSC4/CCT5/E…	86	D3-M6
GO:0032615	interleukin-12 production	23/3180	56/18670	1.86004e-05	0.00063156	0.000481726	IDO1/SLAMF1/CD40LG/CCL19/TIGIT/TLR8/TLR9/CLEC7A/TLR2/IRF8/LTB/PLCB1/SYK/IRF1/IRF5/JAK3/IRAK3/TLR4/PIBF1/RELA/ARRB2/C1QBP/TNFSF4	23	D3-M6
GO:0045576	mast cell activation	24/3180	60/18670	2.09357e-05	0.00069782	0.000532265	NR4A3/CD226/CNR2/RAC2/CD84/CD300LF/LCP2/HMOX1/BTK/RASGRP1/NDRG1/GAB2/SYK/PIK3CD/LAT/FGR/IL4R/PDPK1/FCER1G/UNC13D/FER/SPHK2/KIT/CHGA	24	D3-M6
GO:0045088	regulation of innate immune response	111/3180	452/18670	2.48381e-05	0.000793557	0.000605289	CD96/CD226/SH2D1A/CCL5/SLAMF8/PTPN22/IL18RAP/FCGR2B/FCRL3/TLR10/IFI16/TLR8/SLAMF6/CRTAM/TLR9/CLEC7A/PIK3AP1/CD300LF/NLRC5/S100A1/TLR2/BTK/ITGB2/GBP5/CLEC4A/GFI1/CTSS/RASGRP1/SERPING1/UBE2D1/TREML2/HCK/PTPN6/IRF4/VSIG4/PLCG2/VAV1/SYK/IRF1/TAB2/TAB3/CD14/HSPA1A/STAT1/PRKCE/FGR/UBC/PSMB9/TRAF3/XIAP/IRAK3/CREBBP/APPL1/TLR4/GRAMD4/EPG5/PUM2/PDPK1/MALT1/RELB/RIOK3/PSMB8/BIRC3/FCER1G/IFNGR2/APPL2/BIRC2/…	111	D3-M6
GO:0007159	leukocyte cell-cell adhesion	86/3180	337/18670	4.64584e-05	0.001252	0.000954972	NR4A3/XCL1/IDO1/IL12RB1/CCL5/CD6/CD40LG/CCL19/PTPN22/CD5/FCGR2B/TIGIT/CD74/TNF/RUNX3/PTPRC/CD3E/ITGB7/LCK/CD86/TNFSF13B/CD27/RAC2/CD274/IL7R/RASAL3/SDC4/SPN/CORO1A/PTAFR/ITGB2/SELL/CCDC88B/NLRP3/SASH3/RASGRP1/CX3CR1/PTPN6/ITGA4/SELPLG/VSIG4/FGL2/ZBTB16/DUSP3/VAV1/NCKAP1L/KLF4/TBX21/SYK/IRF1/GATA3/FERMT3/SMAD7/JAK3/AIF1/CXCL12/PPARA/IL4R/NFKBIZ/PDPK1/MALT1/ICAM1/PIK3R1/SKAP1/PRNP/ZC3H12A/DLG1/WNK1…	86	D3-M6
GO:0019080	viral gene expression	54/3180	191/18670	7.00024e-05	0.00178042	0.00135803	CCL5/JUN/ZFP36/NUP153/RANBP2/NUP98/NUP35/NUCKS1/EP300/NUP58/NUP54/NUP155/RPL35/RPS18/RPS20/RPS23/RPL24/RPS15/RPS27A/RPL32/RPS9/RPL18A/TRIM62/RPSA/RPS27/RPL7A/RPL36/RPL11/RPL18/RPS7/RPLP1/RPL14/RPS17/RPS3/TARBP2/RPS25/RPL10/HDAC1/RPLP0/RPS29/SMARCB1/RPL29/AAAS/RPS19/RPL6/RPS6/RPS10/RPL13/RPS4X/RPS8/RPL39/RPL8/RPS26/RPLP2	54	D3-M6
GO:0002685	regulation of leukocyte migration	55/3180	196/18670	7.52494e-05	0.00184009	0.00140354	XCL1/CXCR3/CXCL13/CCL5/SLAMF8/CXCL10/CCL19/GCSAM/GPR18/CD74/TNF/SERPINE1/RAC2/THBS4/CCL24/CXCL14/HMOX1/CXCR2/SPN/PTAFR/CX3CR1/C5AR1/ITGA4/P2RY12/PLCB1/NCKAP1L/APOD/PTK2B/CSF1/AIF1/CXCL12/CD9/C5AR2/CRKL/MSTN/ICAM1/CD99L2/OXSR1/WNK1/AKIRIN1/IL1R1/MIA3/RAC1/CD99/JAM3/AKT1/P2RX4/CCL25/C1QBP/CD200/ITGA2B/STK39/ECM1/SMPD3/PADI2	55	D3-M6
GO:0002695	negative regulation of leukocyte activation	50/3180	175/18670	9.54693e-05	0.00220659	0.00168309	XCL1/IDO1/IL31RA/CST7/PTPN22/FCGR2B/TIGIT/CD74/RUNX3/CNR2/SAMSN1/PTPRC/CD86/SLA2/CD274/BANK1/CD84/CD300LF/SDC4/HMOX1/BTK/SPN/PTPN6/VSIG4/FGL2/DUSP3/TBX21/IRF1/TYROBP/SMAD7/JAK3/IL4R/CX3CL1/FBXO7/MERTK/PRNP/PIBF1/ZC3H12A/DLG1/PKN1/FER/PRDX2/RHBDD3/CD200/FGL1/LDLR/TNFSF4/SOX11/HMGB3/INHA	50	D3-M6
GO:0043303	mast cell degranulation	19/3180	47/18670	0.000125801	0.00270985	0.00206695	NR4A3/RAC2/CD84/HMOX1/BTK/RASGRP1/GAB2/SYK/PIK3CD/LAT/FGR/IL4R/PDPK1/FCER1G/UNC13D/FER/SPHK2/KIT/CHGA	19	D3-M6
GO:0002279	mast cell activation involved in immune response	19/3180	48/18670	0.000175225	0.00344627	0.00262866	NR4A3/RAC2/CD84/HMOX1/BTK/RASGRP1/GAB2/SYK/PIK3CD/LAT/FGR/IL4R/PDPK1/FCER1G/UNC13D/FER/SPHK2/KIT/CHGA	19	D3-M6
GO:0002448	mast cell mediated immunity	19/3180	49/18670	0.00024088	0.00440895	0.00336294	NR4A3/RAC2/CD84/HMOX1/BTK/RASGRP1/GAB2/SYK/PIK3CD/LAT/FGR/IL4R/PDPK1/FCER1G/UNC13D/FER/SPHK2/KIT/CHGA	19	D3-M6
GO:0002703	regulation of leukocyte mediated immunity	54/3180	201/18670	0.000293224	0.005144	0.00392361	CD96/XCL1/IL12RB1/CD226/SH2D1A/IL18RAP/FCGR2B/P2RX7/FCER2/TNF/C3/SLAMF6/PTPRC/CD1E/CRTAM/RAC2/IL7R/CD84/HMOX1/BTK/PTAFR/ITGB2/NLRP3/SASH3/RASGRP1/PTPN6/B2M/GAB2/VAV1/TBX21/SYK/GATA3/TNFRSF1B/FGR/SMAD7/JAK3/WAS/IL4R/TLR4/PDPK1/MALT1/FCER1G/IL1R1/DDX21/LAMP1/STX4/UNC13D/FER/ARRB2/EXOSC6/SPHK2/TRPM4/TNFSF4/PIK3R6	54	D3-M6
GO:0019882	antigen processing and presentation	59/3180	226/18670	0.00035974	0.00602708	0.00459718	CCL19/FCGR2B/CD74/CD1E/CD8A/FCGR1A/CLEC4A/CTSS/NCF1/B2M/FGL2/TAP1/ERAP2/PSMB9/DYNLL2/WAS/SEC24A/SEC23A/RELB/ICAM1/PSMB8/FCER1G/SEC24B/CD68/PSMD12/PSMB10/CLTC/ERAP1/PSMF1/YTHDF1/SEC22B/DCTN4/PSME4/RAB10/KLC2/PSMA7/PSMD11/OSBPL1A/ACTR1B/RAB5B/PSMA2/DNM2/PSMC2/PSMA3/AP2S1/DCTN3/AP1S1/DCTN5/PSME1/KIF22/RACGAP1/DYNLL1/RFTN1/KIF11/NCF4/KIF2C/KIF23/KIF4A/KIF15	59	D3-M6
GO:0050920	regulation of chemotaxis	57/3180	217/18670	0.0003791	0.00627991	0.00479003	XCL1/CXCL13/CCL5/SLAMF8/CXCL10/CCL19/GPR18/CD74/GPR183/SERPINE1/SEMA4A/RAC2/THBS4/CCL26/CXCL14/CXCR2/SEMA3D/FGF10/SUCNR1/C5AR1/P2RY12/HSPB1/DUSP3/NCKAP1L/MET/PTK2B/CSF1/AIF1/CXCL12/BMPR2/MYCBP2/C5AR2/MSTN/OXSR1/WNK1/AKIRIN1/USP14/YTHDF1/RAC1/FGFR1/JAM3/STX4/PRKD2/NOTCH1/PDGFB/KDR/P2RX4/CORO1B/ANGPT2/C1QBP/SEMA4C/SEMA6C/SEMA6B/STK39/CXCR4/ZSWIM5/PADI2	57	D3-M6
GO:0002532	production of molecular mediator involved in inflammatory response	23/3180	72/18670	0.00141787	0.0161234	0.0122982	CD96/IDO1/SLAMF8/CD6/SERPINE1/CLEC7A/BTK/GBP5/PER1/SYK/APOD/APPL1/IL4R/TLR4/FCER1G/IL17RC/APPL2/ZC3H12A/BAP1/PRDX2/RPS19/NOS2/IL17B	23	D3-M6
GO:0072538	T-helper 17 type immune response	13/3180	29/18670	0.000444074	0.0069269	0.00528353	IL12RB1/BATF/SLAMF6/NLRP3/IRF4/RORC/TBX21/RORA/SMAD7/NFKBIZ/MALT1/ZC3H12A/STAT3	13	D3-M6
GO:0031348	negative regulation of defense response	56/3180	239/18670	0.00667842	0.0480073	0.0366178	CD96/SLAMF8/CST7/SIGLEC11/FCGR2B/IFI16/CNR2/PTPRC/NLRC5/HGF/NLRP3/SERPING1/VSIG4/FGL2/KLF4/APOD/GATA3/METRNL/TNFRSF1B/RORA/NR1D2/IRAK3/PPARA/FEM1A/CX3CL1/RIOK3/FNDC4/APPL2/ASH1L/RB1/ZC3H12A/NPLOC4/PPM1B/HTRA1/NR1H2/VPS35/GPATCH3/SAMHD1/TEK/GBA/ARRB2/CDH5/TRAFD1/TARBP2/C1QBP/TSPAN6/RPS19/CD200/WFDC1/GPX1/MVK/LDLR/TKFC/SEC14L1/NLRP6/SMPDL3B	56	D3-M6
GO:0070661	leukocyte proliferation	73/3180	298/18670	0.000609612	0.00889556	0.00678513	FLT3/XCL1/IDO1/IL12RB1/CCL5/CD6/CD180/CD40LG/CCL19/PTPN22/FCGR2B/IKZF3/FCRL3/P2RX7/CD79A/CD74/GPR183/PTPRC/TNFSF8/IRS2/CD3E/CD86/NPR3/TLR9/TNFSF13B/RAC2/CD274/IL7R/RASAL3/SDC4/DOCK2/BTK/SPN/CORO1A/FGF10/SATB1/CCDC88B/SASH3/PTPN6/NFATC2/VSIG4/WNT4/NCKAP1L/SYK/IRF1/TNFRSF1B/TYROBP/CSF1/JAK3/AIF1/CSF1R/AHR/TLR4/CX3CL1/MALT1/PRNP/DLG1/PSMB10/PURA/TCIRG1/PKN1/DNAJA3/TP53/PRDX2/IMPDH1/RPS3/BAX/RPS6/KIT…	73	D3-M6
GO:0002367	cytokine production involved in immune response	31/3180	102/18670	0.000613482	0.00891097	0.00679688	NR4A3/CD96/XCL1/CD226/IL18RAP/CD74/TNF/HMOX1/TLR2/BTK/NLRP3/SASH3/B2M/TBX21/GATA3/TNFRSF1B/SMAD7/JAK3/IRAK3/TLR4/DENND1B/MALT1/FCER1G/DLG1/IL1R1/DDX21/SPHK2/TRPM4/KIT/TNFSF4/CHGA	31	D3-M6
GO:0043300	regulation of leukocyte degranulation	17/3180	46/18670	0.00096182	0.0123338	0.00940765	FCGR2B/RAC2/CD84/HMOX1/PTAFR/ITGB2/GAB2/SYK/FGR/IL4R/PDPK1/FCER1G/LAMP1/STX4/UNC13D/FER/SPHK2	17	D3-M6
GO:0050687	negative regulation of defense response to virus	11/3180	24/18670	0.00097319	0.0123338	0.00940765	FGL2/RIOK3/NPLOC4/PPM1B/HTRA1/GPATCH3/TARBP2/C1QBP/TSPAN6/TKFC/SEC14L1	11	D3-M6
GO:0045416	positive regulation of interleukin-8 biosynthetic process	7/3180	12/18670	0.00147131	0.0163588	0.0124777	CD74/TNF/TLR8/TLR9/CLEC7A/SYK/TLR4	7	D3-M6
GO:0032944	regulation of mononuclear cell proliferation	52/3180	209/18670	0.00242381	0.0236518	0.0180405	XCL1/IDO1/IL12RB1/CCL5/CD6/CD40LG/CCL19/PTPN22/FCGR2B/IKZF3/FCRL3/CD74/GPR183/PTPRC/TNFSF8/IRS2/CD3E/CD86/TLR9/TNFSF13B/RAC2/CD274/RASAL3/SDC4/BTK/SPN/CORO1A/FGF10/CCDC88B/SASH3/PTPN6/NFATC2/VSIG4/NCKAP1L/SYK/IRF1/TNFRSF1B/TYROBP/CSF1/JAK3/AIF1/AHR/TLR4/PRNP/DLG1/PKN1/DNAJA3/RPS3/IGFBP2/TNFSF4/IGF2/SOX11	52	D3-M6
GO:0002830	positive regulation of type 2 immune response	8/3180	16/18670	0.00246924	0.0238379	0.0181825	XCL1/IDO1/CD74/CD86/NLRP3/GATA3/IL4R/TNFSF4	8	D3-M6
GO:0045070	positive regulation of viral genome replication	13/3180	35/18670	0.00353304	0.0304001	0.0231878	CCL5/ADARB1/NUCKS1/DDX3X/RAD23A/PABPC1/VAPA/NOTCH1/TARBP2/PPIB/PDE12/PPIA/TOP2A	13	D3-M6
GO:1901998	toxin transport	14/3180	39/18670	0.00360611	0.0305139	0.0232746	CD274/ABCG1/RAB29/LRP6/BNIP3/CRTC2/ANTXR2/GGA1/MTMR12/CCT5/CCT7/DNAJC17/CCT3/SLC7A8	14	D3-M6
GO:0033006	regulation of mast cell activation involved in immune response	12/3180	32/18670	0.00456779	0.036525	0.0278596	RAC2/CD84/HMOX1/GAB2/SYK/FGR/IL4R/PDPK1/FCER1G/UNC13D/FER/SPHK2	12	D3-M6
GO:0051607	defense response to virus	57/3180	238/18670	0.00383967	0.0321224	0.0245015	IL12RB1/PRF1/CXCL9/CXCL10/IFI16/TLR8/PTPRC/TLR9/OAS2/NLRC5/NLRP3/FGL2/IFIT2/IRF1/IRF5/STAT1/ADARB1/TRAF3/PUM2/BNIP3/RIOK3/RNF216/BIRC3/MAP3K14/ZMYND11/BIRC2/DTX3L/LYST/ZC3H12A/ABCE1/NPLOC4/PPM1B/HTRA1/PUM1/STAT2/GPATCH3/DDX21/POLR3D/SETD2/SAMHD1/G3BP1/SERINC3/RELA/UNC13D/TRIM44/EXOSC4/ABCF3/TARBP2/SERINC5/PDE12/POLR3H/C1QBP/TSPAN6/IL10RB/SKP2/TKFC/SEC14L1	57	D3-M6
GO:0071346	cellular response to interferon-gamma	44/3180	180/18670	0.00695488	0.0496005	0.0378331	XCL1/CCL22/IL12RB1/CCL5/CCL19/CIITA/CCL26/OAS2/FCGR1A/CCL24/NLRC5/TLR2/PTAFR/IRF8/GBP5/CLDN1/HCK/IRF4/B2M/IRF1/IRF5/STAT1/WAS/GSN/AIF1/TLR4/CX3CL1/ICAM1/IFNGR2/NR1H2/KIF5B/MYO1C/JAK1/STX4/STX8/TP53/TRIM62/CCL25/PDE12/DAPK1/ASS1/SLC26A6/EVL/NOS2	44	D3-M6
GO:0097327	response to antineoplastic agent	30/3180	96/18670	0.000443805	0.0069269	0.00528353	METTL21C/HMOX1/FOXO1/PTAFR/FOXO3/CLDN1/ADAM9/AQP1/FIBIN/XRN1/PRKAA1/ADIRF/MSTN/ICAM1/ERRFI1/ZC3H12A/NR3C1/HSF1/KIF1B/PDGFB/GBA/DNMT3B/ASS1/SPHK2/TIMELESS/CRH/RAD51/BRCA1/PCK2/CPS1	30	D3-M6
GO:1990869	cellular response to chemokine	33/3180	97/18670	3.68747e-05	0.00105668	0.000805991	XCL1/CCL22/CXCR3/CXCL13/CCL5/CXCL11/CXCL9/CXCL10/CCR8/CCL19/XCR1/CXCR6/GPR75/CCR5/CXCR1/CCL26/CCL24/CXCR2/CX3CR1/ACKR1/PTK2B/FOXC1/CCRL2/CXCL12/CX3CL1/ZC3H12A/OXSR1/WNK1/CCL25/CCR10/STK39/CXCR4/PADI2	33	D3-M6
GO:1990868	response to chemokine	33/3180	97/18670	3.68747e-05	0.00105668	0.000805991	XCL1/CCL22/CXCR3/CXCL13/CCL5/CXCL11/CXCL9/CXCL10/CCR8/CCL19/XCR1/CXCR6/GPR75/CCR5/CXCR1/CCL26/CCL24/CXCR2/CX3CR1/ACKR1/PTK2B/FOXC1/CCRL2/CXCL12/CX3CL1/ZC3H12A/OXSR1/WNK1/CCL25/CCR10/STK39/CXCR4/PADI2	33	D3-M6
GO:0002724	regulation of T cell cytokine production	12/3180	31/18670	0.00336976	0.0294761	0.022483	XCL1/NLRP3/SASH3/B2M/TBX21/GATA3/TNFRSF1B/SMAD7/MALT1/IL1R1/TRPM4/TNFSF4	12	D3-M6
GO:0060401	cytosolic calcium ion transport	55/3180	171/18670	8.96921e-07	6.71944e-05	5.12529e-05	XCL1/FASLG/CXCL11/DRD1/METTL21C/CXCL9/CXCL10/CCL19/P2RX7/TRPM2/PTPRC/LCK/NOS1/CCR5/PLCB2/CORO1A/DIAPH1/CALM1/PTPN6/DDIT3/CLIC2/PLCB1/PLCG2/SLC8A3/PRKCE/PTK2B/PDPK1/CX3CL1/CHD7/TRDN/JPH1/MCOLN1/PRNP/RYR1/CAPN3/SLC25A23/TMEM38B/TMBIM6/PLCB3/MICU1/P2RX4/FKBP1A/TMEM38A/ATP1A2/RASA3/BAX/HRC/BAK1/LETM1/APLNR/SMDT1/CACNB3/TPCN1/HAP1/CASQ2	55	D3-M6
GO:0010959	regulation of metal ion transport	94/3180	394/18670	0.000298538	0.00519876	0.00396538	XCL1/CCL5/CXCL11/DRD1/METTL21C/CXCL9/CXCL10/FCRL3/P2RX7/NOS1/TLR9/NETO2/CD84/S100A1/CORO1A/DIAPH1/PTGS2/NEDD4/CALM1/PTPN6/SIK1/NKAIN1/B2M/P2RY12/CLIC2/ATF4/PER1/PLCG2/ATP7A/PRKCE/ATP2B1/PTK2B/ADRB2/CXCL12/CAB39/PDPK1/CX3CL1/ICAM1/REM2/PDE4B/HOMER3/MLLT6/CHD7/HOMER1/TRDN/JPH1/PRNP/OXSR1/DLG1/AMIGO1/UBQLN1/WNK1/KIF5B/CAPN3/NEDD4L/SARAF/TMEM38B/PACSIN3/ANK3/UTRN/TMBIM6/DNM2/GNAI2/PDGFB/AKT1/CACNB1/A…	94	D3-M6
GO:0010038	response to metal ion	86/3180	364/18670	0.000727228	0.0100265	0.0076478	P2RX7/TRPM2/TNFRSF11B/CYP1A1/HMOX1/PTGS2/FBP1/SUCNR1/NCF1/NEDD4/CLDN1/CALM1/NDRG1/B2M/ATF4/ADAM9/AQP1/ATP7A/CD14/FIBIN/JUNB/FSTL3/JUN/PTK2B/LRRK2/GSN/PRKAA1/BMP6/MTF1/PRKAA2/ANXA7/BNIP3/ICAM1/MEF2A/HOMER1/CDKN1B/MCOLN1/PRNP/MNAT1/NFE2L1/RYR1/ATF1/WNK1/MAPK8/TTN/TXNIP/CAPN3/NFE2L2/TCIRG1/NEDD4L/HSF1/SLC25A23/APBB1/LIG4/ANK3/EIF2B5/PDCD6/LONP1/AKT1/MAPK1/DNMT3A/P2RX4/S100A16/ATP13A2/QDPR/BSG/ALAD/A…	86	D3-M6
GO:0034764	positive regulation of transmembrane transport	52/3180	204/18670	0.00138388	0.0158483	0.0120884	NR4A3/XCL1/CXCL11/DRD1/CXCL9/CXCL10/P2RX7/C3/IRS2/NOS1/S100A1/PTAFR/KLF15/CTSS/SORBS1/CALM1/PLCG2/ADRB2/APPL1/INSR/PDPK1/CREBL2/CX3CL1/MEF2A/IRS1/PIK3R1/TRDN/AMIGO1/WNK1/ADIPOR2/KIF5B/CAPN10/CAPN3/NFE2L2/ANK3/DNM2/AKT1/CNKSR3/CHCHD10/BAX/KCNJ2/APLNR/SLC26A6/KCNIP2/CACNB3/CHP1/STK39/LRRC38/RNF207/HAP1/PDZK1/KCNE5	52	D3-M6
GO:0051282	regulation of sequestering of calcium ion	48/3180	128/18670	2.34111e-08	4.27543e-06	3.2611e-06	XCL1/FASLG/CXCL11/DRD1/METTL21C/CXCL9/CXCL10/CCL19/P2RX7/TRPM2/PTPRC/LCK/NOS1/CCR5/PLCB2/CORO1A/DIAPH1/CALM1/PTPN6/DDIT3/CLIC2/PLCB1/PLCG2/PRKCE/PTK2B/PDPK1/CX3CL1/CHD7/TRDN/JPH1/MCOLN1/RYR1/CAPN3/SLC25A23/TMEM38B/PLCB3/ANXA6/FKBP1A/TMEM38A/ATP1A2/RASA3/BAX/HRC/LETM1/APLNR/TPCN1/HAP1/CASQ2	48	D3-M6
GO:0015980	energy derivation by oxidation of organic compounds	96/3180	285/18670	4.86876e-12	7.70847e-09	5.87967e-09	NR4A3/PGM2L1/IRS2/LEPR/ACSM1/PER2/PPP1R2/PPP1R3D/SORBS1/CALM1/STK40/SLC25A25/INSR/PPP1R3A/FLCN/BNIP3/IRS1/DHTKD1/GPD2/PYGM/SLC25A23/GSK3A/STBD1/RB1CC1/MECP2/ACO2/PPP1R3C/ETFA/TBRG4/TP53/AKT1/NDUFS4/PPP1R3E/NDUFS8/IMMP2L/SDHA/NDUFA11/NDUFA13/SDHAF2/IDH3G/SLC25A14/COQ9/ETFDH/NDUFS5/IDH3B/NDUFB8/PHKG2/NDUFS1/NDUFB4/NDUFB10/NDUFA12/GPD1/NDUFS7/NDUFV3/CS/NDUFB7/NDUFA6/PPP1R3F/NDUFA2/NDUFC2/NDUFB11/SUC…	96	D3-M6
GO:0009896	positive regulation of catabolic process	124/3180	423/18670	1.79455e-10	1.26276e-07	9.6318e-08	P2RX7/TNF/IRS2/ZC3H12D/BTG2/HMOX1/FOXO1/FOXO3/NEDD4/NANOS1/ASB5/SVIP/CTSC/ADAM9/PFKFB3/FYCO1/TNFRSF1B/HSPA1A/PRKCE/PTK2B/LRRK2/ADRB2/SMAD7/ARIH2/RNF14/PRKAA1/PPARA/BAG2/INSR/SH3RF2/ZFP36/RNF217/FLCN/PRKAA2/WWP1/APC2/TOB1/CPEB3/BNIP3/UBQLN2/AXIN1/FBXO7/IRS1/TSC1/RNF128/CDKN1B/ZFP36L2/DTX3L/KEAP1/VPS13C/PIP4K2B/ZC3H12A/RAB3GAP2/DNAJB2/WAC/RDX/UBQLN1/PUM1/NUB1/RNF185/NFE2L2/SNX9/METTL16/SEC22B/RAD23…	124	D3-M6
GO:0042176	regulation of protein catabolic process	113/3180	381/18670	5.41136e-10	2.85249e-07	2.17575e-07	LAMP3/TNF/NRG1/FOXO1/STYX/NEDD4/ASB5/TIMP3/SVIP/EPHA4/CTSC/ADAM9/UBXN2A/TNFRSF1B/HSPA1A/PTK2B/LRRK2/SMAD7/N4BP1/UBQLN4/MYCBP2/ARIH2/RNF14/IRAK3/USP25/BAG2/SH3RF2/MTM1/TMF1/RNF217/WWP1/APC2/UBQLN2/AXIN1/RAD23B/RNF128/NUDT15/CDKN1B/SMARCC1/UFL1/LATS1/KEAP1/NFE2L1/DNAJB2/WAC/RDX/UBQLN1/USP14/LRIG2/NUB1/RNF185/USP7/PSMF1/NFE2L2/SNX9/SEC22B/RAD23A/FBXL20/NEDD4L/VPS35/CSNK1A1/NRDC/VPS11/GGA1/OAZ1/DVL1/…	113	D3-M6
GO:0031331	positive regulation of cellular catabolic process	108/3180	361/18670	7.55522e-10	3.18982e-07	2.43305e-07	P2RX7/TNF/IRS2/ZC3H12D/BTG2/HMOX1/FOXO1/FOXO3/NANOS1/SVIP/CTSC/ADAM9/PFKFB3/FYCO1/TNFRSF1B/HSPA1A/PTK2B/LRRK2/ADRB2/SMAD7/ARIH2/RNF14/PRKAA1/PPARA/BAG2/INSR/SH3RF2/ZFP36/RNF217/FLCN/PRKAA2/TOB1/CPEB3/BNIP3/UBQLN2/AXIN1/FBXO7/IRS1/TSC1/RNF128/ZFP36L2/DTX3L/KEAP1/VPS13C/PIP4K2B/ZC3H12A/RAB3GAP2/DNAJB2/WAC/RDX/UBQLN1/PUM1/NUB1/RNF185/NFE2L2/SNX9/METTL16/RAD23A/STK11/ZFP36L1/SMCR8/HSF1/VPS35/VPS13D/P…	108	D3-M6
GO:0019318	hexose metabolic process	81/3180	249/18670	1.46332e-09	5.14846e-07	3.92701e-07	ATF3/TNF/PGM2L1/IRS2/LEPR/PER2/FOXO1/CREM/SDS/FBP1/PPP1R3D/SORBS1/SIK1/MAN2A2/ATF4/GALK2/BPGM/PFKFB3/RORC/APOD/RORA/PRKAA1/PPARA/INSR/NCOA2/KAT2B/HK3/RANBP2/IRS1/NFE2L1/PFKM/EP300/GPD2/WDTC1/CRTC2/H6PD/ALDOA/GSK3A/INPPL1/FOXK2/ADIPOR1/PMM2/POFUT1/TP53/AKT1/PPP1R3E/GALE/GOT2/GALK1/ADPGK/PGM5/DGKQ/PHKG2/ALDH1A1/GPD1/SLC25A1/PPP1R3F/CLK2/FUT4/PMM1/SLC25A11/MDH2/PDHB/CHST15/G6PC3/SORD/AKR1B1/MDH1/FUO…	81	D3-M6
GO:0009062	fatty acid catabolic process	44/3180	108/18670	4.72626e-09	1.34903e-06	1.02898e-06	IRS2/DECR2/LPIN1/PPARA/IRS1/PLA2G15/ACADL/CRAT/ETFA/LPIN3/ABHD16A/PEX7/HACL1/ACADS/AKT1/ETFDH/ACAA2/ABHD3/HADHB/ECH1/ACAA1/HADH/NUDT7/MECR/MMAA/ECI2/ECI1/PLIN5/MCEE/SLC27A4/AIG1/CPT2/CPT1B/PCCB/ABHD1/TYSND1/ETFB/CPT1A/MLYCD/ACADVL/HADHA/PCK2/CPT1C/ACOX2	44	D3-M6
GO:0062012	regulation of small molecule metabolic process	124/3180	459/18670	3.92996e-08	6.25962e-06	4.77455e-06	NR4A3/CD244/P2RX7/CD74/TNF/IRS2/LEPR/NOS1/ABCG1/FOXO1/PTAFR/PTGS2/FBP1/GFI1/PPP1R3D/SORBS1/SIK1/HRH1/PFKFB3/RORC/WNT4/ATP7A/PRKAB2/PRKCE/RORA/BMP2/PTK2B/PSMB9/PRKAA1/BMP6/PPARA/INSR/NCOA2/KAT2B/NUP153/FLCN/PRKAA2/SREBF1/TTC39B/RANBP2/PSMB8/NUP98/IRS1/NUP35/NCOR2/APPL2/ZBTB7A/PIBF1/NFE2L1/NFYB/EP300/NUP58/NR1H2/ADIPOR2/PSMD12/WDTC1/PSMB10/CLTC/PSMF1/PSME4/ACADL/SLC25A23/NUP54/NUP155/PSMA7/CLYBL/OA…	124	D3-M6
GO:0006733	oxidoreduction coenzyme metabolic process	67/3180	207/18670	4.63756e-08	7.16333e-06	5.46387e-06	IDO1/P2RX7/PGM2L1/FMO2/PTGS2/FBP1/BPGM/PFKFB3/NAMPT/PRKAA1/PPARA/INSR/NUP153/PRKAA2/HK3/RANBP2/NUP98/NUP35/ZBTB7A/PFKM/DHTKD1/NUP58/GPD2/NUDT12/NMNAT1/H6PD/ALDOA/RPIA/NADK2/NUP54/NUP155/ARNT/FOXK2/STAT3/COQ2/TP53/MPC1/GALK1/ADPGK/MPC2/COQ9/GPD1/AAAS/NDUFA9/PDSS2/MDH2/PDHB/COQ4/NMNAT3/HMGCR/COQ6/NMNAT2/COQ7/MDH1/ME2/PFKL/ENO1/PDSS1/MLXIPL/COQ5/IDH1/MYOG/ESRRB/IDH2/LDHB/NMRK2/DCXR	67	D3-M6
GO:0034440	lipid oxidation	40/3180	101/18670	5.95258e-08	8.76691e-06	6.687e-06	NR4A3/IRS2/ACSM1/DECR2/APOD/PRKAA1/PPARA/IRS1/APPL2/ADIPOR2/ACADL/ADIPOR1/CRAT/ETFA/PEX7/HACL1/ACADS/AKT1/ETFDH/SIRT4/ACAA2/HADHB/ECH1/ACAA1/HADH/MECR/ECI2/ECI1/PLIN5/CPT2/CPT1B/TYSND1/ETFB/CPT1A/MLYCD/ACADVL/HADHA/FABP3/CPT1C/ACOX2	40	D3-M6
GO:0019216	regulation of lipid metabolic process	108/3180	410/18670	1.09881e-06	7.56388e-05	5.76939e-05	NR4A3/FLT3/CCL19/CD74/TNF/CYP1A1/C3/ABCA1/IRS2/SLA2/ABCG1/PTGS2/GFI1/SORBS1/SIK1/GLIPR1/P2RY12/PIK3R5/RORC/WNT4/KLF4/APOD/PRKAB2/FGFR3/PRKCE/RORA/BMP2/FGR/PTK2B/NR1D2/ORMDL1/PRKAA1/BMP6/CREBBP/PPARA/ORMDL3/NCOA2/PRKAA2/CREBL2/SREBF1/TTC39B/FLT1/IRS1/PIK3R1/NCOR2/APPL2/PIBF1/RB1/NFE2L1/NFYB/SF1/DDX20/NR1H2/ADIPOR2/WDTC1/RBL2/ACADL/ATG14/SOCS7/WDR81/TEK/ADIPOR1/PTK2/EDF1/PDGFB/AKT1/MVD/BSCL2/DGKQ/S…	108	D3-M6
GO:0051052	regulation of DNA metabolic process	111/3180	429/18670	1.98105e-06	0.000121374	9.25783e-05	NUGGC/PTPRC/IL7R/HGF/FGF10/NOX4/SMG1/KPNA1/KLF4/TBX21/GATA3/EYA4/JUN/PTK2B/XRN1/KMT2A/WAS/UBE2B/ESCO1/UBQLN4/BMPR2/NEK7/RPA2/MBD2/FLCN/SMCHD1/SMG5/TSPYL2/KLHL15/ZBTB38/NUCKS1/STAG2/DTX3L/ATF1/MAP2K7/PTGES3/USP7/INO80/RAD50/NMNAT1/WDR18/RLF/USP9X/HSF1/CUL4A/MAPKAPK5/MAP2K4/RAC1/NVL/DONSON/FGFR1/TNKS/UPF1/APBB1/SMG7/SETD2/HSP90AA1/SMG6/FAF1/RNF169/MECP2/DFFA/PRKD2/PPP2R1A/DNMT1/CCT5/CCT7/PDGFB/TP53…	111	D3-M6
GO:0072524	pyridine-containing compound metabolic process	59/3180	195/18670	3.42643e-06	0.00018083	0.000137929	IDO1/P2RX7/PGM2L1/FMO2/PTGS2/FBP1/AOX1/BPGM/PFKFB3/NAMPT/PRKAA1/PPARA/INSR/NUP153/PRKAA2/HK3/RANBP2/NUP98/NUP35/ZBTB7A/PFKM/DHTKD1/NUP58/GPD2/NUDT12/NMNAT1/H6PD/ALDOA/RPIA/NADK2/NUP54/NUP155/ARNT/FOXK2/STAT3/TP53/MPC1/GALK1/ADPGK/MPC2/GPD1/AAAS/MDH2/PDHB/NMNAT3/NMNAT2/MDH1/ME2/PFKL/ENO1/PDXK/MLXIPL/IDH1/MYOG/ESRRB/IDH2/LDHB/NMRK2/DCXR	59	D3-M6
GO:0044282	small molecule catabolic process	112/3180	445/18670	7.12382e-06	0.000302786	0.000230952	IDO1/PGM2L1/CYP1A1/IRS2/NOS1/SDS/DECR2/ASPA/GALK2/BPGM/OXCT1/LPIN1/AASS/DPYD/PPARA/ADHFE1/HK3/DDO/IRS1/NUDT9/NUDT15/PLA2G15/PFKM/GPD2/OCRL/ENTPD4/ALDOA/ACADL/GSK3A/FOXK2/PNKD/CRAT/ETFA/AADAT/LPIN3/ABHD16A/PEX7/HACL1/TP53/ACADS/AKT1/GALE/INPP5B/GOT2/GALK1/ADPGK/BCAT2/ETFDH/AMT/ALDH1A1/ACAA2/ABHD3/NAGK/HADHB/ECH1/QDPR/FUT4/ACAA1/HADH/NUDT7/MECR/MMAA/ECI2/GUSB/ECI1/PLIN5/SORD/MCEE/SLC27A4/DLST/HMGCL…	112	D3-M6
GO:0044262	cellular carbohydrate metabolic process	78/3180	286/18670	8.55917e-06	0.000351982	0.000268476	CD244/PGM2L1/IRS2/LEPR/PER2/FOXO1/PPP1R2/PTAFR/FBP1/AOAH/PPP1R3D/SORBS1/CALM1/SIK1/GANC/GALK2/HRH1/PFKFB3/RORC/STK40/PRKCE/RORA/PTK2B/PPARA/INSR/PPP1R3A/NCOA2/KAT2B/HK3/RANBP2/PPIP5K1/IRS1/SCARB2/NFE2L1/EP300/GPD2/OCRL/PYGM/GSK3A/STBD1/RB1CC1/MECP2/FOXK2/STAT3/ADIPOR1/PPP1R3C/COQ2/TP53/AKT1/PPP1R3E/EXTL3/INPP5B/GALK1/DGKQ/PHKG2/PPP1R3F/CLK2/NAGK/GNPTAB/GUSB/SORD/ITPK1/ISYNA1/AKR1B1/GOT1/HAS3/MLYC…	78	D3-M6
GO:0009895	negative regulation of catabolic process	81/3180	308/18670	2.46338e-05	0.000793557	0.000605289	PTPN22/LAMP3/TNF/GDNF/LEPR/NRG1/HGF/HMOX1/STYX/FBP1/IL10RA/RBM38/TIMP3/SVIP/EPHA4/MET/TAB2/TAB3/NAMPT/LRRK2/N4BP1/UBQLN4/MYCBP2/IRAK3/PRKAA1/PPARA/USP25/MTM1/ZFP36/TOB1/TSC1/SMARCC1/MAPKAPK2/WAC/USP14/LRIG2/EIF4G2/USP7/PSMF1/NMNAT1/SEC22B/SMCR8/PAIP1/VPS35/FEZ2/PABPC1/BAG6/GSK3A/TLK2/SECISBP2/UBE2G2/TSC2/PHF23/SDCBP/FOXK2/STAT3/RELA/CCAR2/PTK2/DFFA/YBX1/HTRA2/TP53/CDK5RAP3/AKT1/ATRAID/RPL11/RPS7/…	81	D3-M6
GO:0006109	regulation of carbohydrate metabolic process	57/3180	206/18670	8.59038e-05	0.00202529	0.0015448	CD244/P2RX7/IRS2/LEPR/MLXIP/FOXO1/PTAFR/FBP1/PPP1R3D/SORBS1/SIK1/HRH1/PFKFB3/RORC/PRKCE/RORA/PTK2B/PRKAA1/PPARA/INSR/NCOA2/KAT2B/NUP153/PRKAA2/RANBP2/NUP98/IRS1/NUP35/SCARB2/ZBTB7A/NFE2L1/EP300/NUP58/CLTC/NUP54/NUP155/ARNT/GSK3A/FOXK2/STAT3/ADIPOR1/PDGFB/TP53/AKT1/PPP1R3E/DGKQ/PHKG2/GPD1/AAAS/PPP1R3F/CLK2/MLXIPL/MLYCD/MYOG/ESRRB/IGF2/SMPD3	57	D3-M6
GO:2001057	reactive nitrogen species metabolic process	27/3180	85/18670	0.000631364	0.00904778	0.00690124	TNF/NOS1/CLEC7A/TLR2/ITGB2/PTGS2/CX3CR1/KLF4/RORA/PTK2B/AIF1/INSR/TLR4/ICAM1/ZC3H12A/RAC1/HSP90AA1/DNM2/AKT1/P2RX4/CD34/ASS1/GCHFR/SUOX/DDAH1/NOS2/CPS1	27	D3-M6
GO:0062013	positive regulation of small molecule metabolic process	42/3180	153/18670	0.000818552	0.0108905	0.0083068	NR4A3/CD244/P2RX7/CD74/TNF/IRS2/NOS1/ABCG1/FOXO1/PTAFR/PTGS2/SORBS1/HRH1/PFKFB3/WNT4/PRKCE/PRKAA1/BMP6/PPARA/INSR/KAT2B/PRKAA2/SREBF1/IRS1/NR1H2/ARNT/STAT3/PDGFB/AKT1/PPP1R3E/PHKG2/GPD1/PLIN5/ENO1/MLXIPL/CPT1A/MLYCD/MYOG/ESRRB/IGF2/APOC2/NOS2	42	D3-M6
GO:0005977	glycogen metabolic process	24/3180	74/18670	0.000888499	0.0116258	0.0088676	PGM2L1/IRS2/LEPR/PER2/PPP1R2/PPP1R3D/SORBS1/CALM1/STK40/INSR/PPP1R3A/IRS1/PYGM/GSK3A/STBD1/RB1CC1/PPP1R3C/AKT1/PPP1R3E/PHKG2/PPP1R3F/ESRRB/IGF2/PCDH12	24	D3-M6
GO:0044042	glucan metabolic process	24/3180	75/18670	0.00109865	0.0135628	0.0103451	PGM2L1/IRS2/LEPR/PER2/PPP1R2/PPP1R3D/SORBS1/CALM1/STK40/INSR/PPP1R3A/IRS1/PYGM/GSK3A/STBD1/RB1CC1/PPP1R3C/AKT1/PPP1R3E/PHKG2/PPP1R3F/ESRRB/IGF2/PCDH12	24	D3-M6
GO:0006066	alcohol metabolic process	85/3180	364/18670	0.00113031	0.0138087	0.0105327	PLD4/CD244/TNF/CYP1A1/ABCA1/LEPR/ABCG1/PLCB2/PTAFR/CH25H/GFI1/CALM1/PLCB1/HRH1/PLCG2/WNT4/BMP2/PTK2B/PRKAA1/BMP6/APOBR/PRKAA2/SREBF1/TTC39B/PPIP5K1/DHRS3/NFE2L1/NFYB/VLDLR/GPD2/ACER2/OCRL/INPP4B/INPP4A/ACADL/FGFR1/OSBPL1A/INPPL1/MECP2/DPM2/PLCB3/DPAGT1/COQ2/RETSAT/MVD/INPP5B/GALK1/GBA/DGKQ/ALDH1A1/GPD1/ACAA2/PLCD1/QDPR/RDH11/SREBF2/SORD/SPHK2/INSIG1/HMGCR/ITPK1/ISYNA1/AKR1B1/DHCR7/IP6K2/SRD5A3/HM…	85	D3-M6
GO:0062014	negative regulation of small molecule metabolic process	30/3180	107/18670	0.0030126	0.0273335	0.0208488	LEPR/FBP1/GFI1/SIK1/WNT4/BMP2/PPARA/FLCN/APPL2/PIBF1/EP300/WDTC1/CLTC/ACADL/GSK3A/STAT3/TP53/AKT1/SIRT4/PDE12/CLK2/PLIN5/INSIG1/MLXIPL/ACADVL/DKKL1/MYOG/SMPD3/BRCA1/PPIF	30	D3-M6
GO:0006575	cellular modified amino acid metabolic process	50/3180	202/18670	0.00324125	0.0288298	0.0219901	VNN2/GSTM3/GATA3/EGLN1/SLC25A32/SLC6A8/NFE2L1/NFE2L2/PTDSS2/ACADL/SERINC3/ENOPH1/CRAT/PTDSS1/ETHE1/ABHD16A/GOT2/ABHD12/SERINC5/MTHFR/CKMT2/ASS1/GSTK1/AHCYL1/HAGH/GSTT2B/GSR/P4HA2/CPT1B/GPX1/CRTAP/GGH/CARNS1/PCYOX1L/FPGS/CPT1A/IDH1/GGCT/PAX8/HOGA1/SARDH/DUOX1/TYMS/PTGES/CPT1C/PLA2G4E/GATM/SULT1B1/GGT1/DIO1	50	D3-M6
GO:0006853	carnitine shuttle	6/3180	11/18670	0.00514284	0.0396224	0.0302222	PRKAB2/PRKAA2/CPT2/SLC25A20/CPT1B/CPT1A	6	D3-M6
GO:0016999	antibiotic metabolic process	38/3180	151/18670	0.00706595	0.0499985	0.0381366	CYP1A1/RAC2/ACSM1/GPX3/ST3GAL1/PRDX6/DHTKD1/RAC1/STAT3/ACO2/SDHA/SDHAF2/IDH3G/PRDX2/PRDX5/IDH3B/ALDH1A1/CS/NAGK/SUCLG1/MDH2/SDHC/PDHB/FH/DLST/AKR1B1/ME3/MDH1/ACO1/GPX1/ME2/PXDN/IDH1/IDH2/PCK2/DUOX1/NOXO1/SULT1B1	38	D3-M6
GO:0032981	mitochondrial respiratory chain complex I assembly	31/3180	64/18670	6.49388e-09	1.58176e-06	1.20649e-06	NDUFS4/NDUFS8/NDUFA11/ECSIT/NDUFA13/NDUFS5/NDUFB8/NDUFS1/NDUFB4/NDUFB10/NDUFA12/NDUFS7/NDUFV3/NDUFB7/NDUFA6/NDUFA2/NDUFC2/NDUFB11/NDUFA9/NDUFS2/NDUFA8/NDUFA3/NDUFB9/NDUFAF5/FOXRED1/NDUFAF3/NDUFV1/NDUFB3/NDUFA10/NDUFA7/NDUFB1	31	D3-M6
GO:0006839	mitochondrial transport	76/3180	256/18670	3.35453e-07	3.26834e-05	2.49294e-05	RAC2/SLC25A30/PRKAB2/HSPA1A/LRRK2/ARIH2/PRKAA1/PRKAA2/SLC25A32/SREBF1/BNIP3/PPP3CC/TFDP2/FBXO7/ABCB10/MAPK8/SLC25A37/PPP1R13B/BAG4/YWHAG/HAX1/SLC25A23/VPS35/VPS11/MRS2/GSK3A/BAP1/HSP90AA1/NMT1/STAT3/HTRA2/AGK/TP53/ROMO1/MIPEP/PMPCB/MICU1/IMMP2L/MPC1/NDUFA13/ABLIM3/MPC2/SLC25A14/AIP/GRPEL1/CHCHD10/SIRT4/ALKBH7/ACAA2/HIP1R/SLC25A1/TIMM44/BAX/SLC25A15/SREBF2/BAK1/SLC25A6/CHCHD4/CPT2/LETM1/SLC25A20/T…	76	D3-M6
GO:1903747	regulation of establishment of protein localization to mitochondrion	22/3180	72/18670	0.00332448	0.0292416	0.0223041	RAC2/LRRK2/ARIH2/PRKAA1/SREBF1/PPP3CC/TFDP2/MAPK8/PPP1R13B/BAG4/YWHAG/HAX1/VPS11/GSK3A/BAP1/NMT1/HTRA2/TP53/ABLIM3/SIRT4/SREBF2/RHOU	22	D3-M6
GO:0140014	mitotic nuclear division	81/3180	264/18670	2.88248e-08	5.07076e-06	3.86775e-06	BTC/HSPA1A/INSR/UBXN2B/BOD1/MZT1/CDKN1B/CEP97/CUL3/NDEL1/MAU2/STAG2/PIBF1/RB1/NFE2L1/CLASP2/TTN/INO80/STAG1/CDC23/EPS8/TNKS/CHAMP1/PHF23/APC/CEP192/BUB3/RPL24/PPP2R1A/PDGFB/NCAPD3/PHB2/ANAPC5/KNSTRN/NCAPD2/OBSL1/ZWINT/AAAS/RANBP1/PTTG1/KIF22/NDE1/MAD2L1/RACGAP1/KLHDC8B/INCENP/NUF2/NUSAP1/SMC2/AURKA/CDT1/KNTC1/ESPL1/KIF18B/MYBL2/GEN1/PLK1/IGF2/PKMYT1/KIF11/KIF14/SMPD3/NCAPG/MKI67/BUB1/CDCA8/PSRC1/…	81	D3-M6
GO:0006260	DNA replication	82/3180	274/18670	7.99375e-08	1.12154e-05	8.5546e-06	NUGGC/FGF10/POLN/JUN/NFIC/ESCO1/RPA2/NUP98/RPA3/TSPYL2/ZBTB38/NUCKS1/STAG2/ATF1/PURA/INO80/RAD50/WDR18/SLBP/TBRG1/NFIX/REV3L/MAP2K4/RAC1/DONSON/FGFR1/UPF1/RPA1/LIG4/TOPBP1/SAMHD1/FAF1/POLE3/POLG/PPP2R1A/DNAJA3/TP53/CINP/NASP/MCM5/EME2/MCM2/MGME1/PNKP/HELB/CDC7/POLD4/CHAF1A/CDK2/LRWD1/DTD1/MCM6/S100A11/MCM4/MCM3/POLE4/GINS1/DTL/SLX4/GLI1/TIMELESS/DBF4B/POLE/CDC45/CCNE2/RHNO1/CHAF1B/CDT1/RAD51/GEN1…	82	D3-M6
GO:0007059	chromosome segregation	89/3180	321/18670	9.68595e-07	6.81568e-05	5.19869e-05	AGO4/UBE2B/ESCO1/PUM2/BOD1/RIOK3/ARL8B/CUL3/NDEL1/LATS1/MAU2/STAG2/PIBF1/RB1/ARL8A/DDX3X/NR3C1/TTN/PUM1/INO80/STAG1/USP9X/CDC23/BAG6/TNKS/TLK2/CHAMP1/PHF23/APC/BUB3/PPP2R1A/EME2/NCAPD3/PHB2/ANAPC5/KNSTRN/RCC2/NCAPD2/RPS3/ZWINT/PTTG1/KIF22/NDE1/MAD2L1/RACGAP1/SLX4/KLHDC8B/INCENP/SLC25A5/NUF2/NUSAP1/SMC2/CCNE2/P3H4/CDT1/ESPL1/KIF18B/GEN1/FANCD2/PLK1/KIF14/NCAPG/TOP2A/BRCA1/MKI67/BUB1/CDCA8/HJURP/PS…	89	D3-M6
GO:0000070	mitotic sister chromatid segregation	50/3180	151/18670	1.05891e-06	7.36934e-05	5.621e-05	BOD1/CUL3/MAU2/PIBF1/RB1/TTN/INO80/CDC23/TNKS/CHAMP1/PHF23/APC/BUB3/PPP2R1A/NCAPD3/ANAPC5/KNSTRN/NCAPD2/ZWINT/PTTG1/KIF22/MAD2L1/RACGAP1/INCENP/NUF2/NUSAP1/SMC2/CDT1/ESPL1/KIF18B/GEN1/PLK1/KIF14/NCAPG/BUB1/CDCA8/PSRC1/KIF2C/AURKB/SPAG5/PRC1/CENPF/KIFC1/KIF23/KIF4A/NEK2/BUB1B/CDC20/DLGAP5/CDC6	50	D3-M6
GO:0048285	organelle fission	115/3180	449/18670	2.21755e-06	0.00013375	0.000102018	BTC/AGO4/PLCB1/WNT4/HSPA1A/LRRK2/RAD54B/UBE2B/UBR2/INSR/PDE3A/UBXN2B/BOD1/BNIP3/MZT1/CDKN1B/CEP97/CUL3/NDEL1/MAU2/STAG2/PIBF1/RB1/NFE2L1/CLASP2/TTN/INO80/RAD50/STAG1/HSF1/VPS35/CDC23/STAT2/EPS8/BAG6/TNKS/CHAMP1/PHF23/APC/CEP192/BUB3/RPL24/PPP2R1A/PDGFB/MIEF1/KDR/EME2/NCAPD3/PHB2/ANAPC5/KNSTRN/KLHDC3/NCAPD2/INF2/MYO19/OBSL1/ZWINT/SPIRE1/AAAS/RANBP1/PTTG1/KIF22/NDE1/MAD2L1/RACGAP1/MIEF2/SLX4/KLHDC8…	115	D3-M6
GO:1901990	regulation of mitotic cell cycle phase transition	110/3180	444/18670	1.80026e-05	0.000626432	0.000477814	GPR132/CYP1A1/BTG2/FGF10/UBE2D1/PTPN6/FOXO4/PLCB1/KLF4/FBXO31/CDC73/PSMB9/ARID3A/AIF1/RPA2/CEP250/PSMB8/ZNF385A/FOXN3/TFDP2/FBXO7/CDKN1B/CUL3/ZFP36L2/RB1/JADE1/DDX3X/RDX/KMT2E/EP300/CUL1/PSMD12/PSMB10/CEP63/PSMF1/INO80/SKP1/RBL2/ZFP36L1/CNOT4/YWHAG/PSME4/CUL4A/CDC23/PSMA7/CSNK1D/DONSON/PSMD11/ANAPC16/HSP90AA1/TOPBP1/FGFR1OP/APC/SYF2/PSMA2/MECP2/PSMC2/PSMA3/CNOT1/PAFAH1B1/CEP192/BUB3/DCTN3/MAPRE1/…	110	D3-M6
GO:0000082	G1/S transition of mitotic cell cycle	75/3180	279/18670	2.17356e-05	0.000720689	0.000549709	GPR132/CYP1A1/BTG2/FGF10/GFI1/BACH1/PTPN6/PLCB1/KLF4/FBXO31/CDC73/ARID3A/AIF1/RPA2/ZNF385A/TFDP2/FBXO7/RPA3/CDKN1B/CUL3/LATS1/MNAT1/MAX/RB1/JADE1/DDX3X/HINFP/RDX/KMT2E/EP300/CUL1/INO80/RBL2/CNOT4/E2F6/CUL4A/RPA1/POLE3/CNOT1/PHF8/TP53/NASP/AKT1/MCM5/CRADD/MCM2/TAF10/EZH2/CDK6/CDC7/CDK2/MCM6/PSME1/BAX/RPS6/MCM4/MCM3/POLE4/RHOU/SKP2/HYAL1/KCNA5/POLE/CDC45/AURKA/CCNE2/CDT1/ESRRB/RRM2/KIF14/GTSE1/E2F7…	75	D3-M6
GO:0007050	cell cycle arrest	63/3180	237/18670	0.000134438	0.00286809	0.00218765	EVI2B/BTG2/FGF10/PPP1R15A/DDIT3/FOXO4/IRF1/PRKAB2/PPM1A/ZFHX3/ARID3A/CAB39/APBB2/JMY/HBP1/PRKAA1/RRAGD/RRAGC/KAT2B/PRKAA2/MAPK12/ZNF385A/TFDP2/CDKN1B/STRADB/PRNP/RB1/KMT2E/EP300/EIF4G2/RBL2/STK11/LAMTOR3/CNOT4/TBRG1/RHEB/TSG101/APBB1/APC/CNOT1/ILK/TBRG4/NOTCH1/TP53/CRADD/CDK6/MAP2K6/RRP8/CDK2/BAX/WDR6/GADD45GIP1/MLF1/HMGN5/MLXIPL/AURKA/MYOG/VASH1/DHCR24/BRCA1/GTSE1/E2F7/INHA	63	D3-M6
GO:0045787	positive regulation of cell cycle	94/3180	389/18670	0.000185984	0.00363529	0.00277283	NR4A3/CYP1A1/EVI2B/BTG2/BTC/FGF10/CCPG1/FOXO4/PLCB1/DUSP3/WNT4/CDC73/PRKCE/ARID3A/CCNYL1/UBE2B/AIF1/INSR/LRP6/UBXN2B/TBX3/ZNF385A/TFDP2/CDKN1B/CUL3/CEP120/MNAT1/RB1/HCFC1/DDX3X/RDX/KMT2E/EP300/INO80/RBL2/PRKCA/RAD23A/CNOT4/HSF1/CUL4A/FGFR1/MAPRE3/MECP2/CNOT1/PAFAH1B1/CKS1B/PDGFB/TP53/AKT1/PHB2/ANAPC5/CRADD/CENPV/EZH2/RCC2/CDC7/RRP8/CDK2/RANBP1/CITED2/BAX/MAD2L1/RACGAP1/DTL/GLI1/HYAL1/DBF4B/KCNA5/…	94	D3-M6
GO:0007097	nuclear migration	11/3180	24/18670	0.00097319	0.0123338	0.00940765	KIF1A/CLMN/HOOK3/FHOD1/CEP120/SYNE2/DCTN4/ACTR1B/PAFAH1B1/PTK2/NTN1	11	D3-M6
GO:0030071	regulation of mitotic metaphase/anaphase transition	18/3180	51/18670	0.00128328	0.0151059	0.0115221	CUL3/RB1/CDC23/APC/BUB3/ANAPC5/MAD2L1/CDT1/ESPL1/GEN1/PLK1/BUB1/AURKB/CENPF/BUB1B/CDC20/DLGAP5/CDC6	18	D3-M6
GO:0030397	membrane disassembly	8/3180	16/18670	0.00246924	0.0238379	0.0181825	PRKCB/LPIN1/NDEL1/NEK9/PRKCA/PAFAH1B1/PLK1/CCNB2	8	D3-M6
GO:0051081	nuclear envelope disassembly	8/3180	16/18670	0.00246924	0.0238379	0.0181825	PRKCB/LPIN1/NDEL1/NEK9/PRKCA/PAFAH1B1/PLK1/CCNB2	8	D3-M6
GO:0051983	regulation of chromosome segregation	29/3180	103/18670	0.00327315	0.0289914	0.0221134	PUM2/CUL3/RB1/PUM1/CDC23/TNKS/APC/BUB3/ANAPC5/KNSTRN/RCC2/PTTG1/MAD2L1/RACGAP1/CDT1/ESPL1/GEN1/PLK1/MKI67/BUB1/KIF2C/AURKB/SPAG5/CENPF/NEK2/BUB1B/CDC20/DLGAP5/CDC6	29	D3-M6
GO:0051642	centrosome localization	14/3180	29/18670	0.000100322	0.00227719	0.00173694	FHOD1/RANBP2/NDEL1/DLG1/PARD3B/SYNE2/KIF5B/PARD3/BICD2/PAFAH1B1/NDE1/MAD2L1/AURKA/ASPM	14	D3-M6
GO:0051653	spindle localization	16/3180	48/18670	0.00450766	0.0362218	0.0276283	FGF10/UBXN2B/NDEL1/SPRY1/MAP4/ACTR1B/PAFAH1B1/SPIRE1/NDE1/MAD2L1/ARHGEF2/LLGL2/NUSAP1/ESPL1/PLK1/ASPM	16	D3-M6
GO:1905820	positive regulation of chromosome separation	6/3180	11/18670	0.00514284	0.0396224	0.0302222	CUL3/RB1/ANAPC5/CDT1/ESPL1/DLGAP5	6	D3-M6
GO:1905818	regulation of chromosome separation	19/3180	62/18670	0.0059018	0.0440662	0.0336117	CUL3/RB1/CDC23/APC/BUB3/ANAPC5/PTTG1/MAD2L1/CDT1/ESPL1/GEN1/PLK1/BUB1/AURKB/CENPF/BUB1B/CDC20/DLGAP5/CDC6	19	D3-M6
GO:0007015	actin filament organization	112/3180	400/18670	2.2666e-08	4.27543e-06	3.2611e-06	GPR65/BAIAP2L2/XIRP1/RAC2/CCL26/CCL24/SDC4/SHTN1/LCP1/CORO1A/DIAPH1/SORBS1/HCK/CASS4/NEBL/NOX4/SYNPO/LMOD2/BAIAP2/TCAP/WNT4/NCKAP1L/GMFG/MET/NRAP/RICTOR/PRKCE/PTK2B/RUFY3/PSTPIP1/WAS/GSN/AIF1/CXCL12/JMY/ARHGAP35/FHOD1/RHOBTB1/CX3CL1/WASF3/ICAM1/TSC1/ARHGAP12/ARPC5L/PIK3R1/NEB/CUL3/TESK1/LATS1/MYBPC1/ARFGEF1/SPTB/SORBS3/DLG1/CLASP2/RDX/LMOD3/TTN/PSTPIP2/BAG4/ITGB1BP1/SNX9/ALDOA/NF2/HAX1/RAC1/ARHGE…	112	D3-M6
GO:0110053	regulation of actin filament organization	76/3180	261/18670	7.7543e-07	6.2162e-05	4.74144e-05	GPR65/BAIAP2L2/CCL26/CCL24/SDC4/CORO1A/HCK/NOX4/SYNPO/LMOD2/BAIAP2/WNT4/NCKAP1L/GMFG/MET/RICTOR/PRKCE/PTK2B/WAS/GSN/CXCL12/JMY/ARHGAP35/FHOD1/RHOBTB1/CX3CL1/ICAM1/TSC1/ARPC5L/PIK3R1/TESK1/LATS1/ARFGEF1/SPTB/SORBS3/DLG1/CLASP2/RDX/LMOD3/BAG4/ITGB1BP1/SNX9/NF2/HAX1/RAC1/ARHGEF10L/EPS8/MYO1C/ARPC2/PFN1/FER/ARPC3/ARPC1A/CFL1/PPP1R9A/CORO1B/SPIRE1/HIP1R/HCLS1/SH3PXD2B/KANK3/PLEKHG2/ARPIN/ARHGAP28/ARHG…	76	D3-M6
GO:0042692	muscle cell differentiation	97/3180	385/18670	2.72481e-05	0.000845433	0.000644858	COMP/CXCL9/CXCL10/BDNF/NOS1/IFRD1/NRG1/FGF10/CD53/RGS2/NFATC2/SIK1/NEBL/FOXO4/NOX4/RBM38/ALPK2/LMOD2/PDLIM5/TCAP/WNT4/NRAP/RORA/BMP2/CD9/PPARA/IL4R/ALPK3/POPDC3/TBX3/MAPK12/WFIKKN2/MEF2A/TSC1/HOMER1/QKI/NEB/MED28/BNIP2/LDB3/OBSCN/EPC1/MYBPC1/PLPP7/RB1/RYR1/LMOD3/FLOT1/KLHL41/TANC1/TTN/HDAC5/CAPN3/NFATC1/SGCB/NFATC3/MAP2K4/YY1/MORF4L2/GSK3A/MYPN/MECP2/DNMT1/NOTCH1/PDGFB/BCL9/AKT1/PTCD2/EZH2/PGM5/H…	97	D3-M6
GO:0032970	regulation of actin filament-based process	95/3180	388/18670	0.000103847	0.00233215	0.00177886	GPR65/BAIAP2L2/TRPM2/CCL26/CCL24/SDC4/CORO1A/ABL2/HCK/NOX4/SYNPO/LMOD2/BAIAP2/WNT4/NCKAP1L/GMFG/MET/RICTOR/PRKCE/PTK2B/WAS/GSN/CSF1R/CXCL12/FGF13/JMY/MYLK2/ARHGAP35/FHOD1/RHOBTB1/CX3CL1/ICAM1/PDE4B/TSC1/ARPC5L/PIK3R1/NEB/TESK1/LATS1/ARFGEF1/SPTB/SORBS3/DLG1/CLASP2/RDX/LMOD3/BAG4/ITGB1BP1/SNX9/NF2/HAX1/RAC1/ARHGEF10L/EPS8/MYO1C/TEK/JAM3/ARPC2/ILK/PFN1/FER/ARPC3/ARPC1A/CFL1/PPP1R9A/CORO1B/SPIRE1/HI…	95	D3-M6
GO:0003012	muscle system process	109/3180	465/18670	0.000213944	0.00400859	0.00305757	COMP/NR4A3/DRD1/GDNF/NOS1/HMOX1/FOXO1/PTAFR/FOXO3/PTGS2/KLF15/RGS2/SORBS1/CALM1/CLIC2/LMOD2/PDLIM5/TCAP/SLC8A3/KLF4/SYNM/TNFRSF1B/TRIM63/ATP2B1/ADRB2/SMAD7/GSN/AIF1/MYH14/BDKRB2/PPARA/SNTB1/MYLK2/SLC6A8/MSTN/MEF2A/PDE4B/ERRFI1/HOMER1/TRDN/NEB/MYBPC1/ZC3H12A/SORBS3/DLG1/RYR1/LMOD3/KLHL41/SCN4A/PPP1R13L/TTN/PRKCA/ALDOA/NEDD4L/TNNC2/NUP155/MAP2K4/YY1/DOCK4/TMEM38B/GSK3A/UTRN/PTK2/NOTCH1/SMTN/EZH2/P2…	109	D3-M6
GO:0014706	striated muscle tissue development	93/3180	390/18670	0.000326195	0.00558087	0.00425683	EOMES/METTL21C/ATF3/BTG2/IFRD1/MAFF/NRG1/ASB2/PIM1/RGS2/SIK1/VGLL2/NEBL/NOX4/ALPK2/PDLIM5/TCAP/NRAP/FOXP2/BMP2/FOXC1/NR1D2/SMAD7/MYH14/PRKAA1/PPARA/MTM1/ALPK3/MYLK2/POPDC3/ZBTB18/TBX3/MSTN/MEF2A/TSC1/CHD7/HOMER1/NEB/MYBPC1/SAV1/RB1/RYR1/NF1/LMOD3/FLOT1/KLHL41/EP300/AKIRIN1/PPP1R13L/TTN/SGCB/MEF2D/MAP2K4/YY1/FGFR1/GSK3A/NOTCH1/BCL9/VAMP5/PTCD2/MAPK1/PGM5/ARRB2/OBSL1/SGCG/FKBP1A/MYL6/DLL4/DLL1/RARB…	93	D3-M6
GO:0014741	negative regulation of muscle hypertrophy	14/3180	39/18670	0.00360611	0.0305139	0.0232746	FOXO1/RGS2/TNFRSF1B/TRIM63/PPARA/MSTN/ERRFI1/YY1/GSK3A/NOTCH1/P2RX4/PAK1/CAV3/JARID2	14	D3-M6
GO:0030239	myofibril assembly	22/3180	73/18670	0.00400728	0.0329159	0.0251067	NEBL/LMOD2/TCAP/NRAP/MEF2A/NEB/LDB3/OBSCN/MYBPC1/LMOD3/KLHL41/TTN/CAPN3/MYPN/PGM5/OBSL1/WDR1/CSRP2/CAV3/MYOZ2/CASQ2/ACTC1	22	D3-M6
GO:0070997	neuron death	89/3180	348/18670	3.1704e-05	0.000942635	0.000718999	NR4A3/FASLG/CCL5/FCGR2B/TNF/GPR75/GDNF/BTG2/BDNF/REL/NR4A2/NLRP1/HMOX1/CORO1A/FOXO3/THRB/ITGB2/CPEB4/CX3CR1/C5AR1/DDIT3/VSTM2L/ATF4/NDNF/GATA3/NTRK2/NAMPT/OXR1/TNFRSF1B/RAB29/TYROBP/JUN/ADARB1/PTK2B/CSF1/LRRK2/PPARA/TLR4/PDPK1/CX3CL1/ATN1/BNIP3/FBXO7/TSC1/SNX6/PRNP/MAX/RB1/SSH1/NF1/PPP1R13B/NMNAT1/HSF1/VPS35/MAP2K4/LIG4/MECP2/STAT3/ILK/DNAJC5/HTRA2/DIABLO/NONO/TP53/AKT1/FAM162A/GBA/ARRB2/CD34/BHL…	89	D3-M6
GO:1901214	regulation of neuron death	77/3180	313/18670	0.000384073	0.0063342	0.00483144	NR4A3/FASLG/CCL5/FCGR2B/TNF/GPR75/GDNF/BTG2/BDNF/REL/NR4A2/HMOX1/CORO1A/FOXO3/ITGB2/CPEB4/CX3CR1/C5AR1/DDIT3/VSTM2L/ATF4/NDNF/GATA3/NTRK2/OXR1/TNFRSF1B/RAB29/TYROBP/JUN/PTK2B/CSF1/LRRK2/PPARA/TLR4/PDPK1/CX3CL1/FBXO7/TSC1/SNX6/PRNP/SSH1/NF1/PPP1R13B/NMNAT1/HSF1/VPS35/MAP2K4/LIG4/MECP2/STAT3/ILK/DNAJC5/HTRA2/NONO/TP53/AKT1/GBA/ARRB2/CD34/BHLHB9/ATP13A2/MAP3K12/BAX/LANCL1/CD200/SIGMAR1/EPHB1/AIFM1/C…	77	D3-M6
GO:0120032	regulation of plasma membrane bounded cell projection assembly	46/3180	175/18670	0.00129569	0.0151956	0.0115905	CCL19/P2RX7/TRPM2/RAC2/CDKL5/MNS1/P2RY12/ATP7A/WAS/ATMIN/ARHGAP35/GPM6A/MSTN/ICAM1/CEP97/NDEL1/CEP120/RDX/KLHL41/SYNE2/AKIRIN1/RAB5A/MAP4/RAC1/EPS8/APC/DNM2/ARPC2/PFN1/RALA/FER/TBC1D7/PPP1R9A/RCC2/ZMYND8/MIEN1/CDC42EP5/KIT/DYNLL1/CDC42EP3/TCTEX1D2/EVL/FSCN1/ADAMTS16/HAP1/SAXO1	46	D3-M6
GO:0008366	axon ensheathment	36/3180	134/18670	0.00276567	0.0254949	0.0194463	CST7/ITGAX/NRG1/HGF/TLR2/NDRG1/ADAM22/ASPA/CTSC/SLC8A3/NTRK2/TNFRSF1B/CD9/WASF3/PMP22/TSC1/QKI/DLG1/AMIGO1/NF1/DICER1/PARD3/EIF2B5/GNPAT/JAM3/ILK/AKT1/SERINC5/RARB/TMEM98/PRX/ZNF488/CXCR4/KIF14/CNTNAP1/CNTN2	36	D3-M6
GO:0060491	regulation of cell projection assembly	46/3180	177/18670	0.00166419	0.0177728	0.0135563	CCL19/P2RX7/TRPM2/RAC2/CDKL5/MNS1/P2RY12/ATP7A/WAS/ATMIN/ARHGAP35/GPM6A/MSTN/ICAM1/CEP97/NDEL1/CEP120/RDX/KLHL41/SYNE2/AKIRIN1/RAB5A/MAP4/RAC1/EPS8/APC/DNM2/ARPC2/PFN1/RALA/FER/TBC1D7/PPP1R9A/RCC2/ZMYND8/MIEN1/CDC42EP5/KIT/DYNLL1/CDC42EP3/TCTEX1D2/EVL/FSCN1/ADAMTS16/HAP1/SAXO1	46	D3-M6
GO:0120034	positive regulation of plasma membrane bounded cell projection assembly	29/3180	100/18670	0.00202234	0.0206906	0.0157818	CCL19/P2RX7/RAC2/MNS1/P2RY12/ATP7A/ATMIN/ARHGAP35/GPM6A/MSTN/NDEL1/CEP120/AKIRIN1/RAC1/EPS8/APC/DNM2/ARPC2/PFN1/RALA/ZMYND8/MIEN1/CDC42EP5/KIT/DYNLL1/CDC42EP3/FSCN1/HAP1/SAXO1	29	D3-M6
GO:0010975	regulation of neuron projection development	110/3180	499/18670	0.00203485	0.0206975	0.0157871	STMN2/BCL11A/BDNF/IFRD1/SEMA4A/HGF/SHTN1/SEMA3D/CDKL5/CDH4/GFI1/RGS2/NEDD4/ABL2/RTN4R/B2M/PDLIM5/BAIAP2/EPHA4/NDNF/KLF4/FBXO31/L1CAM/GATA3/NTRK2/PLXNC1/RAB29/RNF157/PAQR3/PTK2B/GOLGA4/RUFY3/LRRK2/CXCL12/BMPR2/FGF13/MYCBP2/ARHGAP35/CRKL/CX3CL1/CPEB3/PMP22/FBXO7/TSC1/SDK1/NDEL1/SCARB2/LINGO1/RAPGEF1/AMIGO1/VLDLR/ATF1/EP300/RNF6/LRIG2/CREB3L2/NFE2L2/YTHDF1/WDR36/STK11/NEDD4L/DVL1/FGFR1/GSK3A/APBB1/G…	110	D3-M6
GO:0031346	positive regulation of cell projection organization	87/3180	383/18670	0.00235424	0.0230795	0.017604	STMN2/CCL19/P2RX7/BDNF/RAC2/HGF/SHTN1/CDKL5/CDH4/RGS2/ABL2/MNS1/P2RY12/BAIAP2/EPHA4/NDNF/ATP7A/FBXO31/L1CAM/NTRK2/PLXNC1/RNF157/PTK2B/GOLGA4/RUFY3/CXCL12/BMPR2/ATMIN/ARHGAP35/GPM6A/CX3CL1/CPEB3/MSTN/NDEL1/SCARB2/CEP120/RAPGEF1/AMIGO1/VLDLR/ATF1/EP300/AKIRIN1/CREB3L2/NFE2L2/STK11/NEDD4L/RAC1/DVL1/EPS8/FGFR1/APBB1/APC/DNM2/KIDINS220/PAFAH1B1/ARPC2/ILK/PFN1/RALA/CBFA2T2/PPP1R9A/EZH2/CORO1B/OBSL1/BHL…	87	D3-M6
GO:0007272	ensheathment of neurons	36/3180	134/18670	0.00276567	0.0254949	0.0194463	CST7/ITGAX/NRG1/HGF/TLR2/NDRG1/ADAM22/ASPA/CTSC/SLC8A3/NTRK2/TNFRSF1B/CD9/WASF3/PMP22/TSC1/QKI/DLG1/AMIGO1/NF1/DICER1/PARD3/EIF2B5/GNPAT/JAM3/ILK/AKT1/SERINC5/RARB/TMEM98/PRX/ZNF488/CXCR4/KIF14/CNTNAP1/CNTN2	36	D3-M6
GO:0031643	positive regulation of myelination	8/3180	17/18670	0.003973	0.0327617	0.0249892	CST7/ITGAX/HGF/TNFRSF1B/WASF3/DICER1/PARD3/ZNF488	8	D3-M6
GO:1990138	neuron projection extension	42/3180	168/18670	0.00545118	0.0416936	0.031802	BCL11A/IFRD1/SEMA4A/CYFIP2/NRN1L/SHTN1/SEMA3D/CDKL5/CDH4/RTN4R/ITGA4/L1CAM/RNF157/GOLGA4/RUFY3/CXCL12/BMPR2/ALCAM/NDEL1/RNF6/WDR36/STK11/NEDD4L/USP9X/DVL1/HSP90AA1/SPG11/DNM2/PAFAH1B1/ILK/NRP2/LAMB2/SEMA4C/NDN/SEMA6C/PAK1/SEMA6B/AURKA/CXCR4/NTN1/RIMS2/CACNG7	42	D3-M6
GO:0014044	Schwann cell development	11/3180	29/18670	0.0059075	0.0440662	0.0336117	NRG1/NDRG1/ADAM22/NTRK2/NF1/DICER1/PARD3/ILK/AKT1/LAMB2/CNTNAP1	11	D3-M6
GO:0006120	mitochondrial electron transport, NADH to ubiquinone	29/3180	55/18670	1.59663e-09	5.32183e-07	4.05925e-07	NDUFS4/NDUFS8/NDUFA11/NDUFA13/COQ9/NDUFS5/NDUFB8/NDUFS1/NDUFB4/NDUFB10/NDUFA12/NDUFS7/NDUFV3/NDUFB7/NDUFA6/NDUFA2/NDUFC2/NDUFB11/NDUFA9/NDUFS2/NDUFA4/NDUFA8/NDUFA3/NDUFB9/NDUFV1/NDUFB3/NDUFA10/NDUFA7/NDUFB1	29	D3-M6
GO:0051098	regulation of binding	88/3180	373/18670	0.000666829	0.00944749	0.00720612	IFI16/XIRP1/BDNF/NRG1/HMOX1/PER2/STYX/DDIT3/ITGA4/CCPG1/IRF4/B2M/CLIC2/EPHA4/IFIT2/MET/KLF4/GATA3/BMP2/JUN/FOXC1/LRRK2/ADRB2/PPARA/BAG2/MBD2/WFIKKN2/AKTIP/MAU2/BTAF1/NUCKS1/ZBTB7A/DTX3L/RB1/DNAJB2/FLOT1/EP300/MAPK8/SYMPK/AMFR/HDAC5/ITGB1BP1/HSF1/PRMT7/DTNBP1/PEX14/CSNK1A1/SUMO3/DPH3/NVL/DVL1/MAPRE3/CRBN/TNKS/SMAD2/TMBIM6/RFNG/PYGO2/MAPRE1/EDF1/PDGFB/AKT1/TXN/RPL11/TAF10/HEY1/ARRB2/HIP1R/FKBP1A/BA…	88	D3-M6
GO:0031647	regulation of protein stability	81/3180	284/18670	8.63255e-07	6.63283e-05	5.05922e-05	A1CF/PER3/PIM1/EPHA4/HSPA1A/CDC73/TYROBP/BMP2/CCDC88C/FBXL3/LRRK2/SMAD7/GSN/UBE2B/CREBBP/USP25/BAG2/USP34/SEL1L/CREBL2/SREBF1/OTUD3/FBXO7/TSC1/PIK3R1/RNF128/CUL3/GNAQ/PRNP/SAV1/HCFC1/PTGES3/FLOT1/EP300/USP7/CAPN3/RAD23A/LAMP2/NF2/NEDD4L/USP9X/TBRG1/VPS35/VPS11/DVL1/WDR81/BAG6/HSP90AA1/LAMP1/CCAR2/PFN1/TRIM44/DPM2/CCT5/CCT7/TP53/GET4/PHB2/RPL11/USP40/MAPK1/RPS7/ISOC2/PPIB/HIP1R/CCT3/DPM3/HYPK/EFNA…	81	D3-M6
GO:0035966	response to topologically incorrect protein	56/3180	199/18670	5.97873e-05	0.00153916	0.001174	COMP/HSPA6/ATF3/THBS4/PPP1R15A/CLGN/DDIT3/ATF4/CREBRF/HSPB1/DNAJB4/HSPA1A/DNAJB9/PIK3R1/CUL3/TSPYL2/KLHL15/DNAJB2/EP300/AMFR/RNF185/CREB3L2/NFE2L2/HSF1/PREB/BAG6/GSK3A/HDGF/HERPUD2/HSP90AA1/DNAJB12/TMBIM6/WIPI1/TOR1B/COPS5/UBXN4/RNF121/DNAJB11/YIF1A/CDK5RAP3/PDIA6/MYDGF/EXTL3/KLHDC3/ANKZF1/BAX/HSPB3/BAK1/DNAJC4/KDELR3/SDF2L1/DERL3/SERPINH1/ACADVL/WFS1/EXTL1	56	D3-M6
GO:0035967	cellular response to topologically incorrect protein	45/3180	161/18670	0.000355629	0.005974	0.0045567	HSPA6/ATF3/PPP1R15A/CLGN/DDIT3/ATF4/CREBRF/HSPA1A/DNAJB9/PIK3R1/CUL3/TSPYL2/KLHL15/EP300/AMFR/RNF185/CREB3L2/NFE2L2/HSF1/PREB/BAG6/GSK3A/HDGF/HERPUD2/DNAJB12/TMBIM6/WIPI1/COPS5/RNF121/DNAJB11/YIF1A/CDK5RAP3/PDIA6/MYDGF/EXTL3/KLHDC3/ANKZF1/BAX/BAK1/KDELR3/SDF2L1/DERL3/ACADVL/WFS1/EXTL1	45	D3-M6
GO:0034976	response to endoplasmic reticulum stress	70/3180	285/18670	0.000721127	0.00997139	0.00760572	ATF3/FCGR2B/THBS4/PPP1R15A/CLGN/DDIT3/ATF4/SVIP/CREBRF/HSPA1A/JUN/LRRK2/USP25/SEL1L/DNAJB9/UBQLN2/PIK3R1/TSPYL2/UFL1/NFE2L1/NPLOC4/DNAJB2/UBQLN1/FLOT1/EP300/AMFR/USP14/RNF185/UBE4A/CREB3L2/NFE2L2/PREB/GORASP2/BAG6/GSK3A/HDGF/HERPUD2/EIF2B5/DNAJB12/TMBIM6/WIPI1/UBE2G2/SERINC3/COPS5/UBXN4/RNF121/DNAJB11/YIF1A/TP53/UFC1/CDK5RAP3/GET4/PDIA6/MYDGF/EXTL3/KLHDC3/PDIA4/ANKZF1/BAX/PIK3R2/BAK1/KDELR3/SDF2L…	70	D3-M6
GO:0030968	endoplasmic reticulum unfolded protein response	34/3180	121/18670	0.00159482	0.0173241	0.0132141	ATF3/PPP1R15A/CLGN/DDIT3/ATF4/CREBRF/DNAJB9/PIK3R1/TSPYL2/EP300/AMFR/CREB3L2/NFE2L2/PREB/GSK3A/HDGF/HERPUD2/WIPI1/COPS5/RNF121/DNAJB11/YIF1A/CDK5RAP3/PDIA6/MYDGF/EXTL3/KLHDC3/BAX/BAK1/KDELR3/DERL3/ACADVL/WFS1/EXTL1	34	D3-M6
GO:1905897	regulation of response to endoplasmic reticulum stress	24/3180	84/18670	0.00578062	0.0434267	0.0331239	FCGR2B/PPP1R15A/DDIT3/SVIP/HSPA1A/LRRK2/USP25/DNAJB9/UBQLN2/PIK3R1/NFE2L1/UBQLN1/USP14/RNF185/NFE2L2/BAG6/TMBIM6/UBE2G2/SERINC3/COPS5/BAX/BAK1/DERL3/WFS1	24	D3-M6
GO:0010498	proteasomal protein catabolic process	142/3180	477/18670	2.41691e-12	7.65313e-09	5.83746e-09	LAMP3/STYX/NEDD4/UBE2D1/DDIT3/FBXL4/SVIP/RNF122/TBX21/FBXO31/UBXN2A/HSPA1A/UBC/FBXL3/PSMB9/RMND5A/LRRK2/UBR3/SMAD7/UBE2B/UBR2/N4BP1/UBQLN4/ARIH2/RNF14/USP25/BAG2/SH3RF2/MTM1/TMF1/KCTD2/UBXN2B/RNF217/SEL1L/DNAJB9/WWP1/ATE1/UBQLN2/AGAP3/PSMB8/FBXL17/GID4/RNF216/RAD23B/FBXL18/NUDT15/UBE2G1/CUL3/UBR1/KLHL15/SMARCC1/UFL1/BIRC2/KEAP1/NFE2L1/NPLOC4/DNAJB2/WAC/UBQLN1/CUL1/PSMD12/AMFR/PSMB10/USP14/NUB1/RN…	142	D3-M6
GO:0031668	cellular response to extracellular stimulus	69/3180	268/18670	0.000188173	0.00366677	0.00279685	BCL11A/ATF3/P2RX7/IFI16/PTPRC/NR4A2/HMOX1/FOXO1/PIM1/PTGS2/CPEB4/FNIP1/ITGA4/SIK1/P2RY12/ATF4/BAIAP2/WNT4/NAMPT/MAP1LC3B/JUN/ATP2B1/LRRK2/KLF10/AIF1/BMPR2/PRKAA1/RRAGD/RRAGC/ARHGAP35/PRKAA2/SREBF1/ICAM1/DEPDC5/TSC1/NUDT15/MAX/ZC3H12A/AMIGO1/SSH1/MAPK8/CD68/NFE2L2/LAMP2/HSF1/ATG14/TNKS/WIPI1/NPRL2/WDR45B/TP53/MAPK1/SIPA1/GBA/KPTN/P2RX4/RRP8/PIK3C2B/SREBF2/TRPM4/NMRAL1/TXN2/SKP2/CACNB3/DCTPP1/STK26…	69	D3-M6
GO:0072593	reactive oxygen species metabolic process	71/3180	284/18670	0.000388843	0.00639622	0.00487874	P2RX7/TNF/CYP1A1/NOS1/RAC2/CLEC7A/TLR2/FOXO1/FOXO3/ITGB2/PTGS2/NCF1/CX3CR1/GPX3/NOX4/VAV1/KLF4/SYK/ATP7A/TYROBP/RORA/PTK2B/LRRK2/AIF1/INSR/TLR4/BNIP3/ICAM1/BIRC2/PRDX6/ZC3H12A/NFE2L2/TUSC2/RAC1/HSP90AA1/DNM2/STAT3/GNAI2/PDGFB/TP53/ROMO1/AKT1/NDUFS4/CCS/IMMP2L/NDUFA13/PRDX2/PRDX5/P2RX4/NDUFS1/CD34/TRAP1/SH3PXD2B/ASS1/PLIN5/GCHFR/SPHK2/PRCP/COQ7/GPX1/PXDN/DDAH1/PLA2R1/BRCA1/NCF4/DUOX1/EPHX2/NOXO1/N…	71	D3-M6
GO:1905477	positive regulation of protein localization to membrane	32/3180	122/18670	0.00674365	0.0484213	0.0369335	TNF/ITGB2/SORBS1/PRKCE/PDPK1/SQSTM1/PPP3CC/TFDP2/PIK3R1/PRNP/DLG1/SSH1/CNST/MAPK8/KIF5B/PPP1R13B/ITGB1BP1/YWHAG/MYO1C/ANK3/NMT1/STX4/TP53/MIEF1/AKT1/PRKCH/CNPY4/PAK1/MIEF2/CACNB3/CHP1/PDZK1	32	D3-M6
GO:0043087	regulation of GTPase activity	133/3180	479/18670	1.98324e-09	5.98088e-07	4.56195e-07	RANBP3L/XCL1/CCL22/CXCL13/GPR65/CCL5/STXBP5L/RGS1/CCL19/TBC1D10C/RASAL3/CCL26/CCL24/FGD2/DOCK2/ARAP2/CDKL5/CPEB2/RGS2/RASGRP1/CHML/RTN4R/ARHGAP30/MAPRE2/PLCB1/EPHA4/VAV1/WNT4/NCKAP1L/NTRK2/PLXNC1/TBC1D17/RICTOR/CHM/JUN/PTK2B/LRRK2/SEC23A/FGD3/EIF5/RABGAP1L/ARHGAP35/DENND1B/CRKL/GMIP/FLCN/RABEP1/RUNDC1/CX3CL1/APC2/RAPGEF6/RANBP2/ICAM1/AGAP3/DEPDC5/ERRFI1/IQSEC1/TSC1/ARHGAP12/ARHGAP9/BNIP2/NDEL1/AG…	133	D3-M6
GO:1901653	cellular response to peptide	110/3180	385/18670	9.17011e-09	2.00256e-06	1.52746e-06	NR4A3/PTPN22/FCGR2B/IRS2/SLA2/NR4A2/FOXO1/NR4A1/FOXO3/CPEB2/GLP1R/GRB10/KLF15/SORBS1/ITGA4/FOXO4/BAIAP2/EPHA4/PRKCB/STAT5B/KLF4/GKAP1/NAMPT/STAT1/IGF1R/ATP2B1/ADRB2/JAK3/LPIN1/ZNF106/KLF10/PRKAA1/APPL1/INSR/TLR4/KAT2B/PDPK1/ADCY9/SREBF1/MSTN/GHR/ICAM1/ERRFI1/USO1/IRS1/TSC1/SNX6/PIK3R1/NDEL1/APPL2/SMARCC1/DENND4C/PRNP/NUCKS1/MAX/EIF4EBP2/ADCY2/WDTC1/ATP6V1B2/HDAC5/CAPN10/NFE2L2/KLF3/TCIRG1/ZFP36L1…	110	D3-M6
GO:0051056	regulation of small GTPase mediated signal transduction	99/3180	338/18670	1.27568e-08	2.60608e-06	1.9878e-06	GPR174/GPR65/GPR18/ABCA1/IRS2/RAC2/P2RY10/RASAL3/NRG1/FGD2/ARAP2/FGF10/FBP1/RASGRP1/PSD4/ABRA/ABL2/RTN4R/ARHGAP30/MAPRE2/CYTH4/F2RL2/VAV1/MET/CSF1/FARP1/FGD3/ARHGAP35/CRKL/GMIP/FLCN/RHOBTB1/CDC42SE2/SQSTM1/IQSEC1/ARHGAP12/ARHGAP9/CUL3/OBSCN/ARFGEF1/CYTH3/RAPGEF1/RALGAPA1/NF1/RDX/FLOT1/DENND1A/OCRL/ARHGEF37/SPRY1/RALGAPB/ARFGEF2/RGL2/RAC1/ARHGEF10L/RALGPS1/EPS8/DENND4B/TSC2/ADGRG1/DNM2/MAP4K4/PLEK…	99	D3-M6
GO:0046777	protein autophosphorylation	74/3180	235/18670	3.44352e-08	5.73889e-06	4.37737e-06	FLT3/PTPRC/ROS1/LCK/ITK/BTK/SLA/CDKL5/PIM1/ABL2/CALM1/HCK/SIK1/SMG1/EPHA4/SYK/NTRK2/FGFR3/IGF1R/JUN/FGR/PTK2B/PDGFC/LRRK2/TEC/CSF1R/IRAK3/MKNK2/INSR/MYLK2/PDPK1/ERRFI1/LMTK2/FLT1/TESK1/MAPKAPK2/OXSR1/WNK1/PPP2R5E/RAD50/STK11/MAPKAPK5/FGFR1/TEK/CSNK1G2/PPP2R5C/PTK2/FER/PRKD2/PDGFB/KDR/AKT1/PPP2R5D/DAPK1/TNIK/CLK2/ATP13A2/MAP3K12/STK16/MKNK1/NME2/PAK1/EPHB1/KIT/STK26/HIPK4/AURKA/CHP1/EPHB3/STK39/FG…	74	D3-M6
GO:0043547	positive regulation of GTPase activity	111/3180	405/18670	8.96315e-08	1.20774e-05	9.21207e-06	RANBP3L/XCL1/CCL22/CXCL13/GPR65/CCL5/STXBP5L/RGS1/CCL19/TBC1D10C/RASAL3/CCL26/CCL24/DOCK2/ARAP2/CDKL5/RGS2/RASGRP1/CHML/RTN4R/ARHGAP30/MAPRE2/PLCB1/VAV1/WNT4/NCKAP1L/TBC1D17/CHM/JUN/PTK2B/LRRK2/SEC23A/EIF5/RABGAP1L/ARHGAP35/DENND1B/CRKL/GMIP/FLCN/RABEP1/RUNDC1/CX3CL1/APC2/RAPGEF6/RANBP2/ICAM1/AGAP3/DEPDC5/ERRFI1/IQSEC1/TSC1/ARHGAP12/ARHGAP9/BNIP2/NDEL1/AGAP1/GNAQ/STXBP5/ARFGEF1/GAPVD1/RAPGEF1/RAB…	111	D3-M6
GO:0032868	response to insulin	80/3180	272/18670	2.55433e-07	2.6519e-05	2.02275e-05	IRS2/SLA2/TLR2/FOXO1/FOXO3/CPEB2/GRB10/KLF15/SORBS1/FOXO4/BAIAP2/PRKCB/GKAP1/STAT1/IGF1R/ATP2B1/LPIN1/ZNF106/PRKAA1/PPARA/APPL1/INSR/KAT2B/PDPK1/SREBF1/MSTN/ICAM1/ERRFI1/USO1/IRS1/TSC1/PIK3R1/NDEL1/APPL2/SMARCC1/DENND4C/NUCKS1/MAX/EIF4EBP2/WDTC1/ATP6V1B2/HDAC5/CAPN10/TCIRG1/ZFP36L1/YWHAG/RAB10/TBC1D4/GSK3A/MYO1C/TSC2/APC/INPPL1/ADIPOR1/RELA/GNAI2/FER/LPIN3/SRSF6/AKT1/GOT2/RAB8A/APRT/HADH/RAB31/ES…	80	D3-M6
GO:0038093	Fc receptor signaling pathway	69/3180	241/18670	4.68478e-06	0.000231787	0.000176796	NR4A3/FCGR2B/FCGR3A/CD3G/PTPRC/MYO1G/ITK/CYFIP2/FCGR1A/LCP2/BTK/CALM1/HCK/NFATC2/GAB2/BAIAP2/PLCG2/VAV1/NCKAP1L/SYK/TAB2/TAB3/PRKCE/LAT/JUN/FGR/PSMB9/WAS/TEC/APPL1/PTPRJ/PDPK1/MALT1/PSMB8/PIK3R1/FCER1G/APPL2/RAPGEF1/MAP2K7/WIPF2/CUL1/MAPK8/PSMD12/PSMB10/PSMF1/SKP1/NFATC1/NFATC3/PSME4/MAP2K4/PSMA7/RAC1/PSMD11/MYO1C/HSP90AA1/PSMA2/PSMC2/PSMA3/RELA/ARPC2/PTK2/FER/ARPC3/ARPC1A/MAPK1/PSME1/PIK3R2/PAK1…	69	D3-M6
GO:0042326	negative regulation of phosphorylation	117/3180	468/18670	6.30041e-06	0.000277743	0.000211849	PTPN22/ATF3/P2RX7/SAMSN1/PTPRC/IRS2/DUSP26/HGF/FOXO1/FBP1/RGS2/CALM1/PTPN6/TIMP3/PER1/HSPB1/DUSP3/FBLN1/DUSP2/GMFG/KLF4/IGF1R/JUN/ADARB1/PAQR3/LRRK2/SMAD7/UBE2B/BDKRB2/HIPK3/IRAK3/PPARA/SH3RF2/TLR4/LRP6/PTPRJ/KAT2B/CRKL/FLCN/PDPK1/DUSP7/MSTN/ERRFI1/FBXO7/DBNDD2/SNX6/CDKN1B/TESK1/ASH1L/ITPRIP/ZMYND11/LATS1/GNAQ/PRNP/PIBF1/RB1/ZC3H12A/DLG1/RAPGEF1/NDRG2/NF1/GSKIP/WNK1/ITGB1BP1/IPO5/NF2/IPO7/YWHAG/S…	117	D3-M6
GO:0070098	chemokine-mediated signaling pathway	32/3180	88/18670	1.03133e-05	0.000395844	0.000301932	XCL1/CCL22/CXCR3/CXCL13/CCL5/CXCL11/CXCL9/CXCL10/CCR8/CCL19/XCR1/CXCR6/GPR75/CCR5/CXCR1/CCL26/CCL24/CXCR2/CX3CR1/ACKR1/PTK2B/FOXC1/CCRL2/CXCL12/CX3CL1/OXSR1/WNK1/CCL25/CCR10/STK39/CXCR4/PADI2	32	D3-M6
GO:0001933	negative regulation of protein phosphorylation	106/3180	429/18670	2.8572e-05	0.000878381	0.000669989	PTPN22/ATF3/P2RX7/SAMSN1/PTPRC/DUSP26/HGF/FOXO1/RGS2/CALM1/PTPN6/TIMP3/PER1/HSPB1/DUSP3/FBLN1/DUSP2/GMFG/KLF4/IGF1R/JUN/ADARB1/PAQR3/LRRK2/SMAD7/UBE2B/BDKRB2/HIPK3/IRAK3/SH3RF2/TLR4/LRP6/PTPRJ/KAT2B/CRKL/FLCN/PDPK1/DUSP7/ERRFI1/FBXO7/DBNDD2/SNX6/CDKN1B/TESK1/ASH1L/ITPRIP/ZMYND11/LATS1/GNAQ/PRNP/PIBF1/RB1/ZC3H12A/DLG1/RAPGEF1/NDRG2/NF1/GSKIP/WNK1/ITGB1BP1/IPO5/NF2/IPO7/YWHAG/SMCR8/SPRY1/PKN1/PARD3…	106	D3-M6
GO:0071383	cellular response to steroid hormone stimulus	65/3180	250/18670	0.000211286	0.00399424	0.00304663	NR4A3/FLT3/METTL21C/ESR2/NR4A2/FOXO1/NR4A1/FOXO3/THRB/NEDD4/NR6A1/PER1/CREBRF/RORC/AQP1/RORA/ATP2B1/NR1D2/RNF14/PPARA/ZFP36/STRN3/NRIP1/MSTN/ICAM1/CRY2/ERRFI1/AXIN1/NCOR2/UFL1/LATS1/AR/ZFP36L2/ZBTB7A/WBP2/RB1/NR3C1/EP300/RNF6/NR1H2/ZFP36L1/NR3C2/CALCOCO1/KMT2D/CNOT1/PHB2/TGFB1I1/ARRB2/HDAC1/DNMT3B/ATP1A2/ESRRA/ASS1/NR1I3/RARB/PAK1/PPARGC1B/SKP2/AIFM1/CRH/ESRRB/BRCA1/PCK2/HEYL/PADI2	65	D3-M6
GO:0039531	regulation of viral-induced cytoplasmic pattern recognition receptor signaling pathway	11/3180	21/18670	0.000226527	0.00421941	0.00321837	PUM2/RIOK3/BIRC3/BIRC2/NPLOC4/PUM1/GPATCH3/C1QBP/TSPAN6/TKFC/SEC14L1	11	D3-M6
GO:0016311	dephosphorylation	108/3180	478/18670	0.00093247	0.0120272	0.00917377	PTPN22/FCRL3/TNF/UBASH3A/PTPRC/DNAJC6/LCK/DUSP26/RCAN1/PPP1R2/STYX/FBP1/PPP1R15A/PPP1R3D/CALM1/PTPN6/PLPP2/DUSP3/PFKFB3/NCKAP1L/DUSP2/PTP4A1/PPM1L/DUSP15/EYA4/BMP2/PPM1A/FARP1/LPIN1/PPP1R27/NUAK1/SH3RF2/MTM1/PTPN21/PTPRJ/BOD1/DUSP7/SMG5/SH2D4A/PPP3CC/CRY2/LMTK2/TSC1/MTMR14/DLG1/SSH1/CNST/PPM1B/WNK1/SYMPK/PPP2R5E/OCRL/INPP4B/BAG4/RPRD1A/STK11/INPP4A/PTPN23/PTPN14/THTPA/RPRD1B/WDR81/SMG7/SMG6/INPPL…	108	D3-M6
GO:0017015	regulation of transforming growth factor beta receptor signaling pathway	34/3180	120/18670	0.00136642	0.0157527	0.0120154	VEPH1/HSPA1A/UBC/PPM1A/SMAD7/CREBBP/FLCN/PDPK1/LTBP4/WFIKKN2/TRIM33/SNX6/ZNF451/ZBTB7A/EP300/HTRA1/STK11/RNF111/SMAD2/SDCBP/DNM2/RPS27A/TP53/TGFB1I1/PEG10/CITED2/ADAMTSL2/NREP/GOT1/FERMT1/CAV3/WFIKKN1/RASL11B/SOX11	34	D3-M6
GO:0071559	response to transforming growth factor beta	62/3180	255/18670	0.00181939	0.0191081	0.0145748	XCL1/RUNX3/VEPH1/SOX5/CX3CR1/CLDN1/NOX4/ADAM9/WNT4/DUSP15/HSPA1A/JUN/UBC/PPM1A/SMAD7/ZFHX3/BMPR2/CREBBP/APPL1/PDE3A/CRKL/FLCN/PDPK1/MSTN/LTBP4/WFIKKN2/TRIM33/SNX6/FNDC4/ZNF451/APPL2/ZFP36L2/ZBTB7A/NR3C1/EP300/HTRA1/STK11/ZFP36L1/USP9X/PARD3/RNF111/SMAD2/SDCBP/DNM2/PTK2/PDE2A/RPS27A/TP53/TGFB1I1/ARRB2/CDH5/PEG10/CITED2/STK16/ADAMTSL2/NREP/GOT1/FERMT1/CAV3/WFIKKN1/RASL11B/SOX11	62	D3-M6
GO:0043647	inositol phosphate metabolic process	21/3180	71/18670	0.00617189	0.0450826	0.0343869	PLD4/CD244/PLCB2/PTAFR/CALM1/PLCB1/HRH1/PLCG2/PTK2B/PPIP5K1/OCRL/INPP4B/INPP4A/INPPL1/PLCB3/INPP5B/PLCD1/ITPK1/ISYNA1/IP6K2/MTMR7	21	D3-M6
GO:0006605	protein targeting	129/3180	432/18670	1.95565e-11	2.21027e-08	1.68589e-08	GOLGA7B/RAC2/ITGB2/NCF1/NEDD4/UBE2D1/DECR2/CHM/UBC/LRRK2/ARIH2/PRKAA1/SNX16/SREBF1/DDO/HOMER3/FBXO7/ZFAND6/SPCS3/SCARB2/PRNP/VPS13C/BAG4/ITGB1BP1/LAMP2/YWHAG/USP9X/HAX1/VPS13D/PARD3/PEX14/NUP54/VPS11/ZDHHC18/GSK3A/MYO1C/BAP1/HSP90AA1/ANK3/GNPAT/SDCBP/M6PR/SSR2/RPL35/RPS18/RPS20/RPS23/RPL24/HTRA2/CRAT/RPS15/RPS27A/PMM2/RPL32/RPS9/RPL18A/PEX7/AGK/HACL1/ROMO1/MIEF1/RPSA/MIPEP/RPS27/RPL7A/PEX12/PMPCB…	129	D3-M6
GO:0000956	nuclear-transcribed mRNA catabolic process	75/3180	207/18670	2.09405e-11	2.21027e-08	1.68589e-08	BTG2/SAMD4B/NANOS1/SMG1/XRN1/ZFP36/CSDE1/SMG5/TOB1/CPEB3/UPF2/ZFP36L2/DCP1B/ZC3H12A/SAMD4A/PATL1/ZFP36L1/CNOT4/PABPC1/DDX6/TNRC6B/EXOSC1/PRPF18/UPF1/HBS1L/SMG7/SECISBP2/SMG6/AGO1/CNOT1/RPL35/RPS18/RPS20/RPS23/RPL24/EXOSC4/RPS15/PPP2R1A/RPS27A/RPL32/RPS9/RPL18A/RPSA/RPS27/RPL7A/RPL36/RPL11/RPL18/RPS7/RPLP1/RPL14/RPS17/RPS3/NT5C3B/RPS25/RPL10/RPLP0/RPS29/PDE12/RPL29/UPF3A/DCPS/RPS19/RPL6/RPS6/RPS10…	75	D3-M6
GO:0006413	translational initiation	63/3180	193/18670	8.14635e-08	1.12154e-05	8.5546e-06	CCL5/TNF/PAIP2B/BANK1/PPP1R15A/ATF4/HSPB1/EIF4E3/EIF5/EIF4EBP2/ABCE1/DDX3X/EIF3J/EIF4G2/EIF4A2/EIF4B/YTHDF1/PAIP1/PABPC1/EIF1B/EIF2B5/COPS5/RPL35/RPS18/RPS20/RPS23/RPL24/RPS15/RPS27A/RPL32/RPS9/RPL18A/RPSA/RPS27/RPL7A/RPL36/EIF4A1/RPL11/RPL18/RPS7/RPLP1/RPL14/RPS17/RPS3/RPS25/RPL10/RPLP0/RPS29/RPL29/RPS19/RPL6/RPS6/DHX33/RPS10/RPL13/RPS4X/RPS8/NCBP2/RPL39/RPL8/RPS26/RPLP2/MIF4GD	63	D3-M6
GO:0006417	regulation of translation	94/3180	424/18670	0.00346416	0.0301275	0.0229799	CCL5/TNF/ZC3H12D/BTG2/PAIP2B/BANK1/PER2/PTAFR/FOXO3/CPEB2/RGS2/PPP1R15A/CPEB4/SAMD4B/NANOS1/AGO4/ATF4/PER1/HSPB1/PTK2B/XRN1/EIF4E3/MKNK2/ZFP36/KBTBD8/EIF5/RPS6KA1/PUM2/TOB1/SECISBP2L/CPEB3/ZNF385A/ZNF706/TSC1/RBM3/QKI/ZFP36L2/LSM14B/ZC3H12A/EIF4EBP2/DDX3X/SAMD4A/PURA/EIF4G2/PUM1/EIF4A2/EIF4B/YTHDF1/METTL16/GEMIN5/ZFP36L1/PAIP1/PABPC1/EIF4ENIF1/MAPKAPK5/DPH3/TNRC6B/EIF1B/TRNAU1AP/UPF1/SECISBP2/EIF…	94	D3-M6
GO:0043487	regulation of RNA stability	49/3180	183/18670	0.000590806	0.0087778	0.00669531	GDNF/ZC3H12D/SAMD4B/RBM38/HSPB1/TNFRSF1B/HSPA1A/UBC/PSMB9/XRN1/ZFP36/PUM2/CPEB3/PSMB8/MAPKAPK2/ZFP36L2/ZC3H12A/SAMD4A/PSMD12/PSMB10/PUM1/PSMF1/METTL16/PRKCA/ZFP36L1/PAIP1/PSME4/PABPC1/PSMA7/EXOSC1/PSMD11/UPF1/SMG6/PSMA2/PSMC2/PSMA3/YBX1/EXOSC4/RPS27A/TBRG4/PABPC4/AKT1/PDE12/PSME1/MYEF2/EXOSC6/CSDC2/CACNG7/IGF2BP3	49	D3-M6
GO:1904951	positive regulation of establishment of protein localization	104/3180	456/18670	0.000820905	0.0108989	0.00831321	CLEC9A/CCL19/PTPN22/CD244/P2RX7/CD2/TNF/TLR8/IRS2/CRTAM/RAC2/CD274/NLRP1/ABCG1/TLR2/IL1RAP/ITGB2/NLRP3/PTGS2/RASGRP1/ADAM9/OXCT1/SYK/GATA3/CD14/RAB29/PRKCE/FGR/PPM1A/RUFY3/LRRK2/AIF1/CSF1R/SEC24A/ARIH2/PRKAA1/BMP6/IL4R/TLR4/PPP3CC/TFDP2/PIK3R1/IL17RC/CEP120/PRNP/ZC3H12A/CNST/MAPK8/TTN/KIF5B/CAPN10/PPP1R13B/ITGB1BP1/IPO5/YWHAG/PTPN23/FRMD4A/VPS35/TSG101/VPS11/RAC1/OAZ1/GSK3A/MYO1C/BAP1/APBB1/ANK3/…	104	D3-M6
GO:0034248	regulation of cellular amide metabolic process	109/3180	483/18670	0.000925133	0.0119569	0.00912016	CCL5/TNF/ZC3H12D/BTG2/PAIP2B/BANK1/ABCG1/PER2/PTAFR/FOXO3/CPEB2/RGS2/PPP1R15A/CPEB4/SAMD4B/NANOS1/AGO4/ATF4/PER1/EPHA4/HSPB1/PTK2B/XRN1/ORMDL1/EIF4E3/PRKAA1/MKNK2/ZFP36/KBTBD8/ORMDL3/EIF5/RPS6KA1/PUM2/TOB1/SECISBP2L/CPEB3/ZNF385A/ZNF706/TSC1/RBM3/QKI/PRNP/ZFP36L2/LSM14B/ZC3H12A/EIF4EBP2/DDX3X/SAMD4A/PURA/EIF4G2/PUM1/EIF4A2/EIF4B/NFE2L2/YTHDF1/METTL16/GEMIN5/ZFP36L1/PAIP1/PABPC1/EIF4ENIF1/MAPKAPK5…	109	D3-M6
GO:0006457	protein folding	54/3180	227/18670	0.00554211	0.0420338	0.0320615	HSPA6/CD74/CLGN/PDRG1/B2M/HSPB1/DNAJB4/GNAZ/HSPA1A/BAG2/RANBP2/LTBP4/RAD23B/DNAJB2/PTGES3/AMFR/CLPX/BAG4/DNAJC21/EMC4/ST13/HSP90AA1/DNAJB12/TOR1B/DNAJB6/DNAJC5/DFFA/GNAI2/DNAJB11/CCT5/CCT7/DNAJA3/MPDU1/PDIA6/PDIA4/NUDCD2/AIP/GRPEL1/PPIB/FKBP1A/SIL1/TRAP1/CCT3/ENGASE/PPIA/DNAJC4/P3H1/CHCHD4/PPIC/CRTAP/DNAJA4/TBCEL/WFS1/PPIF	54	D3-M6
GO:0070972	protein localization to endoplasmic reticulum	50/3180	147/18670	4.2478e-07	3.95608e-05	3.01752e-05	PPP1R15A/LRRK2/SPCS3/RAB3GAP2/MIA3/RAB10/VAPA/RPL35/RPS18/RPS20/RPS23/RPL24/RPS15/RPS27A/PMM2/RPL32/RPS9/KDELR2/RPL18A/RPSA/RPS27/RPL7A/RPL36/SRP19/RPL11/RPL18/RPS7/RPLP1/RPL14/RPS17/RPS3/RPS25/RPL10/RPLP0/RPS29/RPL29/RPS19/RPL6/RPS6/PMM1/RPS10/RPL13/RPS4X/RPS8/INSIG1/KDELR3/RPL39/RPL8/RPS26/RPLP2	50	D3-M6
GO:0032386	regulation of intracellular transport	96/3180	423/18670	0.00149751	0.01658	0.0126465	DRD1/STXBP5L/RAC2/CD84/HMOX1/LCP1/ITGB2/PTGS2/NEDD4/GAB2/SVIP/PRKCB/SYK/APOD/RAB29/FGR/PPM1A/RUFY3/LRRK2/ARIH2/PRKAA1/IL4R/MYLK2/NUP153/PDPK1/SREBF1/PIK3R1/FCER1G/RAB23/SEC24B/NDEL1/PRNP/DNAJC13/ZC3H12A/NF1/RDX/NUP58/KIF5B/CAPN10/BAG4/ITGB1BP1/FBXL20/RAB5A/IPO5/PTPN23/HAX1/PTPN14/DTNBP1/NUP54/PREB/VPS11/RBM27/OAZ1/DVL1/GSK3A/MYO1C/BAP1/SETD2/ANK3/UBE2G2/LAMP1/UNC13D/FER/HTRA2/TP53/MIEF1/TXN/MAPK1…	96	D3-M6
GO:1902001	fatty acid transmembrane transport	8/3180	16/18670	0.00246924	0.0238379	0.0181825	IRS2/PRKAB2/PRKAA2/AKT1/CPT2/SLC25A20/CPT1B/CPT1A	8	D3-M6
GO:0015931	nucleobase-containing compound transport	58/3180	241/18670	0.0031842	0.0285227	0.0217558	P2RX7/SMG1/SLC25A25/ZFP36/EPG5/NUP153/SLC25A32/SMG5/RANBP2/NUP98/TSC1/QKI/NUP35/UPF2/ABCE1/FLOT1/NUP58/SYMPK/SLU7/PURA/AHCTF1/ZFP36L1/HSF1/SLBP/SLC25A23/ZC3H3/NUP54/NUP155/ZC3H11A/RBM27/TNKS/MYO1C/UPF1/SMG7/SETD2/SMG6/FIP1L1/BICD2/DDX19A/SRRM1/U2AF1L4/SLC35C2/RPS15/SRSF6/AAAS/UPF3A/SLC35C1/RFTN2/SLC29A2/SLC25A4/SLC25A6/NCBP2/SLC28A1/SLC25A5/SLC35E3/RFTN1/TST/IGF2BP3	58	D3-M6
GO:0051348	negative regulation of transferase activity	77/3180	285/18670	1.40244e-05	0.000501787	0.00038274	PTPN22/PTPRC/IRS2/DUSP26/RGS2/PTPN6/HSPB1/DUSP3/DUSP2/GMFG/IGF1R/ADARB1/PAQR3/SMAD7/HIPK3/IRAK3/BAG2/ZFP36/LRP6/PTPRJ/KAT2B/PDPK1/DUSP7/MSTN/ERRFI1/FBXO7/DBNDD2/SNX6/CDKN1B/TESK1/ITPRIP/LATS1/GNAQ/DTX3L/RB1/NF1/GSKIP/WNK1/EIF4A2/ITGB1BP1/IPO5/NF2/IPO7/YWHAG/SMCR8/SPRY1/PKN1/DTNBP1/TSG101/DVL1/PRKAR2A/GSK3A/FGFR1OP/TSC2/APC/ILK/NPRL2/PPP2R1A/TP53/CDK5RAP3/AKT1/RPL11/RPS7/TEN1/DUS2/GBA/TARBP2/HEXIM…	77	D3-M6
GO:0017038	protein import	53/3180	199/18670	0.000416828	0.0066986	0.00510939	DRD1/PTGS2/ABRA/KPNA1/SYK/KPNA3/APOD/KPNA4/LRRK2/APPL1/NUP153/RANBP2/NUP98/PIK3R1/NUP35/RAB23/APPL2/ZC3H12A/TNPO3/NF1/NUP58/TXNIP/IPO5/LAMP2/IPO7/PEX14/NUP54/NUP155/FAM53C/HSP90AA1/TSC2/STAT3/PEX7/AGK/TP53/ROMO1/AKT1/PEX12/PHB2/MAPK1/NDUFA13/GRPEL1/TIMM44/KPNA2/HCLS1/HEATR3/PIK3R2/CHCHD4/TOMM40L/TIMM17A/FERMT1/CHP1/GPIHBP1	53	D3-M6
GO:0006913	nucleocytoplasmic transport	81/3180	343/18670	0.00103384	0.0129139	0.00985012	RANBP3L/DRD1/STYX/PTGS2/NEDD4/ABRA/SMG1/KPNA1/SYK/KPNA3/APOD/BACH2/KPNA4/PPM1A/LRRK2/APPL1/ATXN1/NUP153/SMG5/MALT1/RANBP2/NUP98/TSC1/PIK3R1/NUP35/UPF2/RAB23/APPL2/STRADB/ZC3H12A/ABCE1/TNPO3/NF1/DDX20/NUP58/SYMPK/SLU7/TXNIP/GEMIN5/IPO5/IPO7/SLBP/PTPN14/EIF4ENIF1/NUP54/NUP155/ZC3H11A/RBM27/FAM53C/UPF1/SMG7/SETD2/SMG6/TSC2/LSG1/FIP1L1/RANBP3/DDX19A/SRRM1/STAT3/XPO6/U2AF1L4/RPS15/ANKRD54/SRSF6/TP53/A…	81	D3-M6
GO:0010828	positive regulation of glucose transmembrane transport	15/3180	44/18670	0.00462749	0.0367314	0.0280171	NR4A3/C3/IRS2/KLF15/SORBS1/APPL1/INSR/CREBL2/MEF2A/IRS1/PIK3R1/ADIPOR2/CAPN10/NFE2L2/AKT1	15	D3-M6
GO:0098927	vesicle-mediated transport between endosomal compartments	14/3180	41/18670	0.00602755	0.0447321	0.0341196	CORO1A/HOOK3/SNX16/EEA1/LMTK2/AKTIP/DNAJC13/RDX/RAB5A/PTPN23/VPS11/WDR81/STX8/MAPK1	14	D3-M6
GO:0140112	extracellular vesicle biogenesis	9/3180	22/18670	0.00706503	0.0499985	0.0381366	SDC4/ARRDC4/TSG101/PDCD6IP/SDCBP/COPS5/CD34/ATP13A2/SMPD3	9	D3-M6
GO:0015748	organophosphate ester transport	31/3419	105/18670	0.00341212	0.0326287	0.0248331	ABCA1/P2RX7/PLTP/SLC37A1/ABCG1/OSBPL5/EPG5/SCARB2/ABCC1/ATP11A/SLC25A32/PRKCD/PITPNA/PITPNM1/SLC25A23/OSBPL2/TRIAP1/SCP2/GLTP/SLC25A17/SCARB1/G6PC3/LDLR/PRELID1/SLC25A6/ATP9B/SLC25A33/SLC25A5/ATP8B3/APOC2/SLC44A4	31	D3-M12
GO:0032386	regulation of intracellular transport	102/3419	423/18670	0.00152049	0.0182574	0.0138954	DRD1/STXBP5L/RAC2/CD84/LCP1/ITGB2/GAB2/NEDD4/APOD/PRKCB/SREBF1/SYK/PTGS2/MYLK2/ARIH2/RAB29/PDPK1/PPM1A/LRRK2/UHMK1/RUFY3/PRKAA1/SLC2A4/GAS1/P2RY1/FBXL20/IL4R/DVL1/DTNBP1/PRKCD/FGR/SEC24B/BAP1/FCER1G/RDX/PTPN11/NUP153/VPS18/CALM3/DNAJC13/UBE2G2/NF1/KIF5B/PIK3R1/UBR5/NUP58/RBM27/IPO5/VPS11/UBE2J2/PTPN14/ANK3/PREB/GSK3A/BACE1/SCP2/BAG4/RAB5A/LAMP1/STX18/NUP54/MAP2K2/MYO1C/SETD2/TP53/FER/MAPK1/ABLIM3…	102	D3-M12
GO:1902001	fatty acid transmembrane transport	9/3419	16/18670	0.00075319	0.0109993	0.00837134	IRS2/PRKAA2/PRKAB2/MID1IP1/PRKAG2/SLC25A20/CPT2/CPT1B/CPT1A	9	D3-M12
GO:1903789	regulation of amino acid transmembrane transport	6/3419	10/18670	0.00400799	0.036146	0.0275101	RGS2/PER2/ARL6IP1/ARL6IP5/ATP1A2/STK39	6	D3-M12
GO:0032411	positive regulation of transporter activity	36/3419	112/18670	0.00029582	0.00591639	0.00450286	S100A1/CTSS/P2RY6/PLCG2/TESC/PTAFR/CALM1/KCTD7/AMIGO1/KMT2A/KCNJ11/TRDN/WNK1/PRKCD/CALM3/KIF5B/JPH2/AKAP6/ANK3/DNM2/DMD/ATP1B3/STAC3/RGN/CNKSR3/KCNIP2/LRRC38/CHP1/CACNB3/EPHB2/SGK1/STK39/RNF207/HAP1/PDZK1/KCNC2	36	D3-M12
GO:0016482	cytosolic transport	42/3419	158/18670	0.00630883	0.0488973	0.0372149	TBC1D10C/CORO1A/KIF1A/HOOK3/HEATR5A/TBC1D17/RAB29/LRRK2/ANKFY1/CCDC91/VPS13C/LMTK2/AKTIP/RDX/EEA1/WIPI1/DNAJC13/KIF5B/RBSN/RIC1/VPS11/KIF1C/SNX8/TMEM87A/CLTC/DCTN1/HEATR5B/VTI1B/TRAPPC10/RAB5A/LAMP1/MAP2K2/VPS53/STX8/AP1S1/TRIM27/MAPK1/ARL1/DENND2A/MAGEL2/RAB9B/TRIM46	42	D3-M12
GO:1902932	positive regulation of alcohol biosynthetic process	13/3419	28/18670	0.000604461	0.00943912	0.00718395	CD244/TNF/P2RY6/SREBF1/PTAFR/HRH1/ABCG1/WNT4/PRKAA1/P2RY1/BMP6/POR/PTH1R	13	D3-M12
GO:0072330	monocarboxylic acid biosynthetic process	89/3419	343/18670	0.00025619	0.00541137	0.0041185	IDO1/CD74/P2RX7/PGM2L1/ACSM1/FBP1/CYP1A1/DECR2/PTGS2/BPGM/ALOX5AP/PRKAA2/HK3/PER2/PPARA/ZBTB7A/PRKAB2/PRKAA1/MID1IP1/PRKAG2/THNSL2/DHTKD1/WDTC1/ADIPOR2/PFKM/HDAC4/NR1H2/PFKFB2/NUP153/AMACR/OSBPL1A/NUP35/FOXK1/OSBPL2/NUP58/HSD17B4/ARNT/RANBP2/MCAT/SCP2/ADIPOR1/NUP54/STAT3/TP53/LIAS/ADPGK/ACOT8/NUP88/DEGS1/MECR/GALK1/NUP43/RDH10/AAAS/RGN/CHST14/FADS2/ELOVL1/ENO1/CBFA2T3/INSIG1/GPD1/ABHD3/HACD1/RBP1…	89	D3-M12
GO:0072525	pyridine-containing compound biosynthetic process	44/3419	150/18670	0.000649931	0.0100747	0.0076677	IDO1/P2RX7/PGM2L1/FBP1/PTGS2/BPGM/PRKAA2/HK3/PPARA/ZBTB7A/PRKAA1/PRKAG2/DHTKD1/PFKM/HDAC4/PFKFB2/NUP153/NMNAT1/NUP35/FOXK1/NUP58/NADK2/ARNT/RANBP2/NUP54/STAT3/TP53/ADPGK/NUP88/GALK1/NUP43/AAAS/ENO1/CBFA2T3/NMNAT3/GPD1/NMNAT2/MYOG/DDIT4/PDXK/IDH2/MLXIPL/NMRK2/PSAT1	44	D3-M12
GO:0043467	regulation of generation of precursor metabolites and energy	49/3419	158/18670	7.47869e-05	0.00229057	0.00174332	P2RX7/FBP1/IRS2/PPP1R3D/SORBS1/ATP7A/PRKAA2/PPARA/ZBTB7A/BNIP3/PRKAA1/PRKAG2/IRS1/HDAC4/PFKFB2/NUP153/KHK/NUP35/SLC25A23/FLCN/NUP58/ARNT/RANBP2/GSK3A/NUP54/STAT3/TP53/PHKG2/RHOA/NUP88/NUP43/PPP1R3E/AAAS/ENPP1/CBFA2T3/GPD1/PRELID1/TRAP1/PPP1R3B/NOA1/SPHK2/SLC25A33/MYOG/DDIT4/MLXIPL/PPIF/CCNB1/IGF2/NOS2	49	D3-M12
GO:0009166	nucleotide catabolic process	52/3419	182/18670	0.000447996	0.00765578	0.00582668	P2RX7/PGM2L1/PDE8A/FBP1/BPGM/PRKAA2/HK3/PPARA/ZBTB7A/PRKAA1/PRKAG2/NUDT9/DHTKD1/PFKM/NT5C1A/HDAC4/PFKFB2/NUDT3/NUP153/NUP35/FOXK1/UNG/NUP58/ENTPD4/ARNT/ITPA/RANBP2/SAMHD1/NUP54/STAT3/TP53/ADPGK/SMUG1/NUP88/GALK1/NUP43/NTHL1/NEIL2/AAAS/NUDT7/HDDC3/ENO1/CBFA2T3/GPD1/MYOG/DDIT4/CNP/DCTPP1/MLXIPL/MLYCD/NT5C/XDH	52	D3-M12
GO:0034404	nucleobase-containing small molecule biosynthetic process	62/3419	226/18670	0.000451211	0.00767857	0.00584403	P2RX7/PGM2L1/PDE8A/FBP1/BPGM/PRKAA2/HK3/PPARA/ZBTB7A/PRKAA1/PRKAG2/NUDT9/UCKL1/DHTKD1/PFKM/NT5C1A/HDAC4/PFKFB2/NUDT3/NUP153/NUP35/FOXK1/UNG/PUDP/ADAL/NUP58/ENTPD4/ARNT/ITPA/RANBP2/SAMHD1/NUP54/STAT3/TP53/ADPGK/SMUG1/NUP88/GUK1/GALK1/CTPS1/NUP43/NTHL1/NME2/NEIL2/AAAS/IMPDH1/NUDT7/HDDC3/ENO1/ENPP1/CBFA2T3/GPD1/MYOG/DDIT4/CNP/DCTPP1/MLXIPL/TK1/MLYCD/NT5C/UCK2/XDH	62	D3-M12
GO:0046434	organophosphate catabolic process	69/3419	248/18670	0.000141948	0.0035431	0.00269659	P2RX7/PGM2L1/PDE8A/FBP1/PLCG2/BPGM/PRKAA2/HK3/PPARA/ZBTB7A/NAPEPLD/PRKAA1/PRKAG2/NUDT9/DHTKD1/PLA2G15/PRDX6/PFKM/NT5C1A/HDAC4/PRKCD/PFKFB2/NUDT3/NUP153/NUP35/FOXK1/UNG/NUP58/ENTPD4/INPP5A/ARNT/ITPA/RANBP2/SAMHD1/NUP54/STAT3/TP53/ADPGK/ABHD16A/SMUG1/NUP88/INPP1/GALK1/NUP43/NTHL1/NEIL2/AAAS/ABHD12/SCARB1/IDH1/NUDT7/HDDC3/ENO1/ENPP1/CBFA2T3/GPD1/LDLR/ABHD6/MYOG/DDIT4/CNP/DCTPP1/MLXIPL/MLYCD/NT5C/MTM…	69	D3-M12
GO:0042274	ribosomal small subunit biogenesis	22/3419	67/18670	0.00309535	0.0303315	0.0230848	TSR1/RIOK3/TSR2/BYSL/UTP3/RPS24/RPS15/MRPS11/RPS27/RPS19/RPS16/WDR46/RPS5/RPS17/MRPS9/RPS10/RPSA/RRS1/RPS7/RPS6/RPS8/NPM1	22	D3-M12
GO:2001233	regulation of apoptotic signaling pathway	99/3419	406/18670	0.00120974	0.0154633	0.0117688	FASLG/CD74/TNF/LCK/PTPRC/FGF10/CX3CR1/TRAF1/SERPINE1/AR/CTSC/PTGS2/HSPB1/BCL2/CXCL12/IVNS1ABP/WNT4/RRM2B/BCL2A1/TNFSF10/STK4/TIMP3/LRRK2/TFDP2/PELI3/DAPK2/BNIP3/GSN/YWHAG/TMBIM1/MNT/STRADB/TAF9B/ICAM1/PRKCD/ZNF385A/DAB2IP/TMBIM6/BCL2L11/PPP3CC/PCGF2/PPP1R13B/RB1CC1/NF1/SLC35F6/MAZ/RFFL/FLCN/ZMYND11/BIRC6/BMF/MAPK8/UBQLN1/FAF1/NMT1/GSK3A/TRIAP1/STX4/TRAF7/SYVN1/CTNNA1/TP53/HDAC1/PDIA3/BID/TAF9/CRA…	99	D3-M12
GO:0010256	endomembrane system organization	105/3419	438/18670	0.00160736	0.0188716	0.0143629	FASLG/FCHO1/ABCA1/PTPRC/P2RX7/SHTN1/PRKCB/AR/HOOK3/PLEKHM2/PRKCA/SNX10/RAB29/LRRK2/SQSTM1/VCPIP1/UBXN2B/BAIAP2/DYM/SCARB2/TMF1/GSN/CLASP2/OPTN/NDRG1/TRDN/LPIN1/AKTIP/DTNBP1/FLOT1/PRKCD/ZNF385A/BLZF1/TOR1AIP1/NEK9/VPS36/CSNK1A1/RAB33B/VPS18/NPLOC4/ARFGEF1/PSAP/DNAJC13/ATL2/RAB22A/TOR1B/ARFGEF2/RBSN/BAG6/OSBPL2/RAB3GAP2/SNX9/VPS11/MIA3/ANK3/SYNGR2/RAB5B/LYST/DCTN1/RAB10/GOLGB1/USO1/ALS2/GORASP2/TMC…	105	D3-M12
GO:0070227	lymphocyte apoptotic process	27/3419	69/18670	4.07446e-05	0.00152357	0.00115956	IDO1/CCL5/FASLG/CD74/CD3G/P2RX7/CD274/CD27/BTK/IRS2/IL7R/JAK3/CRKL/WNT5A/FNIP1/BCL6/BCL2L11/PKN1/TP53/DNAJA3/KDELR1/BAX/EFNA1/BAK1/PRELID1/RPS6/ARG2	27	D3-M12
GO:0006914	autophagy	136/3419	496/18670	2.85145e-07	3.84642e-05	2.92744e-05	PTPN22/LAMP3/IRF8/IFI16/CD84/LEPR/NEDD4/SREBF1/ABL2/IL10RA/DYNLL2/TAB3/FOXO3/HSPB1/TAB2/PRKAA2/BCL2/TBC1D17/FBXO7/LRRK2/PRKAB2/ACER2/FYCO1/SOGA1/TP53INP1/TSC1/SESN3/ANXA7/DAPK2/BNIP3/SQSTM1/PRKAA1/EPG5/MCOLN1/PRKAG2/PIP4K2A/UBXN2B/MTMR14/TMEM150C/PIP4K2B/OPTN/MET/FEZ2/TRIM8/LARP1/VPS13C/ATG2B/ERCC4/SYNPO2/UBQLN2/FUNDC2/VPS36/WIPI1/MTM1/RAB33B/VPS18/STBD1/UBQLN4/TMBIM6/MAP1LC3B/PSAP/EP300/BCL2L11/…	136	D3-M12
GO:0061919	process utilizing autophagic mechanism	136/3419	496/18670	2.85145e-07	3.84642e-05	2.92744e-05	PTPN22/LAMP3/IRF8/IFI16/CD84/LEPR/NEDD4/SREBF1/ABL2/IL10RA/DYNLL2/TAB3/FOXO3/HSPB1/TAB2/PRKAA2/BCL2/TBC1D17/FBXO7/LRRK2/PRKAB2/ACER2/FYCO1/SOGA1/TP53INP1/TSC1/SESN3/ANXA7/DAPK2/BNIP3/SQSTM1/PRKAA1/EPG5/MCOLN1/PRKAG2/PIP4K2A/UBXN2B/MTMR14/TMEM150C/PIP4K2B/OPTN/MET/FEZ2/TRIM8/LARP1/VPS13C/ATG2B/ERCC4/SYNPO2/UBQLN2/FUNDC2/VPS36/WIPI1/MTM1/RAB33B/VPS18/STBD1/UBQLN4/TMBIM6/MAP1LC3B/PSAP/EP300/BCL2L11/…	136	D3-M12
GO:0072662	protein localization to peroxisome	28/3419	68/18670	9.54341e-06	0.000555094	0.000422472	DECR2/UBE2D1/UBC/ZFAND6/DDO/AMACR/PEX14/USP9X/HSD17B4/GNPAT/SCP2/CAT/ECH1/PEX12/ACOT8/ACAA1/HACL1/PEX6/TYSND1/IDH1/NUDT7/ECI2/GSTK1/HMGCL/MLYCD/EPHX2/NOS2/ACOX2	28	D3-M12
GO:0000422	autophagy of mitochondrion	24/3419	76/18670	0.00366201	0.0342941	0.0261007	SREBF1/FBXO7/BNIP3/SQSTM1/OPTN/VPS13C/ATG2B/FUNDC2/WIPI1/MAP1LC3B/RB1CC1/ATG12/ATG14/VPS13D/ATG9A/TSC2/GSK3A/TP53/WDR45B/HTRA2/USP36/SREBF2/ATP13A2/ATG9B	24	D3-M12
GO:0061726	mitochondrion disassembly	24/3419	76/18670	0.00366201	0.0342941	0.0261007	SREBF1/FBXO7/BNIP3/SQSTM1/OPTN/VPS13C/ATG2B/FUNDC2/WIPI1/MAP1LC3B/RB1CC1/ATG12/ATG14/VPS13D/ATG9A/TSC2/GSK3A/TP53/WDR45B/HTRA2/USP36/SREBF2/ATP13A2/ATG9B	24	D3-M12
GO:0043574	peroxisomal transport	28/3419	69/18670	1.32726e-05	0.000701237	0.000533699	DECR2/UBE2D1/UBC/ZFAND6/DDO/AMACR/PEX14/USP9X/HSD17B4/GNPAT/SCP2/CAT/ECH1/PEX12/ACOT8/ACAA1/HACL1/PEX6/TYSND1/IDH1/NUDT7/ECI2/GSTK1/HMGCL/MLYCD/EPHX2/NOS2/ACOX2	28	D3-M12
GO:0007031	peroxisome organization	30/3419	81/18670	5.33339e-05	0.00187854	0.00142972	DECR2/UBE2D1/UBC/ZFAND6/PEX11A/DDO/AMACR/PEX14/USP9X/HSD17B4/GNPAT/SCP2/CAT/ECH1/PEX12/ACOT8/ACAA1/HACL1/PEX6/TYSND1/IDH1/NUDT7/ECI2/GSTK1/HMGCL/MLYCD/PEX11G/EPHX2/NOS2/ACOX2	30	D3-M12
GO:0000045	autophagosome assembly	30/3419	93/18670	0.000850668	0.0118784	0.00904044	LRRK2/TP53INP1/PIP4K2A/UBXN2B/PIP4K2B/FEZ2/ATG2B/SYNPO2/UBQLN2/WIPI1/MTM1/RAB33B/MAP1LC3B/RB1CC1/SEC22B/ATG12/SMCR8/RAB3GAP2/ATG14/UBQLN1/ATG9A/RAB5A/ATG16L1/PHF23/ULK2/ATG101/WDR45B/NPRL2/IFT20/ATG9B	30	D3-M12
GO:1905037	autophagosome organization	32/3419	96/18670	0.000302411	0.00592598	0.00451016	LRRK2/TP53INP1/PIP4K2A/UBXN2B/PIP4K2B/FEZ2/ATG2B/SYNPO2/UBQLN2/WIPI1/MTM1/RAB33B/MAP1LC3B/RB1CC1/SEC22B/ATG12/SMCR8/RAB3GAP2/ATG14/UBQLN1/ATG9A/RAB5A/ATG16L1/PHF23/ULK2/ATG101/WDR45B/NPRL2/IFT20/PIK3C2B/ATP13A2/ATG9B	32	D3-M12
GO:0001845	phagolysosome assembly	7/3419	13/18670	0.00418064	0.0367618	0.0279788	P2RX7/CORO1A/RAB20/SPG11/RAB34/TMEM175/SRPX	7	D3-M12
GO:0033631	cell-cell adhesion mediated by integrin	10/3419	16/18670	0.000113581	0.00307737	0.00234214	CCL5/CD3E/ITGA4/FERMT3/ADAM9/WNK1/SWAP70/PIEZO1/NPNT/ITGA5	10	D3-M12
GO:0033627	cell adhesion mediated by integrin	29/3419	68/18670	2.86543e-06	0.00022996	0.000175018	CCL5/CD3E/ITGB7/ITGB2/ITGA4/PTPN6/SERPINE1/NCKAP1L/SYK/TESC/FERMT3/CRKL/ACER2/LPXN/ADAM9/WNK1/ICAM1/PTPN11/ITGB5/PTK2/SWAP70/PIEZO1/EFNA1/ITGB3/NPNT/ITGA5/RET/FERMT1/RAC3	29	D3-M12
GO:0031589	cell-substrate adhesion	97/3419	354/18670	1.43087e-05	0.000736632	0.000560637	CD96/CD3E/ITGB7/MYO1G/RAC2/PARVG/ITGB2/ITGA4/CASS4/CORO1A/APOD/SERPINE1/NDNF/SORBS1/FERMT3/VIT/PRKCE/BCL2/WNT4/FZD7/LAMC3/L1CAM/PDPK1/CRKL/PTK2B/ACER2/DUSP3/PTPRJ/TSC1/RREB1/ITGA1/ADAM9/CLASP2/SMAD6/FAM107A/NF2/CD63/ITGB5/BCL6/BCL2L11/DDR2/NF1/PIK3R1/TBCD/EPDR1/LDB1/DOCK1/MEGF9/SORBS3/DNM2/MINK1/RAC1/CDC42/PTK2/LAMC1/MACF1/ILK/ACVRL1/FER/RHOA/PECAM1/CD34/RSU1/TIMM10B/FBLN5/KDR/MYADM/EFNA1/ANGPT2/…	97	D3-M12
GO:0045785	positive regulation of cell adhesion	110/3419	403/18670	4.77481e-06	0.000344306	0.000262045	XCL1/IL12RB1/CCL5/CD6/CD4/BTLA/RUNX3/CD5/TNFRSF18/CD40LG/CD74/NR4A3/TNF/CCL19/CD3E/LCK/PTPRC/RASAL3/CD274/CD27/TNFSF13B/CCDC88B/ITGB2/ITGA4/CD86/CASS4/RASGRP1/CORO1A/DUSP26/SASH3/IL7R/JAK3/PTPN6/AIF1/NDNF/NCKAP1L/VAV1/SYK/VIT/PRKCE/PTAFR/GATA3/CXCL12/PRKCA/WNT4/ZFHX3/SMAD7/PDPK1/CRKL/PTK2B/ZBTB16/WNT5A/PTPRJ/TSC1/RREB1/CYTH3/TGM2/ADAM9/IL4R/ICAM1/FLOT1/PTPN11/BCL6/ZBTB7B/ZBTB1/FLCN/STX3/PIK3R1/LD…	110	D3-M12
GO:0031343	positive regulation of cell killing	23/3419	68/18670	0.00162572	0.0190167	0.0144733	XCL1/IL12RB1/PRF1/CD226/SH2D1A/IL18RAP/STAP1/FCER2/CRTAM/PTPRC/SLAMF6/P2RX7/CD1E/RASGRP1/B2M/VAV1/SYK/CLEC7A/TYROBP/BCL2L11/LAMP1/CD1D/NOS2	23	D3-M12
GO:0045446	endothelial cell differentiation	33/3419	114/18670	0.00363426	0.0341857	0.0260182	TNF/NRG1/GSTM3/BMPR2/MET/ZEB1/ICAM1/RAPGEF1/RDX/BMP6/FOXJ2/ACVR2B/CCM2/ACVRL1/EDF1/PECAM1/PLOD3/KDR/MYADM/CDH5/HEY1/S1PR2/NOTCH1/SOX18/DLL1/PROX1/NOTCH4/ARHGEF26/PDPN/CXCR4/PTN/COL4A4/XDH	33	D3-M12
GO:0050679	positive regulation of epithelial cell proliferation	54/3419	206/18670	0.003014	0.0299041	0.0227595	CCL5/NR4A3/ITGA4/CCL26/FGF10/JAML/AR/ATP7A/CCL24/OSR2/CXCL12/PRKCA/FZD7/BMPR2/PDPK1/C5AR1/WNT5A/RREB1/FOXP2/STAT5A/HTRA1/ZNF703/NF1/BMP6/EMC10/ARNT/STAT3/LAMC1/PRKD2/ACVRL1/PRKD1/PDCD6/PDGFB/HRAS/KDR/NME2/AGTR1/ITGB3/NOTCH1/SRSF6/APLNR/LAMB1/MYDGF/NRP2/EGFL7/VASH2/PROX1/HYAL1/FLT4/ECM1/PTN/MYC/WNT2/TGM1	54	D3-M12
GO:0097305	response to alcohol	66/3419	233/18670	0.000110715	0.0030126	0.00229284	ABCA1/CCL19/CD27/MAOB/CCR5/MAP4K1/MSTN/P2RY6/FOXO3/RGS2/CSF3/PRKCE/SETD7/GATA3/NFE2L1/PRKAA2/OXCT1/LRP6/PTK2B/TP53INP1/XRN1/CD14/PRKAA1/SLC2A4/ATP2B1/GSN/ADCY2/LARP1/AHR/ICAM1/CALM3/SMAD2/AKAP8/CAT/STAT3/CTNNA1/LANCL2/RPL10A/CDK4/RHOA/SPIDR/BAK1/ADCY6/AACS/ALAD/GRAMD1B/HMGCS1/AIFM1/MGMT/TUFM/SPHK2/HMGCR/OSBPL7/RPS4X/CDKN1A/SPARC/GGH/TYMS/BRCA1/TNFSF4/HPGD/CDH1/CRH/CDO1/KCNC2/ACTC1	66	D3-M12
GO:0097306	cellular response to alcohol	30/3419	89/18670	0.000370662	0.00675788	0.00514331	ABCA1/MAP4K1/P2RY6/FOXO3/PRKCE/NFE2L1/PRKAA2/LRP6/TP53INP1/XRN1/PRKAA1/ATP2B1/ADCY2/LARP1/AHR/AKAP8/CTNNA1/LANCL2/CDK4/SPIDR/ADCY6/AACS/GRAMD1B/HMGCS1/AIFM1/SPHK2/OSBPL7/BRCA1/TNFSF4/CDH1	30	D3-M12
GO:0001101	response to acid chemical	97/3419	343/18670	3.40222e-06	0.000266002	0.000202449	BCL11A/ABCA1/TNF/CCL19/CPEB4/P2RY6/SREBF1/ABL2/ATP7A/TESC/PRKCE/PTAFR/PTGS2/PRKAA2/CPEB3/FZD7/UBR2/PTK2B/ACER2/WNT5A/SESN3/PRKAA1/AMIGO1/BAIAP2/NTRK2/GSN/ZEB1/IRS1/ICAM1/HSF1/TMBIM6/CHUK/RRAGD/UBR1/BMP6/PDGFC/YY1/IPO5/LAMTOR5/CDKN1B/AKAP8/GNPAT/CAT/RXRB/LANCL2/DNMT1/CDK4/RHOA/PDGFB/TEAD2/CRLS1/WNT11/HTRA2/RRAGB/ID3/KDR/SH3BP4/CFL1/XRCC5/ACSL1/NME2/ADCY6/AACS/TIE1/AKR1B1/NSMF/ALAD/CASP3/ASS1/GDAP2…	97	D3-M12
GO:0071229	cellular response to acid chemical	62/3419	209/18670	4.08529e-05	0.00152357	0.00115956	BCL11A/ABCA1/TNF/CPEB4/P2RY6/SREBF1/ABL2/ATP7A/TESC/PRKCE/PTAFR/PRKAA2/CPEB3/FZD7/UBR2/PTK2B/WNT5A/SESN3/PRKAA1/AMIGO1/BAIAP2/NTRK2/ZEB1/IRS1/HSF1/RRAGD/UBR1/PDGFC/IPO5/LAMTOR5/AKAP8/LANCL2/DNMT1/CDK4/PDGFB/TEAD2/WNT11/HTRA2/RRAGB/ID3/KDR/SH3BP4/XRCC5/NME2/ADCY6/NSMF/ASS1/LDLR/HOXA2/RET/MYOG/COL4A1/RARB/PTK7/CPT1A/TNFSF4/FZD10/CCNB1/PDK4/COL1A1/WNT5B/WNT2	62	D3-M12
GO:0071496	cellular response to external stimulus	89/3419	339/18670	0.000166701	0.00389995	0.00296818	BCL11A/TLR8/PTPRC/P2RX7/IFI16/ITGA4/CPEB4/IRF1/AIF1/SREBF1/PTGS2/PRKAA2/BCL2/WNT4/BMPR2/ATF4/ARHGAP35/SSH1/LRRK2/TSC1/SESN3/BNIP3/PRKAA1/DEPDC5/AMIGO1/BAIAP2/P2RY1/ATP2B1/TMEM150C/MYD88/FAM107A/ICAM1/GSDMD/HDAC4/FNIP1/TLR4/PTPN11/WIPI1/HSF1/MAP1LC3B/RRAGD/ZFYVE1/BMP6/MAX/MAP2K4/MAP3K1/MAPK8/ATG14/RAC1/TBL2/TP53/HSPA8/WDR45B/NPRL2/PIK3C2B/PRKD1/CRADD/RRP8/MAPK1/WNT11/KPTN/SREBF2/ATP1A2/RRAGB/HSP90…	89	D3-M12
GO:0043200	response to amino acid	38/3419	113/18670	6.99864e-05	0.00220702	0.00167972	BCL11A/TNF/CPEB4/ATP7A/CPEB3/UBR2/SESN3/AMIGO1/BAIAP2/NTRK2/ZEB1/ICAM1/HSF1/TMBIM6/CHUK/RRAGD/UBR1/PDGFC/IPO5/LAMTOR5/CDKN1B/DNMT1/RHOA/CRLS1/RRAGB/SH3BP4/CFL1/NSMF/ALAD/CASP3/ASS1/MTHFR/AIFM1/COL4A1/PTN/COL1A1/CDO1/ASNS	38	D3-M12
GO:0070542	response to fatty acid	29/3419	86/18670	0.000457192	0.00775026	0.00589859	CCL19/P2RY6/SREBF1/PRKCE/PTAFR/PTGS2/PRKAA2/PRKAA1/IRS1/YY1/AKAP8/GNPAT/CAT/CDK4/ID3/XRCC5/ACSL1/NME2/ADCY6/AACS/ALAD/ASS1/FABP3/LDLR/HMGCL/CPT1A/TNFSF4/CCNB1/PDK4	29	D3-M12
GO:0071216	cellular response to biotic stimulus	66/3419	236/18670	0.000166438	0.00389995	0.00296818	CCL5/CD6/CXCL11/CXCL9/CXCL10/PTPN22/CD180/STAP1/FCGR2B/ABCA1/TNF/NUGGC/IRF8/CD274/GFI1/CCR5/BTK/CD86/LY86/CX3CR1/SERPINE1/SYK/CLEC7A/CSF3/PRKCE/PTAFR/HCK/PRKCA/CDC73/IL1RN/TNFRSF1B/WNT5A/SBNO2/CD14/TLR6/ADAM9/ICAM1/NR1H2/DAB2IP/TLR4/NFKBIB/HSF1/BCL2L11/CMPK2/BMP6/MAPK8/AKAP8/HDAC5/TRIM41/CTR9/TP53/CDK4/RHOA/PLSCR3/MAPK1/MUS81/SCARB1/ASS1/WFS1/NOS3/SLX4/LDOC1/TRIB1/SPON2/TNFSF4/NOS2	66	D3-M12
GO:0002237	response to molecule of bacterial origin	93/3419	343/18670	3.31046e-05	0.00133156	0.00101343	CD96/IDO1/CCL5/FASLG/CD6/CXCL11/CXCL9/CXCL10/PTPN22/CD180/STAP1/FCGR2B/ABCA1/TNF/NUGGC/IRF8/P2RX7/CD274/MAOB/GFI1/CCR5/NOS1/CD86/LY86/CYP1A1/B2M/FGF10/CSF2RB/CX3CR1/TLR9/SERPINE1/IL10RA/PLCG2/CSF3/PRKCE/PTAFR/PTGS2/TAB2/HCK/PRKCA/CDC73/IL1RN/TNFRSF1B/C5AR1/WNT5A/SBNO2/IRF5/CD14/TLR6/IRAK3/ADAM9/SMAD6/MAPKAPK2/ICAM1/NR1H2/DAB2IP/TLR4/NFKBIB/HSF1/CMPK2/CHUK/BMP6/MAPK8/AKAP8/HDAC5/TRIM41/CTR9/LIAS/F…	93	D3-M12
GO:0009314	response to radiation	107/3419	448/18670	0.00166365	0.0191809	0.0145983	DRD1/CXCL10/PTPRC/CDS1/IFI16/PER3/GPR88/NEDD4/SYNPO/PTGS2/GATA3/HRH1/BCL2/PER2/CXCL12/BHLHE40/FBXL3/CEP250/ATF4/CALM1/N4BP1/TP53INP1/NOX4/PRKAA1/MAP2K7/CREBBP/PDE1B/CRY2/ADIRF/ICAM1/RBL2/ERCC4/GNAQ/HSF1/EP300/PITPNM1/NF1/NUCKS1/XRRA1/ZBTB1/STK11/PIK3R1/INO80/CRTC1/CIRBP/BMF/ARRB1/LIG4/YY1/B4GALT2/MAPK8/FECH/NMT1/BACE1/TRIAP1/GNA11/DNM2/CAT/MECP2/POLE3/REV1/TP53/PPID/IFT20/TP53I13/INTS7/HRAS/ATP1A…	107	D3-M12
GO:0042594	response to starvation	56/3419	191/18670	0.000132496	0.0033736	0.00256759	IFI16/CPEB4/SREBF1/FOXO3/PRKAA2/BCL2/WNT4/BMPR2/ATF4/OXCT1/LRRK2/SESN3/PRKAA1/DEPDC5/LARP1/FNIP1/WIPI1/MAP1LC3B/RRAGD/ZFYVE1/FOXK1/MAX/MAPK8/ATG14/GNPAT/ULK2/TBL2/TP53/HSPA8/WDR45B/NPRL2/PIK3C2B/PRKD1/RRP8/MAPK1/KPTN/SREBF2/RRAGB/SIK2/DAP/GAS2L1/AACS/SLC38A2/INHBB/ADM/FSTL1/HMGCL/MAP3K5/CDKN1A/STK26/FADS1/GAS6/DSC2/PDK4/ASNS/PCK2	56	D3-M12
GO:0009267	cellular response to starvation	45/3419	149/18670	0.000280804	0.00576079	0.00438443	IFI16/CPEB4/SREBF1/PRKAA2/BCL2/WNT4/BMPR2/ATF4/LRRK2/SESN3/PRKAA1/DEPDC5/FNIP1/WIPI1/MAP1LC3B/RRAGD/ZFYVE1/MAX/MAPK8/ATG14/TBL2/TP53/HSPA8/WDR45B/NPRL2/PIK3C2B/PRKD1/RRP8/MAPK1/KPTN/SREBF2/RRAGB/SIK2/DAP/GAS2L1/SLC38A2/INHBB/MAP3K5/CDKN1A/STK26/FADS1/GAS6/DSC2/PDK4/ASNS	45	D3-M12
GO:0046677	response to antibiotic	86/3419	327/18670	0.000199649	0.00455314	0.00346532	IL18RAP/NR4A3/CIITA/TRPM2/CD27/MAOB/GPR37/PDE8A/GNAO1/CYP1A1/MB/MSTN/STAT1/ATP7A/KPNA4/FOXO3/RGS2/CSF3/PRKCE/SETD7/GATA3/BCL2/OXCT1/LRRK2/PTK2B/TP53INP1/XRN1/CD14/BNIP3/PRKAA1/SLC2A4/GSN/ADAM9/MET/ADCY2/LARP1/AHR/ICAM1/PRKCD/HSF1/PSAP/PCGF2/CHUK/CDKN1B/JAK1/CAT/STAT3/TP53/RPL23/RPL10A/RHOA/PDGFB/RPS3/ID3/ANKZF1/BAK1/HYAL3/ADCY6/VKORC1/AACS/ALAD/CASP3/KCNA5/TRAP1/SIGMAR1/AIFM1/MGMT/TUFM/HMGCR/HYAL…	86	D3-M12
GO:0000302	response to reactive oxygen species	60/3419	232/18670	0.00258225	0.0264056	0.0200969	IL18RAP/NR4A3/TNF/CCL19/TRPM2/GPR37/PDE8A/BTK/GNAO1/APOD/MB/STAT1/ATP7A/KPNA4/FOXO3/BCL2/NCF1/LRRK2/PTK2B/SESN3/BNIP3/PRKAA1/AGAP3/ADAM9/MET/EGLN1/PRKCD/HSF1/PSAP/PCGF2/CHUK/MAPK8/DNM2/CAT/ADPRHL2/FER/CCS/MAPK1/RPS3/FBLN5/ANKZF1/BAK1/RGN/PPARGC1B/CASP3/KCNA5/TRAP1/SIGMAR1/AIFM1/NOS3/HYAL1/EZH2/MAP3K5/STK26/PYCR1/PPIF/CCNA2/COL1A1/GPR37L1/KCNC2	60	D3-M12
GO:0006979	response to oxidative stress	119/3419	451/18670	1.14583e-05	0.000626254	0.000476631	IL18RAP/NR4A3/TNF/CCL19/TRPM2/IPCEF1/GPR37/PDE8A/BTK/GNAO1/CPEB2/MCTP1/APOD/MB/AIF1/STAT1/ATP7A/KPNA4/FOXO3/PTGS2/HSPB1/NFE2L1/PRKAA2/BCL2/RRM2B/NCF1/ATF4/FBXO7/LRRK2/PTK2B/MTF1/TP53INP1/TSC1/SESN3/NOX4/GPX3/TLR6/BNIP3/PRKAA1/AGAP3/OXR1/ADAM9/OXSR1/PRDX6/MET/EGLN1/PRKCD/TLR4/GSKIP/HSF1/PSAP/PCGF2/CHUK/MAPK8/ARNT/UBQLN1/ALS2/DNM2/CAT/STX4/TP53/DIABLO/NDUFS2/ADPRHL2/LIAS/FER/CCS/PRKD1/NONO/NDUFA12/…	119	D3-M12
GO:0034599	cellular response to oxidative stress	84/3419	302/18670	2.90633e-05	0.00124918	0.000950731	IL18RAP/NR4A3/TNF/TRPM2/GPR37/PDE8A/BTK/CPEB2/AIF1/ATP7A/FOXO3/HSPB1/NFE2L1/PRKAA2/BCL2/NCF1/ATF4/FBXO7/LRRK2/TP53INP1/TSC1/NOX4/GPX3/TLR6/BNIP3/PRKAA1/AGAP3/OXR1/PRDX6/MET/PRKCD/TLR4/GSKIP/HSF1/PSAP/PCGF2/CHUK/MAPK8/ARNT/UBQLN1/DNM2/CAT/TP53/DIABLO/ADPRHL2/FER/CCS/PRKD1/NONO/MAPK1/ARL6IP5/HTRA2/RPS3/FBLN5/ANKZF1/NME2/RGN/PPARGC1B/FUT8/ATP13A2/LANCL1/MSRA/GPX8/TRAP1/SIGMAR1/AIFM1/MGMT/NOS3/EZH2/M…	84	D3-M12
GO:0036294	cellular response to decreased oxygen levels	64/3419	217/18670	3.76831e-05	0.00146571	0.00111553	LIMD1/CPEB2/CPEB4/NDNF/PSMB9/RORA/ATP7A/FOXO3/PRKCE/PSMB8/PTGS2/BCL2/SLC8A3/UBC/ATF4/TSC1/PSMB10/BNIP3/PRKAA1/SLC2A4/CREBBP/BACH1/NDRG1/ZFP36L1/EGLN1/ICAM1/HIF1AN/TMBIM6/EP300/HP1BP3/PSMA2/PSMF1/PSMC1/ARNT/PSMD4/UBQLN1/PSMD11/PSMD7/EEF2K/PSMA7/PSMC2/PSMB4/PSMA1/PSMA3/PSMA5/PSMA6/TBL2/TP53/PSME1/CD34/NOTCH1/ENO1/AIFM1/ACAA2/HILPDA/CACNB3/PTN/B3GAT1/MYC/HIF3A/CCNB1/CCNA2/KCNK3/DDAH1	64	D3-M12
GO:1901655	cellular response to ketone	31/3419	93/18670	0.000372843	0.00675788	0.00514331	METTL21C/FBXO32/MAP4K1/MSTN/P2RY6/AR/FOXO3/PRKCE/PRKAA2/XRN1/PRKAA1/ATP2B1/ADCY2/LARP1/AHR/ICAM1/NR3C1/AKAP8/DCPS/CDK4/ADCY6/AACS/AKR1B1/ASS1/AIFM1/SPHK2/DDIT4/TNFSF4/CRH/PCK2/SPP1	31	D3-M12
GO:0014823	response to activity	21/3419	65/18670	0.00470879	0.04018	0.0305803	MSTN/PRKAA2/OXCT1/PRKAA1/PERM1/CRY2/HSF1/BMP6/CAPN3/HDAC5/CAT/HADH/ANGPT2/TNS2/ALAD/FNDC5/MTFP1/MYOG/CXCR4/PTN/POSTN	21	D3-M12
GO:0036293	response to decreased oxygen levels	101/3419	370/18670	1.14455e-05	0.000626254	0.000476631	NOS1/LIMD1/CYP1A1/CPEB2/CPEB4/MB/NDNF/PSMB9/RORA/ATP7A/FOXO3/PRKCE/PSMB8/PTGS2/BCL2/SLC8A3/PPARA/UBC/CXCL12/ATF4/PTK2B/TSC1/NOX4/PSMB10/BNIP3/PRKAA1/SLC2A4/RYR1/CREBBP/BACH1/NDRG1/ZFP36L1/EGLN1/ICAM1/HIF1AN/HSF1/KCNMA1/TMBIM6/EP300/NF1/HP1BP3/PSMA2/PSMF1/PSMC1/CDKN1B/ARNT/PSMD4/UBQLN1/PSMD11/PSMD7/EEF2K/PSMA7/PSMC2/CAT/PSMB4/MECP2/PSMA1/PSMA3/PSMA5/PSMA6/TBL2/TP53/PLOD1/ACVRL1/PSME1/RHOA/CD34/AHC…	101	D3-M12
GO:2001024	negative regulation of response to drug	13/3419	33/18670	0.00373392	0.0346163	0.0263458	NR4A3/GPR37/PDE8A/RGS2/LRRK2/MET/PTPN11/PSAP/ARL6IP5/TRAP1/PYCR1/STK39/GPR37L1	13	D3-M12
GO:0071398	cellular response to fatty acid	19/3419	57/18670	0.00478311	0.0405956	0.0308966	P2RY6/SREBF1/PRKCE/PTAFR/PRKAA2/PRKAA1/IRS1/AKAP8/CDK4/ID3/XRCC5/NME2/ADCY6/ASS1/LDLR/CPT1A/TNFSF4/CCNB1/PDK4	19	D3-M12
GO:0035690	cellular response to drug	96/3419	369/18670	0.000135415	0.00340688	0.00259292	SLAMF8/DRD1/IL18RAP/BCL11A/PTPN22/CD69/NR4A3/TNF/TRPM2/P2RX7/METTL21C/FBXO32/GPR37/PDE8A/FBP1/B2M/PLCB1/MAP4K1/MSTN/GNA15/AIF1/FOXO3/PRKCE/PTAFR/PTGS2/PRKAA2/ATF4/SSH1/CRKL/LRRK2/ACER2/TP53INP1/XRN1/BNIP3/PRKAA1/RYR1/AMIGO1/BAIAP2/P2RY1/KMT2A/KCNJ11/MET/ADCY2/ADIRF/LARP1/AHR/ICAM1/PRKCD/GNAQ/HSF1/PSAP/PCGF2/NR3C1/GNA11/DNM2/TRIM41/CTNNA1/TP53/DCPS/CDK4/MAPK1/TMEM38A/PDGFB/RPS3/AGRN/HSP90B1/SPIDR/…	96	D3-M12
GO:0071214	cellular response to abiotic stimulus	89/3419	331/18670	6.71523e-05	0.00213942	0.00162828	TLR8/IFI16/GPR88/NEDD4/IRF1/PTAFR/PTGS2/GATA3/ATF4/CALM1/N4BP1/TP53INP1/NOX4/BNIP3/SLC2A4/MCOLN1/CREBBP/TMEM150C/OXSR1/RELB/MYD88/CAB39/ZFP36L1/CRY2/ADIRF/HDAC4/RBL2/ERCC4/TLR4/PTPN11/HSF1/EP300/NUCKS1/SLC25A23/BMP6/ZBTB1/STK11/PIK3R1/MAP2K4/INO80/MAP3K1/BMF/CAPN3/LIG4/YY1/MAPK8/NMT1/TRIAP1/GNA11/DNM2/RCSD1/POLE3/RAC1/TP53/PPID/CRADD/INTS7/WNT11/HRAS/ATP1A2/BAX/SPIDR/PIEZO1/XRCC5/PPEF1/BAK1/HYAL3…	89	D3-M12
GO:0104004	cellular response to environmental stimulus	89/3419	331/18670	6.71523e-05	0.00213942	0.00162828	TLR8/IFI16/GPR88/NEDD4/IRF1/PTAFR/PTGS2/GATA3/ATF4/CALM1/N4BP1/TP53INP1/NOX4/BNIP3/SLC2A4/MCOLN1/CREBBP/TMEM150C/OXSR1/RELB/MYD88/CAB39/ZFP36L1/CRY2/ADIRF/HDAC4/RBL2/ERCC4/TLR4/PTPN11/HSF1/EP300/NUCKS1/SLC25A23/BMP6/ZBTB1/STK11/PIK3R1/MAP2K4/INO80/MAP3K1/BMF/CAPN3/LIG4/YY1/MAPK8/NMT1/TRIAP1/GNA11/DNM2/RCSD1/POLE3/RAC1/TP53/PPID/CRADD/INTS7/WNT11/HRAS/ATP1A2/BAX/SPIDR/PIEZO1/XRCC5/PPEF1/BAK1/HYAL3…	89	D3-M12
GO:1902850	microtubule cytoskeleton organization involved in mitosis	41/3419	131/18670	0.000223431	0.00495298	0.00376963	ACTL8/FGF10/MZT1/CEP97/UBXN2B/CLASP2/MAP4/TPX2/SBDS/CLTC/DCTN1/ACTR1B/MECP2/VPS4B/DYNLT1/SETD2/TACC1/RHOA/ARHGEF10/AAAS/WDR62/ARHGEF2/BORA/AURKA/MYBL2/PSRC1/PLK1/STMN1/MAD2L1/ESPL1/NUF2/NUSAP1/PRC1/CEP126/KIFC1/KIF4A/KIF23/CCNB1/BIRC5/NEK2/CENPE	41	D3-M12
GO:0010970	transport along microtubule	45/3419	161/18670	0.00169997	0.0194546	0.0148065	ACTL8/RASGRP1/KIF1A/DYNLRB2/DYNLL2/HSPB1/FYCO1/TUB/KIF3C/PURA/DTNBP1/ARL8A/ARL8B/KIF5B/BLOC1S4/PEX14/SYNE2/KIF1C/ACTR1B/KIF13A/BICD2/SPG11/LAMP1/CDC42/HSPA8/BLOC1S3/TERF2/IFT20/ARL3/IFT46/IFT52/CLUAP1/UXT/TMEM201/MAP1B/TCTEX1D2/IFT81/COPG2/AP3M2/DYNLL1/IFT27/KIF4A/KIF23/HAP1/TRIM46	45	D3-M12
GO:0099111	microtubule-based transport	45/3419	161/18670	0.00169997	0.0194546	0.0148065	ACTL8/RASGRP1/KIF1A/DYNLRB2/DYNLL2/HSPB1/FYCO1/TUB/KIF3C/PURA/DTNBP1/ARL8A/ARL8B/KIF5B/BLOC1S4/PEX14/SYNE2/KIF1C/ACTR1B/KIF13A/BICD2/SPG11/LAMP1/CDC42/HSPA8/BLOC1S3/TERF2/IFT20/ARL3/IFT46/IFT52/CLUAP1/UXT/TMEM201/MAP1B/TCTEX1D2/IFT81/COPG2/AP3M2/DYNLL1/IFT27/KIF4A/KIF23/HAP1/TRIM46	45	D3-M12
GO:0050879	multicellular organismal movement	24/3419	56/18670	1.82935e-05	0.000878644	0.000668721	COMP/MB/CHRND/SYNM/TCAP/MYH14/SLC8A3/SCN4A/CHUK/TNNC2/GAA/RCSD1/DMD/CHRNB1/STAC3/DMPK/CCDC78/CAV3/MYH7/TNNC1/ATP2A2/TNNT1/CHRNA1/TNNI3	24	D3-M12
GO:0050881	musculoskeletal movement	24/3419	56/18670	1.82935e-05	0.000878644	0.000668721	COMP/MB/CHRND/SYNM/TCAP/MYH14/SLC8A3/SCN4A/CHUK/TNNC2/GAA/RCSD1/DMD/CHRNB1/STAC3/DMPK/CCDC78/CAV3/MYH7/TNNC1/ATP2A2/TNNT1/CHRNA1/TNNI3	24	D3-M12
GO:0032273	positive regulation of protein polymerization	48/3419	134/18670	1.11658e-06	0.000116052	8.83248e-05	CORO1A/CCL26/NCKAP1L/CCL24/CSF3/PRKCE/WAS/LMOD2/GMFG/HCK/RHOBTB1/CLIP1/PTK2B/BAIAP2/GSN/MET/LMOD3/ICAM1/ARPC5L/SLAIN2/NIN/SNX9/CDKN1B/DCTN1/BAG4/MECP2/MYO1C/RAC1/CYFIP1/FER/CORO1B/RHOA/TRIM27/ARPC1A/RPS3/ARPC3/ARPIN/ABI2/PAK1/CDC42EP1/SPIRE1/MAP1B/CDC42EP3/EVL/MAGEL2/PSRC1/CAV3/RAC3	48	D3-M12
GO:0030838	positive regulation of actin filament polymerization	35/3419	99/18670	4.15242e-05	0.00153955	0.00117173	CORO1A/CCL26/NCKAP1L/CCL24/CSF3/PRKCE/WAS/LMOD2/GMFG/HCK/RHOBTB1/PTK2B/BAIAP2/GSN/LMOD3/ICAM1/ARPC5L/SNX9/BAG4/MYO1C/CYFIP1/FER/CORO1B/RHOA/TRIM27/ARPC1A/ARPC3/ARPIN/ABI2/CDC42EP1/SPIRE1/CDC42EP3/EVL/MAGEL2/RAC3	35	D3-M12
GO:0035148	tube formation	40/3419	148/18670	0.00559568	0.0452508	0.0344396	FGF10/IRX3/GATA3/TCAP/WNT4/ARHGAP35/LRP6/STK4/WNT5A/TSC1/TGM2/DICER1/DVL1/SEC24B/DAB2IP/BCL2L11/LMO4/TSC2/SETD2/LIAS/LUZP1/TEAD2/SEMA4C/IFT52/CFL1/RALA/MKS1/NOTCH1/CASP3/RPS7/ADM/MTHFR/PROX1/HOXA1/RET/PTK7/FZD2/PAX8/CTHRC1/SHROOM3	40	D3-M12
GO:0009954	proximal/distal pattern formation	14/3419	31/18670	0.000531824	0.00865013	0.00658346	FGF10/IRX3/HOXD9/PBX2/PBX1/CHSY1/HOXA10/GLI2/DLL1/GLI1/LRP4/EN1/HOXA9/HOXA11	14	D3-M12
GO:0032886	regulation of microtubule-based process	68/3419	218/18670	2.72528e-06	0.000226158	0.000172125	STMN2/DIAPH1/PRKAA2/CEP250/CLIP1/CEP97/MAPRE2/FGF13/PRKAA1/MID1IP1/UBXN2B/KAT2B/CLASP2/MET/FAM107A/APC2/TPX2/CAMSAP1/SLAIN2/NIN/EML2/TBCD/CEP120/APC/MAPRE3/CDKN1B/CLTC/DCTN1/GSK3A/BICD2/LAMP1/MECP2/VPS4B/RAC1/PDCD6IP/MACF1/RHOA/RPS3/ALMS1/CENPJ/CDH5/CFAP20/RANBP1/PAK1/XPO1/ARHGEF2/MAP1B/TRIM36/BORA/NPM1/AURKA/TCTEX1D2/PSRC1/PLK1/DNAH11/CAV3/STMN1/GEN1/BRCA1/CKAP2/CCNF/NEK2/SPAG5/KIF18A/HAP1/TTLL6…	68	D3-M12
GO:1902905	positive regulation of supramolecular fiber organization	70/3419	204/18670	3.28716e-08	6.20827e-06	4.72501e-06	STMN2/GPR65/CORO1A/CCL26/SYNPO/NCKAP1L/CCL24/CSF3/PRKCE/WAS/LMOD2/GMFG/HCK/WNT4/RHOBTB1/CLIP1/PTK2B/TSC1/NOX4/FHOD1/BAIAP2/GSN/MET/TESK1/LMOD3/ICAM1/SYNPO2/ARPC5L/NF2/SLAIN2/NIN/ARHGEF10L/SNX9/SORBS3/CDKN1B/DCTN1/BAG4/MECP2/MYO1C/RAC1/CYFIP1/CDC42/SWAP70/FER/CORO1B/RHOA/TRIM27/WNT11/ARPC1A/RPS3/ARPC3/ARHGEF10/CFL1/ARPIN/RHOC/ABI2/PAK1/CDC42EP1/ARHGEF15/SPIRE1/WDR1/SH3PXD2B/PROX1/MAP1B/CDC42EP3/EV…	70	D3-M12
GO:0051495	positive regulation of cytoskeleton organization	79/3419	226/18670	1.67927e-09	5.84422e-07	4.44793e-07	STMN2/GPR65/STAP1/P2RX7/CORO1A/CCL26/SYNPO/NCKAP1L/CCL24/CSF3/PRKCE/WAS/LMOD2/GMFG/HCK/WNT4/RHOBTB1/CLIP1/PTK2B/TSC1/NOX4/FHOD1/UBXN2B/BAIAP2/GSN/MET/TESK1/LMOD3/ICAM1/SYNPO2/ARPC5L/NF2/SLAIN2/NIN/CEP120/ARHGEF10L/SNX9/SORBS3/CDKN1B/DCTN1/BAG4/MECP2/MYO1C/VPS4B/RAC1/CYFIP1/CDC42/SWAP70/FER/CORO1B/RHOA/TRIM27/WNT11/HRAS/ARPC1A/RPS3/ARPC3/ARHGEF10/CFL1/ARPIN/RHOC/CENPJ/ABI2/RANBP1/PAK1/CDC42EP1/ARH…	79	D3-M12
GO:0031109	microtubule polymerization or depolymerization	36/3419	112/18670	0.00029582	0.00591639	0.00450286	STMN2/MZT1/CLIP1/MAPRE2/FGF13/MID1IP1/CLASP2/MET/APC2/CAMSAP1/SLAIN2/TUBGCP3/NIN/EML2/TBCD/APC/MAPRE3/CDKN1B/DCTN1/MECP2/RAC1/RPS3/CENPJ/CDH5/NCKAP5L/PAK1/ARHGEF2/MAP1B/KIF24/PSRC1/NCKAP5/CAV3/STMN1/CKAP2/KIF2C/KIF18A	36	D3-M12
GO:0032984	protein-containing complex disassembly	83/3419	329/18670	0.00101752	0.0134494	0.0102361	STMN2/TNF/DNAJC6/LMOD2/LRP6/FYCO1/BNIP3/FGF13/EPG5/IGF1R/MID1IP1/MCOLN1/SMARCC1/GSN/IRAK3/AXIN1/CLASP2/DVL1/LMOD3/APC2/CAMSAP1/RDX/CSNK1A1/UBQLN4/MAP1LC3B/KIF5B/MRPS18A/SMARCC2/AMER1/SMCR8/PEX14/APC/ATG14/UBQLN1/PHF23/VPS4B/MRPS16/TFIP11/SMARCE1/SWAP70/HSPA8/AURKAIP1/RPL23/MRPL16/MRPS22/MRPS33/MTIF2/MRPL10/MRPS11/MRPL55/MRPL32/MRPL13/SMARCB1/MRPL38/CFL1/MRPL4/MRPL37/NCKAP5L/MRPS9/TECPR1/MRPS31/MR…	83	D3-M12
GO:0051260	protein homooligomerization	87/3419	351/18670	0.00138663	0.0170043	0.0129417	PRF1/RASEF/STEAP4/CD3D/CD79A/CD3E/TRPM2/CD3G/FBP1/GBP5/B2M/HSF4/KCTD12/CCDC88C/ALOX5AP/TIFA/KCTD16/CD247/GPX3/KCTD7/RYR1/MCOLN1/TGM2/KCTD2/PFKM/FLOT1/GSDMD/CRTC2/RIOK3/DERL1/FCER1G/KCTD15/HSF1/CLYBL/KCTD9/BCL2L11/ATL2/ZBTB1/SCARA5/TOR1B/OSBPL2/CRTC1/BMF/NUP58/PEX14/APC/KCTD21/IKZF4/APPL2/TMCC1/SAMHD1/ATG16L1/NUP54/CAT/PDCD6IP/ATXN10/TP53/BID/KCTD3/DFFB/TMEM38A/HTRA2/ANXA6/BAX/RHOC/TAF10/COLEC12/T…	87	D3-M12
GO:1905330	regulation of morphogenesis of an epithelium	57/3419	180/18670	1.02221e-05	0.000578645	0.000440397	CXCL10/TNF/ITGAX/FGF10/PSMB9/STAT1/AR/PSMB8/GATA3/WNT4/FZD7/ESR1/WNT5A/MLLT3/PSMB10/RREB1/GPC4/CLASP2/DVL1/SEC24B/ZNRF3/AHI1/PSMA2/LGR4/PSMF1/PSMC1/SMURF2/PSMD4/CLTC/PSMD11/PSMD7/PSMA7/PSMC2/AP2M1/PSMB4/PSMA1/PSMA3/PSMA5/PSMA6/RAC1/CDC42/PSME1/RHOA/WNT11/MKS1/FKBPL/MAGED1/GPC3/PTK7/FZD2/CAV3/PAX8/ARHGEF19/CTHRC1/RNF207/WNT2/RSPO3	57	D3-M12
GO:0003158	endothelium development	41/3419	132/18670	0.000267535	0.00559793	0.00426049	CXCL10/TNF/ITGAX/NRG1/GSTM3/BMPR2/MET/ZEB1/ICAM1/RAPGEF1/RDX/BMP6/FOXJ2/ACVR2B/CCM2/PRKD2/ACVRL1/EDF1/RHOA/PECAM1/CD34/PLOD3/DLL4/KDR/MYADM/CDH5/HEY1/S1PR2/NOTCH1/GJA4/SOX18/STARD13/DLL1/PROX1/NOTCH4/ARHGEF26/PDPN/CXCR4/PTN/COL4A4/XDH	41	D3-M12
GO:0001655	urogenital system development	94/3419	330/18670	3.4404e-06	0.000266002	0.000202449	FGF10/IRX3/STAT1/KLF15/PYGO1/AR/OSR2/GATA3/BCL2/WNT4/RRM2B/EPHA4/SMAD7/ESR1/CRKL/LRRK2/ZBTB16/WNT5A/TSC1/BASP1/SMARCC1/SMAD6/GREB1L/PSAP/BCL2L11/AHI1/NF1/BMP6/STK11/FLCN/ACVR2B/AMER1/BAG6/LGR4/SMAD2/CDKN1B/CAT/SMAD1/PBX1/PYGO2/ILK/IFT20/ARL3/MTSS1/SEC61A1/PECAM1/PDGFB/CD34/WNT11/PTCD2/BAX/ID3/RDH10/ANGPT2/AGTR1/RGN/CDKN1C/NOTCH1/TNS2/AKR1B1/NPNT/ASS1/GLI2/DLL1/ANGPT1/LAMB2/GLI1/MME/WFS1/FRAS1/ENP…	94	D3-M12
GO:0046849	bone remodeling	27/3419	90/18670	0.00474372	0.0403693	0.0307244	P2RX7/RAC2/LEPR/SIGLEC15/SYK/MITF/PRKCA/SNX10/LRP6/PTK2B/NOX4/TMEM64/RASSF2/CSF1R/INPP5D/NF1/LGR4/RAC1/PPARGC1B/ITGB3/EFNA4/PTH1R/PTN/P3H4/CTHRC1/PDK4/SPP1	27	D3-M12
GO:0001736	establishment of planar polarity	40/3419	124/18670	0.000129122	0.00332778	0.00253271	PSMB9/PSMB8/FZD7/WNT5A/MLLT3/PSMB10/GPC4/DVL1/SEC24B/ZNRF3/PSMA2/PSMF1/PSMC1/SMURF2/PSMD4/CLTC/PSMD11/PSMD7/PSMA7/PSMC2/AP2M1/PSMB4/PSMA1/PSMA3/PSMA5/PSMA6/RAC1/CDC42/IFT20/PSME1/RHOA/WNT11/MKS1/WDR1/GPC3/PTK7/FZD2/ARHGEF19/CTHRC1/RSPO3	40	D3-M12
GO:0007164	establishment of tissue polarity	40/3419	124/18670	0.000129122	0.00332778	0.00253271	PSMB9/PSMB8/FZD7/WNT5A/MLLT3/PSMB10/GPC4/DVL1/SEC24B/ZNRF3/PSMA2/PSMF1/PSMC1/SMURF2/PSMD4/CLTC/PSMD11/PSMD7/PSMA7/PSMC2/AP2M1/PSMB4/PSMA1/PSMA3/PSMA5/PSMA6/RAC1/CDC42/IFT20/PSME1/RHOA/WNT11/MKS1/WDR1/GPC3/PTK7/FZD2/ARHGEF19/CTHRC1/RSPO3	40	D3-M12
GO:0090175	regulation of establishment of planar polarity	38/3419	110/18670	3.58974e-05	0.00141734	0.00107871	PSMB9/PSMB8/FZD7/WNT5A/MLLT3/PSMB10/GPC4/DVL1/SEC24B/ZNRF3/PSMA2/PSMF1/PSMC1/SMURF2/PSMD4/CLTC/PSMD11/PSMD7/PSMA7/PSMC2/AP2M1/PSMB4/PSMA1/PSMA3/PSMA5/PSMA6/RAC1/CDC42/PSME1/RHOA/WNT11/MKS1/GPC3/PTK7/FZD2/ARHGEF19/CTHRC1/RSPO3	38	D3-M12
GO:0034446	substrate adhesion-dependent cell spreading	33/3419	100/18670	0.000302664	0.00592598	0.00451016	ITGB7/PARVG/ITGA4/CASS4/FERMT3/FZD7/LAMC3/CRKL/RREB1/DOCK1/MEGF9/DNM2/RAC1/CDC42/PTK2/LAMC1/ILK/FER/MYADM/EFNA1/ITGB3/C1QBP/LAMB1/RCC2/PARVA/LAMB2/PDPN/KIF14/EPHB3/RAC3/NTN5/LIMS2/POSTN	33	D3-M12
GO:0051235	maintenance of location	93/3419	330/18670	6.2685e-06	0.00042151	0.000320804	XCL1/FASLG/DRD1/CXCL11/CD4/MCOLN2/CXCL9/CXCL10/ABCA1/TNF/CCL19/TRPM2/LCK/PTPRC/P2RX7/C3/METTL21C/PLCB2/CCR5/NOS1/CORO1A/DIAPH1/CLMN/PLCB1/PTPN6/P2RY6/PLCG2/PRKCE/ABCG1/PPARA/TAF3/CLIC2/TTC39B/CALM1/PDPK1/PTK2B/NRIP1/MSR1/PLIN2/RYR1/MCOLN1/GSN/KEAP1/TRDN/VPS13C/NR1H2/FTL/ARL2BP/CALM3/SLC25A23/CAPN3/JPH1/SYNE2/OSBPL11/JPH2/VPS13D/GAA/AKAP6/ANK3/FAF1/POLR2M/DMD/BSCL2/ANXA5/FITM1/TMEM38A/KDELR1/ANXA6…	93	D3-M12
GO:0045807	positive regulation of endocytosis	43/3419	153/18670	0.00189189	0.0213427	0.0162435	IL2RB/STAP1/FCGR2B/TNF/CCL19/PTPRC/C3/DOCK2/IL2RG/CD300LF/B2M/C2/SERPINE1/NCKAP1L/PLCG2/SYK/CLEC7A/LRRK2/WNT5A/PTPRJ/TUB/ANKFY1/CD14/FLOT1/RAPGEF1/FCER1G/CD63/APPL1/PPP3CC/AHI1/NEDD4L/ARRB1/SCYL2/EEF2K/APPL2/DNM2/RAB31/SH3GL1/DLL1/ANGPT1/GPC3/GAS6/CAV3	43	D3-M12
GO:0016569	covalent chromatin modification	127/3419	474/18670	2.57382e-06	0.000220514	0.000167829	DRD1/GFI1/NOS1/JADE2/SATB1/IRF4/HSF4/PRKCB/SREBF1/SMYD2/SETD7/GATA3/PRKAA2/ATXN7/PER2/PRKCA/CDC73/UBR2/LRRK2/MLLT6/GTF3C4/EZH1/PRKAA1/MBD2/PHF2/HCFC1/CREBBP/RPS6KA4/BCOR/PHF1/KMT2A/KAT2B/SETMAR/TAF9B/KMT2C/CRTC2/HDAC4/PRKCD/BRPF3/KDM5A/BAP1/DTX3L/BAZ2A/BCL6/PHF20/ZBTB7B/SETD1B/EP300/BRD1/USP7/ZNF451/PHC1/WBP2/PCGF2/KDM4B/PKN1/KMT2D/ASH1L/FLCN/EPC1/UBR5/PRDM2/ARRB1/LDB1/MAPK8/ARID4B/PCGF6/KAT6B/KM…	127	D3-M12
GO:0016570	histone modification	125/3419	454/18670	6.75109e-07	7.92628e-05	6.03255e-05	DRD1/GFI1/NOS1/JADE2/SATB1/IRF4/HSF4/PRKCB/SREBF1/SMYD2/SETD7/GATA3/PRKAA2/ATXN7/PER2/PRKCA/CDC73/UBR2/LRRK2/MLLT6/GTF3C4/EZH1/PRKAA1/PHF2/HCFC1/CREBBP/RPS6KA4/BCOR/PHF1/KMT2A/KAT2B/SETMAR/TAF9B/KMT2C/CRTC2/HDAC4/PRKCD/BRPF3/KDM5A/BAP1/DTX3L/BAZ2A/BCL6/PHF20/ZBTB7B/SETD1B/EP300/BRD1/USP7/ZNF451/PHC1/WBP2/PCGF2/KDM4B/PKN1/KMT2D/ASH1L/FLCN/EPC1/UBR5/PRDM2/ARRB1/LDB1/MAPK8/ARID4B/PCGF6/KAT6B/KMT2E/K…	125	D3-M12
GO:0043116	negative regulation of vascular permeability	7/3419	13/18670	0.00418064	0.0367618	0.0279788	ARHGAP35/PTPRJ/PDE3A/RAMP2/ADM/ANGPT1/DDAH1	7	D3-M12
GO:0016049	cell growth	126/3419	484/18670	1.29026e-05	0.000693243	0.000527615	BCL11A/HNF4A/NANOS1/CYFIP2/SEMA4A/ESR2/SHTN1/FBP1/ITGA4/CPNE9/DCC/CDKL5/ROS1/RGS2/CDH4/RTN4R/BCL2/PPARA/CXCL12/PAK4/CDC73/BMPR2/L1CAM/RNF157/GOLGA4/ARIH2/CRKL/PTK2B/RPS6KA1/PDLIM5/WNT5A/CXCL16/PTPRJ/RUFY3/FGF13/KIAA1109/TRPV2/RNF6/ACVR1B/DVL1/ADIPOR2/RERG/TAF9B/FAM107A/CDKN2C/LTBP4/BLZF1/BAP1/FHL1/TSPYL2/BCL6/NIN/NEDD4L/KMT2D/STK11/FLCN/MAP2K4/INO80/DNAJB2/YY1/USP9X/AKAP6/CDKN1B/EIF4G2/GSK3A/ADIP…	126	D3-M12
GO:0045926	negative regulation of growth	69/3419	249/18670	0.000161748	0.00384076	0.00292314	BCL11A/HNF4A/SEMA4A/ESR2/FBP1/DCC/PLAC8/MSTN/RGS2/RTN4R/BCL2/PPARA/BMPR2/STK4/WNT5A/PTPRJ/FGF13/RNF6/ACVR1B/ADIPOR2/RERG/CDKN2C/FHL1/TSPYL2/BCL6/STK11/FLCN/SAV1/DNAJB2/YY1/CDKN1B/LGMN/GSK3A/ADIPOR1/ULK2/APBB1/ING1/TP53/PTK2/ACVRL1/SERTAD2/SERTAD3/WNT11/SEMA4C/SEMA6D/SH3BP4/WFDC1/CCDC85B/SEMA6C/SEMA6B/NOTCH1/PAK1/ENO1/ENPP1/SEMA3B/SPHK2/HYAL1/IP6K2/CDKN1A/JARID2/GPC3/PSRC1/CAV3/SOCS2/MYL2/NTN1/SPP…	69	D3-M12
GO:0030308	negative regulation of cell growth	58/3419	186/18670	1.44073e-05	0.000736632	0.000560637	BCL11A/HNF4A/SEMA4A/ESR2/FBP1/DCC/RGS2/RTN4R/BCL2/PPARA/BMPR2/WNT5A/PTPRJ/FGF13/RNF6/ACVR1B/ADIPOR2/RERG/CDKN2C/FHL1/TSPYL2/BCL6/STK11/FLCN/DNAJB2/YY1/CDKN1B/GSK3A/ADIPOR1/ULK2/APBB1/ING1/TP53/ACVRL1/SERTAD2/SERTAD3/WNT11/SEMA4C/SEMA6D/SH3BP4/WFDC1/CCDC85B/SEMA6C/SEMA6B/PAK1/ENO1/ENPP1/SEMA3B/SPHK2/HYAL1/IP6K2/CDKN1A/PSRC1/CAV3/MYL2/NTN1/SPP1/TRIM46	58	D3-M12
GO:0048640	negative regulation of developmental growth	33/3419	113/18670	0.00312026	0.0305285	0.0232347	BCL11A/SEMA4A/DCC/PLAC8/MSTN/RGS2/RTN4R/PPARA/STK4/WNT5A/FGF13/RNF6/SAV1/YY1/CDKN1B/LGMN/GSK3A/ULK2/PTK2/SEMA4C/SEMA6D/SEMA6C/SEMA6B/PAK1/SEMA3B/CDKN1A/JARID2/CAV3/SOCS2/NTN1/SPP1/TRIM46/TBX5	33	D3-M12
GO:0022604	regulation of cell morphogenesis	131/3419	484/18670	1.00612e-06	0.000108115	8.22844e-05	BCL11A/SEMA4A/FGD2/SHTN1/ITGB2/CPNE9/CASS4/DCC/CORO1A/DIAPH1/CDKL5/LIMD1/NEDD4/AGO4/FBXO31/CCL24/CDH4/RTN4R/MYH14/WASF3/CXCL12/HCK/BMPR2/FGD3/ARHGAP35/L1CAM/EPHA4/RNF157/GOLGA4/ZRANB1/LINGO1/CRKL/LRRK2/PTK2B/CDC42SE2/PDLIM5/WNT5A/MYCBP2/RUFY3/ANXA7/FGF13/TRPV2/AMIGO1/RNF6/RREB1/CSF1R/BAIAP2/P2RY1/NTRK2/DVL1/ICAM1/FGR/BCL9L/CAMSAP1/RDX/NIN/NEDD4L/STK11/YTHDF1/DOCK1/KIF13B/BRWD1/EEF2K/DNM2/ULK2/ITS…	131	D3-M12
GO:0090559	regulation of membrane permeability	26/3419	86/18670	0.00493087	0.0416268	0.0316814	BCL2/TFDP2/BNIP3/YWHAG/BCL2L11/PPP3CC/PPP1R13B/SLC35F6/BMF/MAPK8/NMT1/GSK3A/DYNLT1/STAT3/PDCD6IP/TP53/BID/BAX/BAK1/YWHAQ/ACAA2/SLC25A5/CNP/PPIF/HEBP2/RASIP1	26	D3-M12
GO:1905710	positive regulation of membrane permeability	21/3419	66/18670	0.00573724	0.0458112	0.0348661	BCL2/TFDP2/BNIP3/YWHAG/BCL2L11/PPP3CC/PPP1R13B/SLC35F6/BMF/MAPK8/NMT1/GSK3A/TP53/BID/BAX/BAK1/YWHAQ/ACAA2/SLC25A5/PPIF/HEBP2	21	D3-M12
GO:0009266	response to temperature stimulus	61/3419	243/18670	0.00491593	0.041556	0.0316276	CXCL10/TRPM2/NOS1/PLAC8/HSF4/MSTN/PTGS2/NFE2L1/RBM3/CXCL12/TP53INP1/CD14/PRKAA1/MAP2K7/TRPV2/RPA3/CREBBP/ATP2B1/RPA2/MAPKAPK2/NUP153/HSF1/EP300/NF1/NUP35/ZNF516/SCARA5/THRA/SLU7/CIRBP/NUP58/RPA1/RANBP2/APPL2/BAG4/NUP54/EIF2B5/HSPA8/DNAJA3/EIF2B2/PDCD6/MAPK1/CD34/NUP88/HTRA2/TGFB1I1/HSPD1/NUP43/ARPP21/AAAS/ADM/HSF2/NOS3/CDKN1A/CXCR4/DNAJA4/ACADVL/HSBP1L1/LXN/ATP2A2/UCP2	61	D3-M12
GO:0055074	calcium ion homeostasis	122/3419	471/18670	2.25527e-05	0.0010291	0.000783228	CXCR3/XCL1/GPR174/CCL5/FASLG/DRD1/GPR65/CCR8/CXCL11/CD4/MCOLN2/CXCL9/XCR1/CXCL10/CCL19/GPR18/TRPM2/LCK/PTPRC/P2RX7/METTL21C/P2RY8/P2RY10/CXCR6/ATP2B2/PLCB2/S1PR4/GPR35/CCR5/NOS1/CORO1A/DIAPH1/GLP1R/PLCB1/CX3CR1/PTPN6/GNA15/PRKCB/P2RY6/SYNPO/ABL2/PLCG2/PRKCE/C3AR1/BCL2/SLC8A3/CXCL12/CLIC2/SNX10/ATF4/LRP6/CALM1/ESR1/PDPK1/PTK2B/C5AR1/CCL1/WNT5A/ANXA7/BNIP3/TMEM64/RYR1/MCOLN1/P2RY1/CCRL2/ATP2B1/TGM2…	122	D3-M12
GO:0001659	temperature homeostasis	53/3419	173/18670	5.6136e-05	0.00190574	0.00145043	DRD1/TNF/NPR3/TRPM2/PLAC8/LEPR/IRF4/SYK/GRB10/PTGS2/PER2/ATF4/NAPEPLD/PRKAB2/IGF1R/TRPV2/IL4R/ADIPOR2/LPIN1/IP6K1/NR1H2/TLR4/HSF1/ZBTB7B/ZNF516/STK11/PDGFC/FLCN/THRA/ACVR2B/NRDC/APC/LGR4/APPL2/ADIPOR1/STAT3/CNOT3/BSCL2/ALMS1/ACSL1/FH/HADH/PPARGC1B/NOTCH1/ARRDC3/ABHD6/CPT2/GADD45G/CXCR4/ACADVL/UCP2/OXTR/GATM	53	D3-M12
GO:0048872	homeostasis of number of cells	66/3419	246/18670	0.000585	0.00924912	0.00703935	FLT3/GPR174/TRIM10/CD74/IKZF1/P2RX7/TNFSF13B/GPR183/CORO1A/B2M/SASH3/IL7R/JAK3/LAT/MB/NCKAP1L/STAT1/PIK3CD/STAT5B/FOXO3/BPGM/GATA3/NFE2L1/BCL2/ZBTB7A/NAPEPLD/RASSF2/ACVR1B/ZFP36L1/FAM210B/BAP1/FCER1G/PTPN11/BCL6/BCL2L11/FLT3LG/INPP5D/PKN1/THRA/SPNS2/LDB1/LGR4/KMT2E/ARNT/STAT3/DNAJA3/ANKRD54/RPS24/RPS19/BAX/DNASE2/RPS17/BAK1/FH/NOTCH1/CASP3/RPS6/NCAPG2/NOS3/EZH2/KIT/CDK6/RAC3/CCNB2/INHA/ALAS2	66	D3-M12
GO:0007623	circadian rhythm	58/3419	208/18670	0.000433337	0.00748975	0.00570032	HNF4A/PER3/SERPINE1/SREBF1/RORA/PRKAA2/NR1D2/PER2/PPARA/BHLHE40/FBXL3/RORC/CIART/ZFHX3/ATF4/NRIP1/MYCBP2/PRKAA1/CIPC/NCOA2/NTRK2/KMT2A/RELB/CRY2/BHLHE41/AHR/KDM5A/BTBD9/GNAQ/EP300/USP7/CRTC1/SRRD/LGR4/MAPK8/USP9X/KDM2A/GNA11/TP53/HDAC1/NONO/CDK4/NDUFA9/AHCY/ID3/SIAH2/ASS1/NOCT/MAGED1/PROX1/EZH2/MAGEL2/TOP2A/TYMS/NPAS2/CPT1A/NOS2/CRH	58	D3-M12
GO:1990845	adaptive thermogenesis	47/3419	154/18670	0.000158646	0.00380129	0.0028931	NPR3/PLAC8/LEPR/IRF4/SYK/GRB10/PER2/ATF4/PRKAB2/IGF1R/TRPV2/IL4R/ADIPOR2/LPIN1/IP6K1/NR1H2/TLR4/HSF1/ZBTB7B/ZNF516/STK11/PDGFC/FLCN/THRA/ACVR2B/NRDC/APC/LGR4/APPL2/ADIPOR1/CNOT3/BSCL2/ALMS1/ACSL1/FH/HADH/PPARGC1B/NOTCH1/ARRDC3/ABHD6/CPT2/GADD45G/CXCR4/PM20D1/UCP2/OXTR/GATM	47	D3-M12
GO:0106106	cold-induced thermogenesis	46/3419	143/18670	4.55152e-05	0.00163032	0.00124081	NPR3/PLAC8/LEPR/IRF4/SYK/GRB10/PER2/ATF4/PRKAB2/IGF1R/TRPV2/IL4R/ADIPOR2/LPIN1/IP6K1/NR1H2/TLR4/HSF1/ZBTB7B/ZNF516/STK11/PDGFC/FLCN/THRA/ACVR2B/NRDC/APC/LGR4/APPL2/ADIPOR1/CNOT3/BSCL2/ALMS1/ACSL1/FH/HADH/PPARGC1B/NOTCH1/ARRDC3/ABHD6/CPT2/GADD45G/CXCR4/UCP2/OXTR/GATM	46	D3-M12
GO:0120161	regulation of cold-induced thermogenesis	46/3419	143/18670	4.55152e-05	0.00163032	0.00124081	NPR3/PLAC8/LEPR/IRF4/SYK/GRB10/PER2/ATF4/PRKAB2/IGF1R/TRPV2/IL4R/ADIPOR2/LPIN1/IP6K1/NR1H2/TLR4/HSF1/ZBTB7B/ZNF516/STK11/PDGFC/FLCN/THRA/ACVR2B/NRDC/APC/LGR4/APPL2/ADIPOR1/CNOT3/BSCL2/ALMS1/ACSL1/FH/HADH/PPARGC1B/NOTCH1/ARRDC3/ABHD6/CPT2/GADD45G/CXCR4/UCP2/OXTR/GATM	46	D3-M12
GO:0032535	regulation of cellular component size	109/3419	370/18670	9.31178e-08	1.5536e-05	1.18242e-05	P2RX7/SEMA4A/SHTN1/DCC/CORO1A/CCL26/CDKL5/IL7R/NCKAP1L/VAV1/ATP7A/CCL24/CSF3/PRKCE/CDH4/WAS/RTN4R/LMOD2/GMFG/CXCL12/HCK/BMPR2/ARHGAP35/L1CAM/GOLGA4/RHOBTB1/PTK2B/WNT5A/TSC1/RAP1GAP2/RUFY3/ANXA7/FGF13/TRPV2/RNF6/BAIAP2/GSN/LMOD3/WDTC1/ICAM1/PRKCD/ARPC5L/PEX11A/COTL1/RDX/PPP1R15A/ARFGEF1/NEB/KCNMA1/RAB22A/RB1CC1/HP1BP3/SNX9/LAMTOR5/LRRC8A/ALS2/BAG4/RAB5A/DNM2/ULK2/AP2M1/MYO1C/RAC1/CYFIP1/SWAP70/MAC…	109	D3-M12
GO:0032922	circadian regulation of gene expression	24/3419	62/18670	0.000130899	0.00334637	0.00254686	PER3/RORA/PER2/PPARA/BHLHE40/RORC/CIART/ZFHX3/ATF4/NRIP1/MYCBP2/NCOA2/KMT2A/RELB/CRY2/BHLHE41/AHR/KDM5A/LGR4/KDM2A/HDAC1/NOCT/MAGED1/NPAS2	24	D3-M12
GO:0120162	positive regulation of cold-induced thermogenesis	33/3419	97/18670	0.000158887	0.00380129	0.0028931	PLAC8/LEPR/IRF4/SYK/GRB10/PER2/PRKAB2/IGF1R/TRPV2/IL4R/ADIPOR2/LPIN1/HSF1/ZBTB7B/ZNF516/PDGFC/THRA/APC/APPL2/ADIPOR1/CNOT3/BSCL2/ALMS1/ACSL1/FH/HADH/PPARGC1B/CPT2/GADD45G/CXCR4/UCP2/OXTR/GATM	33	D3-M12
GO:0006970	response to osmotic stress	28/3419	83/18670	0.000564151	0.009018	0.00686344	TNF/PTGS2/PDPK1/PTK2B/ANXA7/SLC2A4/MAP2K7/OXSR1/RELB/CAB39/ZFP36L1/KCNMA1/PKN1/SLC25A23/TSC22D2/CAPN3/LRRC8A/RCSD1/TP53/BAX/XRCC5/TSC22D4/LETM1/AKR1B1/HNMT/CASP3/ARHGEF2/STK39	28	D3-M12
GO:1902882	regulation of response to oxidative stress	29/3419	97/18670	0.00371038	0.0345431	0.0262901	NR4A3/TNF/GPR37/PDE8A/MCTP1/FOXO3/HSPB1/ATF4/FBXO7/LRRK2/TSC1/SESN3/TLR6/OXR1/MET/TLR4/PSAP/UBQLN1/NONO/HTRA2/FBLN5/RGN/FUT8/LANCL1/TRAP1/STK26/PYCR1/GPR37L1/ACOX2	29	D3-M12
GO:1903706	regulation of hemopoiesis	126/3419	475/18670	4.83332e-06	0.000344306	0.000262045	ZNF683/IL12RB1/SLAMF8/GPR171/CD4/IKZF3/RUNX3/FCRL3/TNFRSF18/CD74/FCGR2B/NR4A3/TNF/CD2/CCL19/PTPRC/CD27/EVI2B/BTK/CD86/RASGRP1/TBX21/SIGLEC15/B2M/SASH3/TLR9/IL7R/JAK3/PTPN6/IRF4/IRF1/PRKCB/NCKAP1L/PSMB9/STAT1/AGO4/SYK/STAT5B/TESC/FOXO3/CSF3/PSMB8/GATA3/NFATC2/MITF/PRKCA/FGL2/CDC73/TYROBP/SMAD7/FBXO7/PTK2B/ZBTB16/PSMB10/TMEM64/RASSF2/CREBBP/KMT2A/KAT2B/IL4R/ACVR1B/ZFP36L1/ZEB1/KMT2C/FNIP1/FAM210B/T…	126	D3-M12
GO:0072676	lymphocyte migration	40/3419	111/18670	7.17121e-06	0.000453532	0.000345176	CCL22/CXCR3/XCL1/CCL5/GCSAM/CXCL11/CXCL10/CCL19/ITGB7/MYO1G/GPR183/SPN/ITGA4/CCL26/TBX21/APOD/AIF1/PIK3CD/CCL24/GATA3/CXCL12/CRKL/PTK2B/CCL1/WNT5A/CXCL16/CD99L2/OXSR1/WNK1/STK10/ICAM1/SPNS2/MIA3/RHOA/IL27RA/RET/ECM1/GAS6/STK39/PADI2	40	D3-M12
GO:0009615	response to virus	79/3419	326/18670	0.00421073	0.0369751	0.0281411	CCL22/XCL1/IL12RB1/PRF1/CCL5/CXCL9/CXCL10/TNF/CCL19/TLR8/PTPRC/IFI16/NLRC5/BATF3/SLFN11/TBX21/CYP1A1/TLR9/IRF1/STAT1/GATA3/HSPB1/BCL2/CXCL12/IVNS1ABP/FGL2/IRF5/RNASEL/BNIP3/UNC93B1/IFIT3/TRIM56/RNF216/BIRC3/FCN3/IRAK3/ADARB1/PUM2/IFNGR2/FGR/RIOK3/STAT2/DTX3L/NPLOC4/TRIM25/BCL2L11/HTRA1/IRF9/CHUK/PUM1/ZMYND11/PSMA2/LAMTOR5/LYST/SAMHD1/SETD2/ILF3/AP1S1/EXOSC4/CCT5/ZCCHC3/CFL1/IFITM3/IL10RB/HYAL3/C1…	79	D3-M12
GO:0045416	positive regulation of interleukin-8 biosynthetic process	7/3419	12/18670	0.00229005	0.0243586	0.0185389	CD74/TNF/TLR8/TLR9/SYK/CLEC7A/TLR4	7	D3-M12
GO:0019080	viral gene expression	71/3419	191/18670	5.30202e-10	2.24099e-07	1.70558e-07	CCL5/POU2F3/TRIM14/FURIN/TRIM8/NUP153/EP300/NUCKS1/NUP35/SUPT5H/NUP58/RANBP2/EIF3A/NUP54/SUPT4H1/HDAC1/RPS11/RPL23/RPL19/RPL31/RPL10A/RPS20/PTBP1/RPS24/RPL32/RPS12/TRIM27/RPLP2/RPS15/RPL18A/RPL35/TRIM62/RPS27/NUP88/RPS29/RPS19/RPS16/RPS3/RPL11/RPS2/RPS18/SMARCB1/NUP43/RPS9/RPS5/RPLP1/RPL3/IFITM3/RPL21/RPS17/RPS13/RPL18/AAAS/RPL12/RPLP0/RPL36A/RPS25/RPL10/RPL14/RPS10/RPSA/RPL13/RPL29/RPL9/RPS7/RPS…	71	D3-M12
GO:0019083	viral transcription	68/3419	177/18670	2.3481e-10	1.14515e-07	8.71553e-08	CCL5/POU2F3/TRIM14/TRIM8/NUP153/EP300/NUCKS1/NUP35/SUPT5H/NUP58/RANBP2/NUP54/SUPT4H1/HDAC1/RPS11/RPL23/RPL19/RPL31/RPL10A/RPS20/RPS24/RPL32/RPS12/TRIM27/RPLP2/RPS15/RPL18A/RPL35/TRIM62/RPS27/NUP88/RPS29/RPS19/RPS16/RPS3/RPL11/RPS2/RPS18/SMARCB1/NUP43/RPS9/RPS5/RPLP1/RPL3/IFITM3/RPL21/RPS17/RPS13/RPL18/AAAS/RPL12/RPLP0/RPL36A/RPS25/RPL10/RPL14/RPS10/RPSA/RPL13/RPL29/RPL9/RPS7/RPS6/RPL7A/RPL8/RPS4X…	68	D3-M12
GO:0019058	viral life cycle	86/3419	328/18670	0.000222785	0.00495298	0.00376963	CCL5/SLAMF1/CD4/TRIM10/CD74/TNF/LAMP3/ITGB7/IFI16/CXCR6/CCR5/CD86/SELPLG/ANPEP/BCL2/KPNA1/UBC/RAB29/KPNA3/RNASEL/SCARB2/GSN/RAD23A/FCN3/ADARB1/WWP1/FURIN/TRIM8/LARP1/ICAM1/EEA1/NUP153/VPS18/ITGB5/TRIM25/NEDD4L/NUCKS1/NUP35/NUP58/LAMTOR5/UBAP1/RANBP2/CCNK/PI4KA/RAB5A/PCBP1/DDX6/ATG16L1/LAMP1/NUP54/VPS4B/DYNLT1/ILF3/PDCD6IP/CDC42/PPID/KPNA2/TRIM27/TRIM62/NUP88/SMARCB1/NUP43/IFITM3/PPIB/AAAS/HYAL3/I…	86	D3-M12
GO:0045576	mast cell activation	24/3419	60/18670	7.10144e-05	0.00220702	0.00167972	CD226/NR4A3/RAC2/CD84/BTK/CD300LF/LCP2/RASGRP1/GAB2/LAT/SYK/PIK3CD/MILR1/PDPK1/IL4R/NDRG1/LAT2/FGR/FCER1G/FER/ADORA2B/SPHK2/KIT/CHGA	24	D3-M12
GO:1901998	toxin transport	18/3419	39/18670	6.17428e-05	0.0020388	0.0015517	CD274/ABCG1/LRP6/RAB29/BNIP3/CRTC2/ANTXR2/TCP1/CCT8/DNAJC17/ATP6V0A1/CCT4/CCT5/CCT2/CCT7/CCT3/SLC22A3/SLC7A8	18	D3-M12
GO:0071350	cellular response to interleukin-15	9/3419	13/18670	8.02125e-05	0.00239881	0.00182569	CD4/IL2RB/IL2RG/PLCB1/JAK3/STAT5B/STAT5A/JAK1/STAT3	9	D3-M12
GO:0070672	response to interleukin-15	9/3419	14/18670	0.000187958	0.00433328	0.00329798	CD4/IL2RB/IL2RG/PLCB1/JAK3/STAT5B/STAT5A/JAK1/STAT3	9	D3-M12
GO:0019882	antigen processing and presentation	71/3419	226/18670	1.24122e-06	0.000123256	9.38081e-05	CD74/FCGR2B/CCL19/CD8A/CD1E/FCGR1A/TAP1/B2M/CTSS/ERAP2/PSMB9/DYNLL2/CLEC4A/PSMB8/WAS/FGL2/NCF1/TAP2/PSMB10/SEC23A/KIF3C/ERAP1/KLC2/RELB/ICAM1/SEC24B/FCER1G/ITGB5/SEC24A/OSBPL1A/CHUK/SEC22B/YTHDF1/PSMA2/PSMF1/PSMC1/TAPBPL/PSMD4/CLTC/RAB5B/LGMN/DCTN1/RAB10/PSMD11/ACTR1B/PSMD7/PSMA7/DNM2/PSMC2/AP2M1/SEC24C/PSMB4/PSMA1/PSMA3/PSMA5/PSMA6/PDIA3/CD1D/AP1S1/PSME1/RAB34/RFTN1/DYNLL1/NCF4/KIF4A/KIF23/KIF2C…	71	D3-M12
GO:0045088	regulation of innate immune response	123/3419	452/18670	1.58844e-06	0.000141841	0.000107952	CD96/CCL5/CD226/SH2D1A/SLAMF8/IL18RAP/PTPN22/FCRL3/FCGR2B/TLR8/CRTAM/SLAMF6/TXK/IFI16/GFI1/S100A1/NLRC5/PIK3AP1/ITGB2/GBP5/BTK/CD300LF/RASGRP1/CTSS/SERPING1/TLR9/PTPN6/IRF4/IRF1/TREML2/PSMB9/VAV1/STAT1/PLCG2/SYK/CLEC7A/UBE2D1/TAB3/CLEC4A/PRKCE/PSMB8/TAB2/TIFA/UBC/HCK/ESR1/PDPK1/WNT5A/PSMB10/RNASEL/XIAP/CD14/TLR6/UNC93B1/EPG5/CREBBP/ERAP1/BIRC3/IRAK3/GRAMD4/RELB/MYD88/MAPKAPK2/PUM2/IFNGR2/FLOT1/PR…	123	D3-M12
GO:0002683	negative regulation of immune system process	118/3419	463/18670	6.48688e-05	0.00208766	0.00158888	CD96/XCL1/IDO1/GCSAM/SLAMF8/CST7/GPR171/PTPN22/RUNX3/FCRL3/CD74/STAP1/FCGR2B/UBASH3A/SLA2/TNF/TIGIT/GPR18/PTPRC/CD274/IFI16/BANK1/CD84/NLRC5/SPN/SAMSN1/BTK/CD300LF/CD86/TBX21/PLCB1/SERPING1/TLR9/IL7R/JAK3/APOD/PTPN6/IRF4/IRF1/CXCL12/MILR1/FGL2/CDC73/TYROBP/SMAD7/CD22/PDPK1/FBXO7/PTK2B/ZBTB16/DUSP3/PTPRJ/LPXN/CD14/TLR6/IRAK3/IL4R/GRAMD4/ZFP36L1/RIOK3/NR1H2/DAB2IP/FCER1G/TLR4/NPLOC4/BCL6/APPL1/ZBTB…	118	D3-M12
GO:0002703	regulation of leukocyte mediated immunity	54/3419	201/18670	0.00169276	0.0194422	0.0147971	CD96/XCL1/IL12RB1/CD226/SH2D1A/IL18RAP/FCGR2B/TNF/FCER2/CRTAM/PTPRC/SLAMF6/P2RX7/C3/RAC2/CD1E/CD84/ITGB2/BTK/RASGRP1/TBX21/B2M/SASH3/IL7R/JAK3/GAB2/PTPN6/VAV1/SYK/PTAFR/WAS/GATA3/SMAD7/PDPK1/TNFRSF1B/IL4R/FGR/FCER1G/TLR4/BCL6/ZBTB1/LAMP1/STX4/CD1D/FER/HSPD1/ADORA2B/EXOSC6/THOC1/TNFSF13/IL27RA/SPHK2/PIK3R6/TNFSF4	54	D3-M12
GO:0030168	platelet activation	42/3419	153/18670	0.00340693	0.0326287	0.0248331	COMP/CD40LG/GNA14/LCK/LCP2/PTPN6/GNA15/PRKCB/VAV1/PIK3R5/PLCG2/SYK/FERMT3/PRKCE/HSPB1/DGKH/PRKCA/PDPK1/TEC/P2RY1/PRKCD/FCER1G/TLR4/PTPN11/GNAQ/PIK3R1/BLOC1S4/ARRB1/GNA11/PEAR1/BLOC1S3/ILK/PRKCH/MAPK1/PDGFB/ACTG1/ITGB3/NOS3/PDPN/GAS6/PIK3R6/COL1A1	42	D3-M12
GO:0032943	mononuclear cell proliferation	77/3419	274/18670	4.19674e-05	0.00154694	0.00117735	FLT3/XCL1/IDO1/IL12RB1/CCL5/CD6/CD4/PTPN22/IKZF3/CD180/FCRL3/CD40LG/CD74/FCGR2B/CCL19/CD79A/CD3E/PTPRC/RASAL3/P2RX7/CD274/TNFSF13B/RAC2/GPR183/TNFSF8/DOCK2/CCDC88B/SPN/BTK/CD86/CORO1A/IRS2/FGF10/SASH3/SATB1/TLR9/IL7R/JAK3/PTPN6/IRF1/AIF1/NCKAP1L/SYK/BCL2/NFATC2/WNT4/TYROBP/CD22/TNFRSF1B/PSMB10/PURA/AHR/PRKCD/TLR4/BCL6/ZBTB7B/FLT3LG/INPP5D/PKN1/TP53/CD1D/DNAJA3/CD320/EFNB1/RPS3/HSPD1/CTPS1/BAX/CCN…	77	D3-M12
GO:0030098	lymphocyte differentiation	116/3419	353/18670	2.73203e-11	1.44342e-08	1.09856e-08	FLT3/ZNF683/IL12RB1/EOMES/SLAMF8/BCL11B/CD4/PTPN22/BATF/IKZF3/RUNX3/FCRL3/TNFRSF18/CD40LG/CD74/FCGR2B/CD3D/CD2/CCL19/GPR18/CD79A/CD3E/LCK/PTPRC/CD3G/IKZF1/SLAMF6/ITK/CD8A/SEMA4A/CD27/GPR183/TNFSF8/DOCK2/SPN/BTK/ITGA4/CD86/RASGRP1/TBX21/LEPR/BLNK/B2M/SASH3/SATB1/TCF7/TLR9/IL7R/JAK3/PTPN6/IRF4/IRF1/NCKAP1L/VAV1/PLCG2/SYK/RORA/ATP7A/PIK3CD/GATA3/BCL2/NFATC2/WNT4/FGL2/RORC/FZD7/ZBTB7A/SMAD7/FBXO7/PTK…	116	D3-M12
GO:0030888	regulation of B cell proliferation	24/3419	61/18670	9.69115e-05	0.00274294	0.00208761	IKZF3/FCRL3/CD74/FCGR2B/PTPRC/TNFSF13B/GPR183/BTK/IRS2/SASH3/TLR9/NCKAP1L/BCL2/NFATC2/TYROBP/CD22/AHR/TLR4/BCL6/INPP5D/PKN1/CD320/CASP3/CDKN1A	24	D3-M12
GO:0043302	positive regulation of leukocyte degranulation	11/3419	24/18670	0.00180956	0.0205971	0.0156761	ITGB2/GAB2/SYK/PTAFR/IL4R/FGR/FCER1G/LAMP1/STX4/ADORA2B/SPHK2	11	D3-M12
GO:0016241	regulation of macroautophagy	49/3419	171/18670	0.000598701	0.00943912	0.00718395	NEDD4/PRKAA2/LRRK2/PRKAB2/FYCO1/TSC1/SESN3/BNIP3/PRKAA1/PRKAG2/PIP4K2A/PIP4K2B/OPTN/FEZ2/LARP1/VPS13C/UBQLN2/MTM1/UBQLN4/ATP6V1B2/RRAGD/RB1CC1/EPM2A/SUPT5H/SEC22B/SMCR8/RAB3GAP2/MAPK8/LAMTOR5/VPS13D/UBQLN1/TSC2/RAB5A/PHF23/ATP6V1C1/ATG101/TP53/NPRL2/IFT20/ATP6V0A1/GNAI3/HTRA2/USP36/RRAGB/KDR/ATP6V0E2/ATP13A2/CASP3/ATP6V1G2	49	D3-M12
GO:0002279	mast cell activation involved in immune response	20/3419	48/18670	0.000143978	0.00355183	0.00270324	NR4A3/RAC2/CD84/BTK/RASGRP1/GAB2/LAT/SYK/PIK3CD/MILR1/PDPK1/IL4R/LAT2/FGR/FCER1G/FER/ADORA2B/SPHK2/KIT/CHGA	20	D3-M12
GO:0043303	mast cell degranulation	20/3419	47/18670	0.000101305	0.0028047	0.00213461	NR4A3/RAC2/CD84/BTK/RASGRP1/GAB2/LAT/SYK/PIK3CD/MILR1/PDPK1/IL4R/LAT2/FGR/FCER1G/FER/ADORA2B/SPHK2/KIT/CHGA	20	D3-M12
GO:0002448	mast cell mediated immunity	21/3419	49/18670	6.0257e-05	0.00203207	0.00154657	NR4A3/RAC2/CD84/BTK/RASGRP1/GAB2/LAT/SYK/PIK3CD/MILR1/PDPK1/IL4R/LAT2/FGR/FCER1G/FER/ADORA2B/SPHK2/KIT/SPON2/CHGA	21	D3-M12
GO:0046718	viral entry into host cell	38/3419	121/18670	0.000344825	0.00646041	0.0049169	SLAMF1/CD4/TRIM10/CD74/ITGB7/CCR5/CD86/SELPLG/ANPEP/KPNA3/SCARB2/GSN/FCN3/WWP1/TRIM8/ICAM1/NUP153/VPS18/ITGB5/TRIM25/LAMP1/DYNLT1/TRIM62/IFITM3/HYAL3/ITGB3/SCARB1/SLC20A2/RPSA/LDLR/ITGA5/SLC1A5/HYAL1/PPIA/GAS6/CXCR4/SLC10A1/CDHR3	38	D3-M12
GO:0051701	interaction with host	55/3419	209/18670	0.00253481	0.0262164	0.0199529	SLAMF1/CD4/TRIM10/CD74/ITGB7/CCR5/CD86/SELPLG/NEDD4/ANPEP/KPNA4/KPNA1/KPNA3/SCARB2/GSN/FCN3/WWP1/MET/TRIM8/ICAM1/NUP153/VPS18/ITGB5/TRIM25/BCL2L11/TUSC2/CCNK/LAMP1/VPS4B/DYNLT1/TCP1/PPID/KPNA2/TRIM27/TRIM62/THOC7/IFITM3/HYAL3/ITGB3/SCARB1/PC/SLC20A2/RPSA/LDLR/THOC1/ITGA5/SLC1A5/HYAL1/PPIA/GAS6/CXCR4/TYMS/SLC10A1/CDH1/CDHR3	55	D3-M12
GO:0006909	phagocytosis	94/3419	369/18670	0.000347744	0.0064844	0.00493516	SLAMF1/IL2RB/PLD4/STAP1/FCGR2B/ABCA1/TNF/PTPRC/CD3G/IRF8/MYO1G/P2RX7/FCGR3A/CYFIP2/C3/DOCK2/ITGB2/IL2RG/CD300LF/CORO1A/FCGR1A/LEPR/C2/AIF1/P2RY6/NCKAP1L/VAV1/PLCG2/SYK/CLEC7A/PRKCE/WAS/HCK/TYROBP/RHOBTB1/CDC42SE2/CD247/RAB20/PTPRJ/MSR1/TUB/CD14/BAIAP2/GSN/TGM2/FCN3/MYD88/MET/PRKCD/FGR/RAPGEF1/WIPF2/FCER1G/TLR4/APPL1/ARHGAP12/ICAM5/PIK3R1/TUSC2/DOCK1/ANXA11/APPL2/PIP5K1C/RAB5A/SPG11/DNM2/MYO1C/ELM…	94	D3-M12
GO:0050921	positive regulation of chemotaxis	40/3419	135/18670	0.000900075	0.0124695	0.00949029	XCL1/CCL5/CXCL10/CD74/CCL19/RAC2/CCL26/SUCNR1/FGF10/MSTN/SERPINE1/AIF1/NCKAP1L/HSPB1/C3AR1/CXCL12/BMPR2/PTK2B/C5AR1/CCL1/WNT5A/DAPK2/OXSR1/MET/WNK1/AKIRIN1/STX3/LGMN/STX4/RAC1/SWAP70/PRKD2/PRKD1/PDGFB/KDR/C1QBP/GAS6/CXCR4/PTN/STK39	40	D3-M12
GO:2000404	regulation of T cell migration	17/3419	44/18670	0.00124521	0.0158209	0.012041	XCL1/CCL5/CXCL10/SPN/ITGA4/APOD/AIF1/CXCL12/CRKL/WNT5A/CD99L2/OXSR1/WNK1/RHOA/IL27RA/ECM1/STK39	17	D3-M12
GO:0032613	interleukin-10 production	21/3419	55/18670	0.000421107	0.00737519	0.00561312	XCL1/IDO1/CD40LG/FCGR2B/TIGIT/CD274/SASH3/TLR9/JAK3/IRF4/SYK/CLEC7A/TYROBP/PRKCD/FCER1G/TLR4/TUSC2/CD34/HSPD1/DLL1/TNFSF4	21	D3-M12
GO:0002828	regulation of type 2 immune response	12/3419	30/18670	0.00455124	0.0392344	0.0298606	XCL1/IDO1/CD74/CD86/TBX21/GATA3/IL4R/BCL6/IL27RA/ECM1/ARG2/TNFSF4	12	D3-M12
GO:0032944	regulation of mononuclear cell proliferation	58/3419	209/18670	0.00049449	0.00820698	0.00624619	XCL1/IDO1/IL12RB1/CCL5/CD6/CD4/PTPN22/IKZF3/FCRL3/CD40LG/CD74/FCGR2B/CCL19/CD3E/PTPRC/RASAL3/CD274/TNFSF13B/RAC2/GPR183/TNFSF8/CCDC88B/SPN/BTK/CD86/CORO1A/IRS2/FGF10/SASH3/TLR9/JAK3/PTPN6/IRF1/AIF1/NCKAP1L/SYK/BCL2/NFATC2/TYROBP/CD22/TNFRSF1B/AHR/TLR4/BCL6/ZBTB7B/FLT3LG/INPP5D/PKN1/CD1D/DNAJA3/CD320/EFNB1/RPS3/CASP3/CDKN1A/ARG2/TNFSF4/IGF2	58	D3-M12
GO:0001819	positive regulation of cytokine production	121/3419	464/18670	1.74764e-05	0.000852312	0.00064868	XCL1/IDO1/IL12RB1/CLEC9A/CD226/CD6/CD4/MCOLN2/PTPN22/CD244/CD40LG/CD74/NR4A3/TNF/CD2/TIGIT/CCL19/CD3E/TLR8/CRTAM/PTPRC/IRF8/SLAMF6/P2RX7/C3/CD274/TXK/IFI16/NLRP1/CCDC88B/SPN/GBP5/CD86/RASGRP1/B2M/SASH3/LTB/PLCB1/TLR9/IRF4/IRF1/SERPINE1/AIF1/IL1RAP/STAT1/PLCG2/SYK/RORA/CLEC7A/PTAFR/PTGS2/GATA3/HSPB1/C3AR1/ATF4/IL1RN/TYROBP/LRRK2/SCAMP5/C5AR1/CCL1/WNT5A/PTPRJ/IRF5/CD14/TLR6/CREBBP/CSF1R/TMF1/BIRC3/…	121	D3-M12
GO:0071242	cellular response to ammonium ion	22/3419	68/18670	0.00379821	0.035103	0.0267163	DRD1/GABRB2/DIAPH1/PLCB1/GNA15/AIF1/PTAFR/HRH1/ATF4/CRKL/LRRK2/GNAQ/GNA11/DNM2/MAPK1/AGRN/CASP3/ASS1/RGS8/CCNA2/CRH/KCNC2	22	D3-M12
GO:0010038	response to metal ion	87/3419	364/18670	0.0041668	0.0367618	0.0279788	TRPM2/P2RX7/MAOB/FBP1/CPNE9/SUCNR1/CYP1A1/B2M/NEDD4/ATP7A/PTGS2/ALOX5AP/NFE2L1/PRKAA2/BCL2/NCF1/ATF4/CALM1/C1QA/LRRK2/PTK2B/MTF1/WNT5A/CD14/ANXA7/BNIP3/PRKAA1/RYR1/MCOLN1/GSN/ADAM9/NDRG1/WNK1/ICAM1/HSF1/CALM3/KCNMA1/TTN/KHK/CHUK/NEDD4L/SLC25A23/BMP6/CAPN3/LIG4/MAPK8/CDKN1B/ANK3/ATF1/LGMN/BACE1/ANXA11/EEF2K/CAT/EIF2B5/APBB1/CPNE1/ANXA5/PEF1/SLC41A1/PDCD6/CDK4/MAPK1/S100A16/CPNE2/ATP13A2/ALAD/CASP3…	87	D3-M12
GO:0010959	regulation of metal ion transport	102/3419	394/18670	0.000104397	0.00286526	0.0021807	XCL1/CCL5/DRD1/CXCL11/CD4/CXCL9/CXCL10/FCRL3/NETO2/P2RX7/METTL21C/CD84/S100A1/GPR35/NOS1/GNAO1/CORO1A/DIAPH1/B2M/TLR9/NEDD4/PTPN6/P2RY6/PLCG2/NKAIN1/ATP7A/TESC/PRKCE/PTGS2/PTPN3/BCL2/HOMER3/CXCL12/CLIC2/ATF4/CALM1/PDPK1/PTK2B/MLLT6/TRPV2/AMIGO1/REM2/ATP2B1/OXSR1/CAB39/TRDN/KCNAB2/WNK1/ICAM1/FHL1/CD63/CALM3/TMBIM6/NEDD4L/KIF5B/CAPN3/SLC31A2/JPH1/JPH2/AKAP6/ANK3/UBQLN1/DNM2/DMD/RHOA/TRIM27/ATP1B3/T…	102	D3-M12
GO:0034764	positive regulation of transmembrane transport	60/3419	204/18670	7.06371e-05	0.00220702	0.00167972	XCL1/DRD1/CXCL11/CXCL9/CXCL10/NR4A3/P2RX7/C3/S100A1/NOS1/IRS2/CTSS/P2RY6/KLF15/PLCG2/SORBS1/TESC/PTAFR/CALM1/PDPK1/RNASEL/AMIGO1/KCNJ11/TRDN/ADIPOR2/IRS1/WNK1/PTPN11/CALM3/APPL1/CREBL2/KIF5B/PIK3R1/CAPN3/JPH2/AKAP6/ANK3/DNM2/ARL6IP1/DMD/ATP1B3/STAC3/BAX/C2CD5/RGN/APLNR/CNKSR3/SLC26A6/KCNIP2/LRRC38/CHP1/GPC3/CACNB3/EPHB2/STK39/RNF207/HAP1/PDZK1/KCNC2/KCNE5	60	D3-M12
GO:0060401	cytosolic calcium ion transport	56/3419	171/18670	3.93131e-06	0.000296721	0.000225829	XCL1/FASLG/DRD1/CXCL11/CD4/MCOLN2/CXCL9/CXCL10/CCL19/TRPM2/LCK/PTPRC/P2RX7/METTL21C/PLCB2/CCR5/NOS1/CORO1A/DIAPH1/PLCB1/PTPN6/P2RY6/PLCG2/PRKCE/BCL2/SLC8A3/CLIC2/CALM1/PDPK1/PTK2B/RYR1/MCOLN1/TRDN/CALM3/TMBIM6/SLC25A23/CAPN3/JPH1/JPH2/AKAP6/DMD/TMEM38A/ATP1A2/BAX/FKBP1A/BAK1/MCU/LETM1/APLNR/SMDT1/RASA3/TPCN1/CACNB3/ATP2A2/HAP1/CASQ2	56	D3-M12
GO:0051208	sequestering of calcium ion	50/3419	131/18670	6.89805e-08	1.21482e-05	9.24581e-06	XCL1/FASLG/DRD1/CXCL11/MCOLN2/CXCL9/CXCL10/CCL19/TRPM2/LCK/PTPRC/P2RX7/METTL21C/PLCB2/CCR5/NOS1/CORO1A/DIAPH1/PLCB1/PTPN6/P2RY6/PLCG2/PRKCE/CLIC2/CALM1/PDPK1/PTK2B/RYR1/MCOLN1/TRDN/CALM3/SLC25A23/CAPN3/JPH1/JPH2/AKAP6/DMD/ANXA5/TMEM38A/ANXA6/ATP1A2/BAX/HSP90B1/FKBP1A/LETM1/APLNR/RASA3/TPCN1/HAP1/CASQ2	50	D3-M12
GO:0034440	lipid oxidation	43/3419	101/18670	1.34437e-08	3.40931e-06	2.59477e-06	NR4A3/ACSM1/IRS2/DECR2/APOD/PPARA/PRKAA1/PRKAG2/ADIPOR2/IRS1/AMACR/HSD17B4/ECHDC1/MCAT/APPL2/SCP2/ADIPOR1/ECH1/ETFA/ACOT8/SLC25A17/ACADS/POR/ETFDH/MECR/ACAA1/HACL1/HADH/TYSND1/ECI2/FABP3/HADHB/CPT2/ACAA2/ETFB/CPT1C/ACADVL/CPT1B/MLYCD/HADHA/CPT1A/PDK4/ACOX2	43	D3-M12
GO:0015980	energy derivation by oxidation of organic compounds	79/3419	285/18670	5.61261e-05	0.00190574	0.00145043	NR4A3/PGM2L1/ACSM1/IRS2/LEPR/PPP1R2/PPP1R3D/SORBS1/STK40/PER2/CALM1/BNIP3/PRKAG2/DHTKD1/PYGM/IRS1/PDHA1/STBD1/KHK/RB1CC1/SLC25A23/FLCN/GYG1/PHKA1/GAA/GSK3A/PHKB/CAT/MECP2/TP53/COQ9/IDH3G/NDUFS2/NDUFB10/BID/IDH3B/ETFA/NDUFV1/PHKG2/NDUFA12/NDUFV2/SUCLG1/CS/ETFDH/MDH2/UQCRH/NDUFA9/PDHB/NDUFB9/MDH1/COX5A/NDUFC2/PPP1R3E/NDUFS5/FH/NDUFA3/IDH1/DLST/NDUFA10/ENPP1/CBFA2T3/GPD1/PRELID1/NDUFB3/TRAP1/PPP1R3B…	79	D3-M12
GO:0046500	S-adenosylmethionine metabolic process	9/3419	17/18670	0.00134121	0.0165087	0.0125644	AHCYL2/MAT2B/METTL16/ENOPH1/AHCY/GAMT/MAT2A/AHCYL1/MTHFR	9	D3-M12
GO:0062012	regulation of small molecule metabolic process	138/3419	459/18670	4.25308e-10	1.92604e-07	1.46587e-07	CD244/CD74/NR4A3/TNF/P2RX7/GFI1/FBP1/NOS1/IRS2/LEPR/PPP1R3D/P2RY6/SREBF1/PSMB9/SORBS1/RORA/ATP7A/PRKCE/PTAFR/PSMB8/PTGS2/NFE2L1/HRH1/ABCG1/PRKAA2/PPARA/WNT4/RORC/ZBTB7A/TTC39B/PTK2B/PRKAB2/SOGA1/PSMB10/PRKAA1/MID1IP1/NCOA2/PRKAG2/P2RY1/KAT2B/NCOR2/WDTC1/MIDN/ADIPOR2/IRS1/HDAC4/NR1H2/PFKFB2/NUP153/CLYBL/EP300/KHK/NUP35/SLC25A23/FOXK1/BMP6/FLCN/NUP58/PSMA2/PSMF1/PSMC1/ARNT/PSMD4/CLTC/RANBP2/PSMD11/…	138	D3-M12
GO:0062013	positive regulation of small molecule metabolic process	48/3419	153/18670	6.40227e-05	0.00207094	0.00157616	CD244/CD74/NR4A3/TNF/P2RX7/NOS1/IRS2/P2RY6/SREBF1/SORBS1/PRKCE/PTAFR/PTGS2/HRH1/ABCG1/PRKAA2/PPARA/WNT4/PRKAA1/MID1IP1/P2RY1/KAT2B/IRS1/NR1H2/PFKFB2/BMP6/ARNT/STAT3/PHKG2/POR/PDGFB/PPP1R3E/RDH10/RGN/ADORA2B/ENO1/GPD1/PTH1R/ADM/NOS3/MYOG/MLXIPL/MLYCD/CPT1A/CCNB1/IGF2/NOS2/APOC2	48	D3-M12
GO:0006109	regulation of carbohydrate metabolic process	66/3419	206/18670	1.35332e-06	0.000124349	9.46397e-05	CD244/P2RX7/MLXIP/FBP1/IRS2/LEPR/PPP1R3D/P2RY6/SORBS1/RORA/PRKCE/PTAFR/NFE2L1/HRH1/PRKAA2/PPARA/RORC/ZBTB7A/PTK2B/SOGA1/PRKAA1/NCOA2/PRKAG2/P2RY1/SCARB2/KAT2B/MIDN/IRS1/HDAC4/PFKFB2/NUP153/EP300/KHK/NUP35/FOXK1/NUP58/ARNT/CLTC/RANBP2/GSK3A/ADIPOR1/NUP54/LCMT1/STAT3/TP53/PHKG2/NLN/PDGFB/NUP88/NUP43/PPP1R3E/AAAS/RGN/ENPP1/CBFA2T3/GPD1/PTH1R/PPP1R3B/GNB3/CLK2/MYOG/DDIT4/MLXIPL/MLYCD/IGF2/PDK4	66	D3-M12
GO:0044262	cellular carbohydrate metabolic process	87/3419	286/18670	4.01384e-07	5.30162e-05	4.03497e-05	CD244/PGM2L1/FBP1/GALK2/IRS2/LEPR/PPP1R2/GANC/PPP1R3D/P2RY6/AOAH/SORBS1/RORA/STK40/PRKCE/PTAFR/NFE2L1/HRH1/HK3/PER2/PPARA/RORC/CALM1/PTK2B/SOGA1/NCOA2/PRKAG2/P2RY1/SCARB2/PPIP5K1/KAT2B/PYGM/MIDN/IRS1/HDAC4/PFKFB2/STBD1/EP300/KHK/RB1CC1/FOXK1/GYG1/PHKA1/INPP5A/GAA/RANBP2/GSK3A/PHKB/ADIPOR1/GK5/POMK/MECP2/LCMT1/STAT3/TP53/COQ2/PHKG2/NLN/INPP1/GALK1/GUSB/PPP1R3E/RGN/GNPTAB/IDH1/ITPK1/AKR1B1/ENPP1/CB…	87	D3-M12
GO:1903579	negative regulation of ATP metabolic process	12/3419	26/18670	0.00104479	0.0137427	0.0104593	FBP1/PPARA/HDAC4/FLCN/STAT3/TP53/RHOA/CBFA2T3/MYOG/DDIT4/MLXIPL/PPIF	12	D3-M12
GO:0051198	negative regulation of coenzyme metabolic process	8/3419	15/18670	0.00236107	0.0247834	0.0188622	FBP1/PPARA/HDAC4/STAT3/TP53/CBFA2T3/MYOG/DDIT4	8	D3-M12
GO:0019216	regulation of lipid metabolic process	115/3419	410/18670	6.88104e-07	7.93196e-05	6.03688e-05	FLT3/BCL11B/CD74/NR4A3/ABCA1/HNF4A/SLA2/TNF/CCL19/C3/GFI1/IRS2/CYP1A1/ORMDL3/APOD/SREBF1/PIK3R5/SORBS1/RORA/PIK3IP1/PRKCE/PTGS2/NFE2L1/ABCG1/PRKAA2/NR1D2/PPARA/WNT4/RORC/TTC39B/GLIPR1/PTK2B/PRKAB2/PLIN2/PRKAA1/MID1IP1/NCOA2/CREBBP/PRKAG2/FLT1/NCOR2/WDTC1/ADIPOR2/IRS1/RBL2/PRKCD/FGR/NR1H2/PEX11A/DAB2IP/PSAP/SOCS7/CREBL2/BMP6/PIK3R1/THRA/ATG14/MTMR4/SF1/APPL2/ADIPOR1/PTK2/BSCL2/EDF1/RGL1/PRKD1/POR/…	115	D3-M12
GO:0042180	cellular ketone metabolic process	74/3419	248/18670	6.19454e-06	0.00042151	0.000320804	IDO1/CD74/NR4A3/IRS2/SREBF1/PSMB9/PRKCE/PSMB8/PTGS2/NFE2L1/PRKAA2/PPARA/WNT4/OXCT1/PRKAB2/PSMB10/MID1IP1/PRKAG2/NCOR2/WDTC1/ADIPOR2/IRS1/NR1H2/BMP6/PSMA2/PSMF1/PSMC1/PSMD4/PSMD11/NMT1/PSMD7/APPL2/PSMA7/ADIPOR1/PSMC2/PSMB4/PSMA1/PSMA3/PSMA5/PSMA6/COQ2/COQ9/AADAT/PSME1/OAZ2/NDUFA9/COQ6/COQ7/AKR7A2/RDH10/RGN/TYSND1/PDSS2/HAGH/AKR1B1/INSIG1/FABP3/GPD1/ADM/PDSS1/COQ4/PROX1/FGFR4/HMGCR/COQ5/DKKL1/MLXIP…	74	D3-M12
GO:0006732	coenzyme metabolic process	112/3419	403/18670	1.55654e-06	0.000140978	0.000107296	IDO1/P2RX7/PGM2L1/ACSM1/FBP1/PTGS2/BPGM/PRKAA2/HK3/PPARA/FMO2/ZBTB7A/VNN2/AHCYL2/AASS/PRKAA1/PRKAG2/DHTKD1/SLC25A32/KCNAB2/H6PD/THTPA/PFKM/SLC2A3/HDAC4/PFKFB2/PDHA1/NUP153/NMNAT1/MAT2B/METTL16/NUP35/FOXK1/NUP58/MOCS1/NADK2/RPIA/HSD17B4/ARNT/RANBP2/PPT2/NUP54/STAT3/TP53/COQ2/COQ9/ENOPH1/LIAS/AADAT/ADPGK/ACOT8/SUCLG1/COASY/NUP88/MDH2/NDUFA9/PDHB/AHCY/COQ6/MDH1/GALK1/COQ7/NUP43/GAMT/TP53I3/ACSL1/SLC…	112	D3-M12
GO:0072524	pyridine-containing compound metabolic process	57/3419	195/18670	0.000126891	0.00329707	0.00250934	IDO1/P2RX7/PGM2L1/FBP1/PTGS2/BPGM/PRKAA2/HK3/PPARA/FMO2/ZBTB7A/PRKAA1/AOX1/PRKAG2/DHTKD1/KCNAB2/H6PD/PFKM/HDAC4/PFKFB2/PDHA1/NUP153/NMNAT1/NUP35/FOXK1/NUP58/NADK2/RPIA/ARNT/RANBP2/NUP54/STAT3/TP53/ADPGK/NUP88/MDH2/PDHB/MDH1/GALK1/NUP43/TP53I3/AAAS/IDH1/ENO1/CBFA2T3/NMNAT3/GPD1/NMNAT2/MYOG/DDIT4/PDXK/IDH2/MLXIPL/LDHB/DCXR/NMRK2/PSAT1	57	D3-M12
GO:0019362	pyridine nucleotide metabolic process	54/3419	189/18670	0.000352174	0.00649066	0.00493992	IDO1/P2RX7/PGM2L1/FBP1/PTGS2/BPGM/PRKAA2/HK3/PPARA/FMO2/ZBTB7A/PRKAA1/PRKAG2/DHTKD1/KCNAB2/H6PD/PFKM/HDAC4/PFKFB2/PDHA1/NUP153/NMNAT1/NUP35/FOXK1/NUP58/NADK2/RPIA/ARNT/RANBP2/NUP54/STAT3/TP53/ADPGK/NUP88/MDH2/PDHB/MDH1/GALK1/NUP43/TP53I3/AAAS/IDH1/ENO1/CBFA2T3/NMNAT3/GPD1/NMNAT2/MYOG/DDIT4/IDH2/MLXIPL/LDHB/DCXR/NMRK2	54	D3-M12
GO:0046496	nicotinamide nucleotide metabolic process	54/3419	189/18670	0.000352174	0.00649066	0.00493992	IDO1/P2RX7/PGM2L1/FBP1/PTGS2/BPGM/PRKAA2/HK3/PPARA/FMO2/ZBTB7A/PRKAA1/PRKAG2/DHTKD1/KCNAB2/H6PD/PFKM/HDAC4/PFKFB2/PDHA1/NUP153/NMNAT1/NUP35/FOXK1/NUP58/NADK2/RPIA/ARNT/RANBP2/NUP54/STAT3/TP53/ADPGK/NUP88/MDH2/PDHB/MDH1/GALK1/NUP43/TP53I3/AAAS/IDH1/ENO1/CBFA2T3/NMNAT3/GPD1/NMNAT2/MYOG/DDIT4/IDH2/MLXIPL/LDHB/DCXR/NMRK2	54	D3-M12
GO:0044282	small molecule catabolic process	116/3419	445/18670	2.63196e-05	0.0011702	0.000890616	IDO1/PGM2L1/NOS1/GALK2/IRS2/CYP1A1/DECR2/BPGM/HK3/PPARA/DPYD/PPM1K/OXCT1/ADHFE1/BDH1/AASS/ALDH2/NUDT9/THNSL2/PLA2G15/IRS1/LPIN1/PFKM/NT5C1A/LDHD/DDO/PFKFB2/NUDT3/AMACR/KHK/FOXK1/ADAL/ALDH6A1/ENTPD4/INPP5A/HSD17B4/ECHDC1/ENPP4/MCAT/GSK3A/SCP2/GK5/TP53/ECH1/ETFA/AADAT/ADPGK/ABHD16A/ACOT8/SLC25A17/GALE/ACADS/ETFDH/MECR/AHCY/ACAA1/HACL1/INPP1/GALK1/GUSB/AMT/HADH/TYSND1/HYAL3/MMAA/HAGH/SCARB1/GALT/FUT…	116	D3-M12
GO:0019751	polyol metabolic process	36/3419	124/18670	0.00233018	0.0247046	0.0188022	PLD4/CD244/PLCB2/PLCB1/P2RY6/PLCG2/PTAFR/HRH1/CALM1/PTK2B/ACER2/P2RY1/PPIP5K1/INPP4A/IP6K1/NUDT3/INPPL1/INPP5D/INPP5A/GK5/MECP2/COQ2/INPP1/GALK1/ITPK1/AKR1B1/ISYNA1/PTH1R/PLCD1/SPHK2/IP6K2/TKFC/MTMR7/DEGS2/PCK2/MOGAT1	36	D3-M12
GO:0006096	glycolytic process	34/3419	115/18670	0.00218264	0.0238998	0.0181897	P2RX7/PGM2L1/FBP1/BPGM/PRKAA2/HK3/PPARA/ZBTB7A/PRKAA1/PRKAG2/DHTKD1/PFKM/HDAC4/PFKFB2/NUP153/NUP35/FOXK1/NUP58/ARNT/RANBP2/NUP54/STAT3/TP53/ADPGK/NUP88/GALK1/NUP43/AAAS/ENO1/CBFA2T3/GPD1/MYOG/DDIT4/MLXIPL	34	D3-M12
GO:0005977	glycogen metabolic process	26/3419	74/18670	0.000431327	0.00748975	0.00570032	PGM2L1/IRS2/LEPR/PPP1R2/PPP1R3D/SORBS1/STK40/PER2/CALM1/PRKAG2/PYGM/IRS1/STBD1/KHK/RB1CC1/GYG1/PHKA1/GAA/GSK3A/PHKB/PHKG2/PPP1R3E/ENPP1/PPP1R3B/PCDH12/IGF2	26	D3-M12
GO:0044042	glucan metabolic process	26/3419	75/18670	0.000546592	0.00881878	0.00671182	PGM2L1/IRS2/LEPR/PPP1R2/PPP1R3D/SORBS1/STK40/PER2/CALM1/PRKAG2/PYGM/IRS1/STBD1/KHK/RB1CC1/GYG1/PHKA1/GAA/GSK3A/PHKB/PHKG2/PPP1R3E/ENPP1/PPP1R3B/PCDH12/IGF2	26	D3-M12
GO:0006853	carnitine shuttle	8/3419	11/18670	0.000121962	0.0032353	0.00246233	PRKAA2/PRKAB2/MID1IP1/PRKAG2/SLC25A20/CPT2/CPT1B/CPT1A	8	D3-M12
GO:0009895	negative regulation of catabolic process	80/3419	308/18670	0.000493233	0.00820698	0.00624619	PTPN22/TNF/LAMP3/FBP1/NRG1/LEPR/STYX/IL10RA/TAB3/TAB2/PTPN3/RBM38/BCL2/PPARA/EPHA4/TIMP3/N4BP1/LRRK2/TSC1/MYCBP2/PRKAA1/SMARCC1/IRAK3/LRIG2/MYD88/MET/FEZ2/FURIN/MAPKAPK2/LARP1/HDAC4/DAB2IP/MTM1/NMNAT1/UBQLN4/UBE2G2/USP7/FOXK1/USP25/SEC22B/BAG6/TOB1/CIRBP/BMF/SMCR8/RIC1/PSMF1/SECISBP2/TSC2/EIF4G2/GSK3A/PHF23/STAT3/TP53/PTK2/RPL23/BSCL2/TAF9/CDK5RAP3/ATRAID/YBX1/HTRA2/USP36/RPL11/EFNA1/DAP/RGN/ATP1…	80	D3-M12
GO:0032352	positive regulation of hormone metabolic process	9/3419	15/18670	0.00039341	0.00704582	0.00536245	TNF/GATA3/WNT4/BMP6/ARNT/POR/RDH10/ADM/PAX8	9	D3-M12
GO:0031331	positive regulation of cellular catabolic process	111/3419	361/18670	5.5164e-09	1.58973e-06	1.20991e-06	TNF/NANOS1/P2RX7/ZC3H12D/IRS2/CTSC/FOXO3/PRKAA2/PPARA/CPEB3/ARIH2/SMAD7/FBXO7/LRRK2/PTK2B/TNFRSF1B/FYCO1/TP53INP1/TSC1/SESN3/BNIP3/PRKAA1/PIP4K2A/RNF14/RAD23A/RNF180/AXIN1/KEAP1/ADAM9/RNF128/PIP4K2B/OPTN/ZFP36L1/DVL1/IRS1/FURIN/TRIM8/LARP1/VPS13C/RNF144A/PRKCD/UBQLN2/SH3RF2/DAB2IP/PFKFB2/RNF217/RDX/CSNK1A1/DTX3L/HSF1/TNRC6C/BCL2L11/METTL16/NUB1/EPM2A/RNF19B/DET1/YTHDF3/STK11/FLCN/ZFP36L2/SUPT5H/P…	111	D3-M12
GO:0009896	positive regulation of catabolic process	129/3419	423/18670	5.81332e-10	2.30353e-07	1.75317e-07	TNF/NANOS1/P2RX7/ZC3H12D/IRS2/NEDD4/CTSC/FOXO3/PRKCE/PRKAA2/PPARA/CPEB3/ARIH2/SMAD7/FBXO7/LRRK2/PTK2B/TNFRSF1B/WNT5A/FYCO1/TP53INP1/TSC1/SESN3/BNIP3/PRKAA1/PIP4K2A/RNF14/RAD23A/RNF180/AXIN1/KEAP1/ADAM9/RNF128/PIP4K2B/OPTN/WWP1/ASB11/MYLIP/ZFP36L1/DVL1/IRS1/FURIN/TRIM8/LARP1/VPS13C/RNF144A/PRKCD/UBQLN2/SH3RF2/APC2/DAB2IP/PFKFB2/RNF217/RDX/CSNK1A1/DTX3L/HSF1/TNRC6C/BCL2L11/METTL16/NUB1/NEDD4L/AREL1…	129	D3-M12
GO:0019318	hexose metabolic process	77/3419	249/18670	8.99834e-07	0.000100087	7.61743e-05	TNF/PGM2L1/FBP1/GALK2/IRS2/LEPR/MAN2A2/APOD/PPP1R3D/SORBS1/RORA/BPGM/NFE2L1/HK3/PER2/PPARA/RORC/ATF4/SOGA1/PRKAA1/NCOA2/KAT2B/KCNJ11/WDTC1/MIDN/IRS1/H6PD/PFKM/CRTC2/PFKFB2/PDHA1/INPPL1/EP300/KHK/FOXK1/GAA/RANBP2/GSK3A/ADIPOR1/LCMT1/TP53/ADPGK/GALE/PHKG2/NLN/MAN2C1/PMM1/MDH2/PDHB/POFUT2/MDH1/GALK1/PPP1R3E/SLC25A1/RGN/CHST1/PMM2/GALT/G6PC3/FUT8/AKR1B1/PC/ENO1/ENPP1/GPD1/PPP1R3B/GNB3/CLK2/CHST15/FUT…	77	D3-M12
GO:0007097	nuclear migration	11/3419	24/18670	0.00180956	0.0205971	0.0156761	ACTL8/CLMN/KIF1A/HOOK3/FHOD1/CEP120/SYNE2/ACTR1B/PTK2/TMEM201/NTN1	11	D3-M12
GO:0051988	regulation of attachment of spindle microtubules to kinetochore	7/3419	12/18670	0.00229005	0.0243586	0.0185389	APC/CDC42/RCC2/KNSTRN/CCNB1/NEK2/SPAG5	7	D3-M12
GO:0000281	mitotic cytokinesis	25/3419	73/18670	0.000849513	0.0118784	0.00904044	APC/SNX9/ANK3/JTB/SON/VPS4B/PDCD6IP/ARL3/RHOA/INCENP/CFL1/RHOC/KLHDC8B/RTKN/TRIM36/CDT1/PLK1/STMN1/ESPL1/NUSAP1/KIF4A/KIF23/CIT/CKAP2/KIF20A	25	D3-M12
GO:0008608	attachment of spindle microtubules to kinetochore	13/3419	32/18670	0.00271167	0.0273758	0.0208352	BOD1/APC/CDC42/BUB3/RCC2/KNSTRN/CDT1/NUF2/CCNB1/NEK2/KIF2C/CENPE/SPAG5	13	D3-M12
GO:0000070	mitotic sister chromatid segregation	47/3419	151/18670	9.40187e-05	0.00269719	0.00205278	BOD1/CUL3/TTN/CHTF8/INO80/APC/MAU2/AKAP8/DIS3L2/PHF23/VPS4B/LCMT1/PSMG2/DSN1/BUB3/INCENP/ZWINT/ANAPC5/DSCC1/HECW2/KNSTRN/RRS1/SMC2/CDT1/NCAPG/PSRC1/PLK1/MAD2L1/KIF14/ESPL1/NUF2/GEN1/NUSAP1/PRC1/BUB1/KIFC1/KIF4A/KIF23/CCNB1/BUB1B/CENPF/NEK2/KIF2C/CENPE/CDCA8/SPAG5/KIF18A	47	D3-M12
GO:0140014	mitotic nuclear division	71/3419	264/18670	0.00034471	0.00646041	0.0049169	BTC/MZT1/NFE2L1/CEP97/UBXN2B/CLASP2/BOD1/TPX2/CUL3/TTN/CHTF8/INO80/APC/MAU2/CDKN1B/AKAP8/DIS3L2/PHF23/VPS4B/LCMT1/AURKAIP1/PSMG2/DSN1/RHOA/BUB3/PDGFB/INCENP/ARHGEF10/ZWINT/AAAS/ANAPC5/CDKN1C/DSCC1/OBSL1/KLHDC8B/RANBP1/HECW2/KNSTRN/RRS1/PKMYT1/SMC2/BORA/AURKA/CDT1/MYBL2/NCAPG/PSRC1/PLK1/MKI67/MAD2L1/KIF14/ESPL1/NUF2/GEN1/NUSAP1/PRC1/BUB1/KIFC1/KIF4A/KIF23/CCNB1/BUB1B/BIRC5/CENPF/NEK2/KIF2C/CENPE/C…	71	D3-M12
GO:0007050	cell cycle arrest	69/3419	237/18670	3.04276e-05	0.00126915	0.00096593	EVI2B/FGF10/IRF1/FOXO4/PRKAA2/ARID3A/ZFHX3/PPM1A/PRKAB2/UHMK1/TFDP2/TP53INP1/PRKAA1/GAS1/HBP1/PRKAG2/KAT2B/CAB39/SETMAR/STRADB/CDKN2C/RBL2/ZNF385A/DAB2IP/PPP1R15A/TBRG1/EP300/RRAGD/STK11/APC/LAMTOR5/CDKN1B/KMT2E/MAPK12/CCNK/EIF4G2/TRIAP1/CNOT1/APBB1/TP53/CNOT3/RPL23/ILK/CRADD/RRP8/CDK4/CNOT10/HRAS/RRAGB/BAX/GAS2L1/CDKN1C/NOTCH1/WDR6/VASH1/DHCR24/SLC25A33/MYOG/CDKN1A/AURKA/MLXIPL/CDK6/GAS6/MYC/BRC…	69	D3-M12
GO:0000082	G1/S transition of mitotic cell cycle	77/3419	279/18670	8.09236e-05	0.00240871	0.00183323	GPR132/GFI1/SLFN11/CYP1A1/FGF10/PLCB1/PTPN6/AIF1/FBXO31/BCL2/ARID3A/CDC73/FBXO7/TFDP2/RPA3/CACUL1/ACVR1B/BACH1/RPA2/FAM107A/CDKN2C/RBL2/HINFP/ZNF385A/CTDSP2/FHL1/RDX/CUL3/EP300/MAX/INO80/CUL4A/RPA1/CDKN1B/KMT2E/CTDSPL/CDC34/TRIAP1/CUL1/CNOT1/PHF8/POLE3/MEPCE/TP53/CNOT3/BID/MCM2/PSME1/CRADD/CDK4/CNOT10/BAX/CCND3/TAF10/POLE4/MCM3/RBL1/PRIM2/RPS6/KCNA5/CDC7/MCM6/HYAL1/EZH2/MCM4/CDKN1A/AURKA/CDK6/CDT…	77	D3-M12
GO:0045787	positive regulation of cell cycle	96/3419	389/18670	0.000945487	0.0128635	0.00979018	NR4A3/BTC/EVI2B/CYP1A1/FGF10/PLCB1/AIF1/FOXO4/PRKCE/ARID3A/PRKCA/WNT4/CDC73/LRP6/CCPG1/DUSP3/WNT5A/TFDP2/CCNYL1/HCFC1/UBXN2B/RAD23A/SETMAR/RBL2/ZNF385A/DAB2IP/GDPD5/RDX/PTPN11/HSF1/CUL3/EP300/BCL2L11/FLT3LG/CEP120/INO80/CUL4A/MAPRE3/CDKN1B/KMT2E/LGMN/CCNK/TRIAP1/CNOT1/MECP2/VPS4B/PBX1/MEPCE/CDC42/TP53/CNOT3/RPL23/CRADD/RRP8/CDK4/RHOA/CNOT10/PDGFB/BAX/CCND3/CENPJ/ANAPC5/CENPV/RANBP1/RCC2/THOC1/KCN…	96	D3-M12
GO:0051647	nucleus localization	13/3419	28/18670	0.000604461	0.00943912	0.00718395	ACTL8/CLMN/KIF1A/HOOK3/FHOD1/CEP120/SYNE2/ACTR1B/PTK2/TMEM201/CAV3/PABPC1L/NTN1	13	D3-M12
GO:0007077	mitotic nuclear envelope disassembly	8/3419	12/18670	0.000306877	0.00593172	0.00451452	PRKCB/PRKCA/LPIN1/NEK9/VRK1/PLK1/CCNB2/CCNB1	8	D3-M12
GO:0042692	muscle cell differentiation	104/3419	385/18670	1.38865e-05	0.000727605	0.000553768	COMP/CXCL9/CXCL10/NOS1/NRG1/FGF10/LRRC10/CD53/FOXO4/NRAP/RORA/RGS2/NEBL/LMOD2/TCAP/RBM38/BCL2/NFATC2/PPARA/WNT4/FZD7/ALPK2/POPDC3/PDLIM5/TSC1/NOX4/RYR1/MYBPC1/MED28/OBSCN/IL4R/SGCB/LMOD3/ZEB1/NFATC3/PLPP7/BHLHE41/FLOT1/HDAC4/WFIKKN2/RBPMS2/BNIP2/NEB/LDB3/TTN/CHUK/FLT3LG/NFATC1/MAP2K4/EPC1/CAPN3/ALPK3/YY1/MYOM1/AKAP6/MAPK12/GSK3A/HDAC5/MECP2/DMD/CTNNA1/CDC42/IFT20/DNMT1/PTBP1/CHRNB1/NLN/PDGFB/STAC…	104	D3-M12
GO:0014706	striated muscle tissue development	98/3419	390/18670	0.000439961	0.00755923	0.0057532	EOMES/METTL21C/NRG1/LRRC10/MSTN/ASB2/MAFF/NRAP/RGS2/CHRND/NEBL/TCAP/MYH14/BCL2/NR1D2/MYLK2/PPARA/FZD7/ALPK2/SMAD7/POPDC3/PDLIM5/WNT5A/HOXD9/HLF/TSC1/NOX4/ZBTB18/PRKAA1/RYR1/MYBPC1/MEF2D/FOXP2/SGCB/LMOD3/FLOT1/HDAC4/BCL9L/FOXN2/MTM1/NEB/EP300/TTN/AKIRIN1/NF1/PPP1R13L/SAV1/MAP2K4/ALPK3/YY1/JPH2/MYOM1/AKAP6/GSK3A/SMAD1/LUC7L/IFT20/NLN/RHOA/NDUFV2/MAPK1/STAC3/PTCD2/DLL4/FKBP1A/NDRG4/NOTCH1/OBSL1/PAK1…	98	D3-M12
GO:0110053	regulation of actin filament organization	77/3419	261/18670	6.43527e-06	0.000424996	0.000323457	GPR65/CORO1A/CCL26/SYNPO/NCKAP1L/CCL24/CSF3/PRKCE/WAS/LMOD2/GMFG/CXCL12/HCK/WNT4/ARHGAP35/RHOBTB1/PTK2B/TSC1/NOX4/FHOD1/BAIAP2/GSN/CLASP2/MET/TESK1/LMOD3/ICAM1/PRKCD/SYNPO2/ARPC5L/NF2/COTL1/RDX/ARFGEF1/PIK3R1/ARHGEF10L/SNX9/SORBS3/BAG4/MYO1C/RAC1/CYFIP1/CDC42/SWAP70/FER/CORO1B/RHOA/TRIM27/WNT11/ARPC1A/ALMS1/PPP1R9A/ARPC3/MYADM/ARHGEF10/CFL1/ARPIN/RHOC/PLEKHG2/ABI2/ARHGAP28/PAK1/DBN1/CDC42EP1/ARHG…	77	D3-M12
GO:0007015	actin filament organization	121/3419	400/18670	3.38554e-09	1.02211e-06	7.77912e-07	GPR65/RAC2/LCP1/SHTN1/CASS4/CORO1A/CCL26/DIAPH1/AIF1/SYNPO/NCKAP1L/NRAP/SORBS1/CCL24/CSF3/PRKCE/NEBL/PSTPIP1/WAS/LMOD2/TCAP/BCL2/GMFG/WASF3/CXCL12/HCK/WNT4/ARHGAP35/RHOBTB1/PTK2B/TSC1/NOX4/RUFY3/FHOD1/MYBPC1/BAIAP2/GSN/CLASP2/MET/TESK1/LMOD3/FAM107A/ICAM1/PRKCD/SYNPO2/ARPC5L/NF2/CORO6/COTL1/RDX/ITGB5/ARFGEF1/NEB/INPPL1/CUL3/ARHGAP12/TTN/PIK3R1/ARHGEF10L/PSTPIP2/CAP2/ARRB1/SNX9/MYOM1/SORBS3/BAG4/M…	121	D3-M12
GO:0032956	regulation of actin cytoskeleton organization	95/3419	343/18670	1.09184e-05	0.000607218	0.000462143	GPR65/STAP1/TRPM2/CORO1A/CCL26/SIGLEC15/SYNPO/NCKAP1L/ABL2/CCL24/CSF3/PRKCE/WAS/LMOD2/GMFG/CXCL12/HCK/WNT4/ARHGAP35/RHOBTB1/PTK2B/TSC1/NOX4/FHOD1/CSF1R/BAIAP2/GSN/CLASP2/MET/TESK1/LMOD3/FAM107A/ICAM1/PRKCD/SYNPO2/ARPC5L/NF2/COTL1/RDX/ARFGEF1/NEB/PIK3R1/ARHGEF10L/SNX9/SORBS3/BAG4/MYO1C/ARHGDIB/RAC1/CYFIP1/CDC42/SWAP70/ILK/FER/CORO1B/RHOA/TRIM27/RHOJ/WNT11/HRAS/ARPC1A/ALMS1/PPP1R9A/ARPC3/MYADM/ARHG…	95	D3-M12
GO:0032970	regulation of actin filament-based process	103/3419	388/18670	3.31841e-05	0.00133156	0.00101343	GPR65/STAP1/TRPM2/CORO1A/CCL26/SIGLEC15/SYNPO/NCKAP1L/ABL2/CCL24/CSF3/PRKCE/WAS/LMOD2/GMFG/MYLK2/CXCL12/HCK/WNT4/ARHGAP35/RHOBTB1/PTK2B/TSC1/NOX4/FGF13/FHOD1/CSF1R/BAIAP2/GSN/CLASP2/MET/TESK1/LMOD3/FAM107A/ICAM1/PRKCD/SYNPO2/ARPC5L/NF2/COTL1/RDX/ARFGEF1/NEB/PIK3R1/ARHGEF10L/SNX9/SORBS3/BAG4/MYO1C/ARHGDIB/RAC1/CYFIP1/CDC42/SWAP70/ILK/FER/CORO1B/RHOA/TRIM27/RHOJ/WNT11/HRAS/ARPC1A/ALMS1/ATP1A2/PPP1R…	103	D3-M12
GO:0110020	regulation of actomyosin structure organization	30/3419	95/18670	0.00125029	0.0158537	0.012066	GPR65/WAS/WNT4/TSC1/NOX4/FHOD1/CLASP2/MET/TESK1/NF2/PIK3R1/ARHGEF10L/SORBS3/BAG4/RAC1/CDC42/RHOA/WNT11/ALMS1/PPP1R9A/ARHGEF10/RHOC/ARHGAP28/PAK1/ARHGEF15/SH3PXD2B/PROX1/EVL/CAV3/STMN1	30	D3-M12
GO:0003009	skeletal muscle contraction	23/3419	43/18670	2.18654e-07	3.22388e-05	2.45364e-05	MB/CHRND/SYNM/TCAP/MYH14/SLC8A3/SCN4A/CHUK/TNNC2/GAA/RCSD1/DMD/CHRNB1/STAC3/DMPK/CCDC78/CAV3/MYH7/TNNC1/ATP2A2/TNNT1/CHRNA1/TNNI3	23	D3-M12
GO:0014842	regulation of skeletal muscle satellite cell proliferation	7/3419	13/18670	0.00418064	0.0367618	0.0279788	MSTN/AKIRIN1/STAT3/PAXBP1/SIX5/ANGPT1/MYOG	7	D3-M12
GO:0030240	skeletal muscle thin filament assembly	8/3419	14/18670	0.00131165	0.0163056	0.0124099	TCAP/MYBPC1/LMOD3/TTN/MYOM1/OBSL1/PROX1/ACTC1	8	D3-M12
GO:0030049	muscle filament sliding	18/3419	39/18670	6.17428e-05	0.0020388	0.0015517	TCAP/MYLK2/MYBPC1/NEB/TTN/TNNC2/DMD/MYL1/MYL6/MYH7/TNNC1/MYL2/TNNT1/TPM3/MYL6B/MYL4/ACTC1/TNNI3	18	D3-M12
GO:0033275	actin-myosin filament sliding	18/3419	39/18670	6.17428e-05	0.0020388	0.0015517	TCAP/MYLK2/MYBPC1/NEB/TTN/TNNC2/DMD/MYL1/MYL6/MYH7/TNNC1/MYL2/TNNT1/TPM3/MYL6B/MYL4/ACTC1/TNNI3	18	D3-M12
GO:0007163	establishment or maintenance of cell polarity	65/3419	210/18670	5.95568e-06	0.000414934	0.000315799	CCL19/ACTL8/CD3G/DOCK2/PARVG/SHTN1/SPN/FGF10/NCKAP1L/GATA3/ALPK2/ARHGAP35/CRKL/PTK2B/WNT5A/RUFY3/FGF13/LIN7B/UBXN2B/CYTH3/PARD3B/GSN/CLASP2/FRMD4A/MAP4/ARFGEF1/STK11/PARD3/CAP2/MPP7/DCTN1/RAB10/ACTR1B/SNX27/DYNLT1/PDCD6IP/CTNNA1/CDC42/ARF4/PTK2/ILK/RHOA/RHOJ/WNT11/FBF1/CFL1/MTCL1/RHOC/CDH5/RND3/CYTH1/PAK1/PARD6G/PARVA/TCF15/WDR1/ARHGEF2/LLGL2/MAP1B/PTK7/FERMT1/PLK1/MAD2L1/RHOU/KIF2C	65	D3-M12
GO:1901214	regulation of neuron death	82/3419	313/18670	0.000316317	0.00609559	0.00463925	CCL5/FASLG/FCGR2B/NR4A3/TNF/GABRB2/ITGB2/REL/DCC/CORO1A/CX3CR1/CPEB4/NDNF/FOXO3/CSF3/GATA3/VSTM2L/BCL2/PPARA/ATF4/TYROBP/SSH1/C1QA/RAB29/PDPK1/FBXO7/LRRK2/PTK2B/TNFRSF1B/C5AR1/WNT5A/TSC1/TLR6/NTRK2/ITGA1/OXR1/HDAC4/TLR4/HSF1/NMNAT1/BCL2L11/PPP1R13B/NF1/MAP2K4/ARRB1/LIG4/PSMC1/CDC34/LGMN/BACE1/TMEM259/MECP2/STAT3/TP53/ILK/NONO/RHOA/CD34/HRAS/HTRA2/BAX/BHLHB9/NSMF/ATP13A2/UNC5B/LANCL1/CASP3/SIGMAR1…	82	D3-M12
GO:0051580	regulation of neurotransmitter uptake	9/3419	20/18670	0.00546841	0.0444483	0.0338289	DRD1/NOS1/RGS2/PER2/FLOT1/ARL6IP1/ARL6IP5/ATP1A2/ITGB3	9	D3-M12
GO:0007528	neuromuscular junction development	20/3419	48/18670	0.000143978	0.00355183	0.00270324	NEDD4/CRKL/LRRK2/PDZRN3/DVL1/NRDC/ANK3/DCTN1/ALS2/DNAJA3/ZC4H2/AGRN/CACNB1/COL4A5/LAMB2/LRP4/COL4A1/CACNB3/PTN/CHRNA1	20	D3-M12
GO:0007409	axonogenesis	113/3419	468/18670	0.000836168	0.0117617	0.0089516	SLITRK4/BCL11B/NR4A3/CYFIP2/SEMA4A/DOK2/RAC2/SHTN1/ITGA4/DCC/EMB/CDKL5/IRS2/GAB2/PIK3CD/GRB10/CDH4/GATA3/RTN4R/VSTM2L/BCL2/CXCL12/PRKCA/BMPR2/ARHGAP35/L1CAM/EPHA4/GOLGA4/LINGO1/WNT5A/MYCBP2/RUFY3/FGF13/VLDLR/TRPV2/AMIGO1/RNF6/CSF1R/BAIAP2/NTRK2/ADARB1/DVL1/FEZ2/FLOT1/PTPN11/PITPNA/DOK5/NIN/STK11/PIK3R1/PARD3/YTHDF1/KIF13B/USP9X/ANK3/RAB10/ALS2/SPG11/DNM2/ULK2/APBB1/RAC1/CYFIP1/PTK2/MACF1/ILK/KLF7…	113	D3-M12
GO:0120032	regulation of plasma membrane bounded cell projection assembly	47/3419	175/18670	0.0032609	0.0317796	0.0241869	STAP1/CCL19/TRPM2/P2RX7/RAC2/CDKL5/MSTN/ATP7A/WAS/ARHGAP35/CEP97/ATMIN/GPM6A/ICAM1/HDAC4/PRKCD/MAP4/RDX/AKIRIN1/CEP120/APC/SYNE2/RAB5A/DNM2/RAC1/CYFIP1/CDC42/FER/IFT20/TBC1D7/HRAS/PLD1/AGRN/PPP1R9A/CENPJ/RALA/MIEN1/FNBP1L/CCDC88A/RCC2/CDC42EP1/CDC42EP3/KIT/EVL/TCTEX1D2/DYNLL1/HAP1	47	D3-M12
GO:0060491	regulation of cell projection assembly	47/3419	177/18670	0.00413242	0.0367618	0.0279788	STAP1/CCL19/TRPM2/P2RX7/RAC2/CDKL5/MSTN/ATP7A/WAS/ARHGAP35/CEP97/ATMIN/GPM6A/ICAM1/HDAC4/PRKCD/MAP4/RDX/AKIRIN1/CEP120/APC/SYNE2/RAB5A/DNM2/RAC1/CYFIP1/CDC42/FER/IFT20/TBC1D7/HRAS/PLD1/AGRN/PPP1R9A/CENPJ/RALA/MIEN1/FNBP1L/CCDC88A/RCC2/CDC42EP1/CDC42EP3/KIT/EVL/TCTEX1D2/DYNLL1/HAP1	47	D3-M12
GO:0010975	regulation of neuron projection development	124/3419	499/18670	0.000138657	0.00347464	0.00264449	STMN2/BCL11A/SEMA4A/GFI1/SHTN1/CPNE9/DCC/CDKL5/B2M/NEDD4/ZNF365/NDNF/ABL2/FBXO31/RGS2/CDH4/GATA3/RTN4R/CPEB3/CXCL12/PAQR3/BMPR2/ARHGAP35/L1CAM/EPHA4/RNF157/GOLGA4/RAB29/LINGO1/FBXO7/CRKL/LRRK2/PTK2B/PDLIM5/WNT5A/TSC1/RAP1GAP2/MYCBP2/RUFY3/FGF13/VLDLR/TRPV2/AMIGO1/RNF6/BAIAP2/NTRK2/SCARB2/KREMEN1/LRIG2/MYLIP/DVL1/MAPK6/SDK1/DAB2IP/RAPGEF1/NIN/EP300/NEDD4L/CREB3L2/STK11/CRTC1/YTHDF1/KIF13B/ATF1/GSK…	124	D3-M12
GO:0031346	positive regulation of cell projection organization	97/3419	383/18670	0.000351331	0.00649066	0.00493992	STMN2/CCL19/P2RX7/RAC2/SHTN1/CPNE9/CDKL5/MSTN/NDNF/ABL2/ATP7A/FBXO31/RGS2/CDH4/CPEB3/CXCL12/BMPR2/ARHGAP35/L1CAM/EPHA4/RNF157/GOLGA4/PTK2B/WNT5A/RUFY3/VLDLR/ATMIN/TRPV2/AMIGO1/RREB1/BAIAP2/NTRK2/SCARB2/GPM6A/DVL1/MAPK6/HDAC4/DAB2IP/RAPGEF1/NIN/EP300/AKIRIN1/NEDD4L/CREB3L2/STK11/CEP120/CRTC1/APC/ATF1/EEF2K/DNM2/APBB1/ITSN2/DYNLT1/RAC1/CYFIP1/CDC42/MACF1/ILK/CORO1B/PRKD1/RHOA/HRAS/AGRN/PPP1R9A/NDRG…	97	D3-M12
GO:0044803	multi-organism membrane organization	6/3419	10/18670	0.00400799	0.036146	0.0275101	CD4/CCR5/PI4KA/PPIA/GAS6/CXCR4	6	D3-M12
GO:0007567	parturition	8/3419	16/18670	0.00396895	0.0359988	0.0273981	CYP1A1/MAFF/PTAFR/LDOC1/NRK/HPGD/OXTR/CRH	8	D3-M12
GO:0030728	ovulation	10/3419	21/18670	0.00204643	0.0226034	0.0172031	PGR/FOXO3/RGS2/PTGS2/NRIP1/IL4R/INHBB/NOS3/MMP19/HPGD	10	D3-M12
GO:0043902	positive regulation of multi-organism process	49/3419	188/18670	0.00512669	0.0428238	0.0325924	PRF1/CCL5/CD4/CD180/CD74/FCER2/LY86/PLCB1/SYK/CLEC7A/PTAFR/PRKCA/CSF1R/P2RY1/RAD23A/ADARB1/PDE3A/OPTN/ACVR1B/PUM2/LARP1/HDAC4/EP300/BCL2L11/NUCKS1/BMP6/SUPT5H/PUM1/SMURF2/SUPT4H1/VPS4B/PPID/KPNA2/ZCCHC3/SMARCB1/SYDE1/CFL1/PPIB/HYAL3/NOTCH1/C1QBP/PC/INHBB/LHFPL2/PPIA/AURKA/TOP2A/NOS2/OXTR	49	D3-M12
GO:0035967	cellular response to topologically incorrect protein	50/3419	161/18670	6.10455e-05	0.0020388	0.0015517	ATF4/CREBRF/AMFR/DNAJB9/OPTN/DERL1/CTDSP2/DAB2IP/PPP1R15A/WIPI1/HSF1/TSPYL2/FICD/TMBIM6/CUL3/EP300/BCL2L11/UGGT1/CREB3L2/TATDN2/PIK3R1/BAG6/HDGF/DNAJB12/PREB/RNF185/DCTN1/GSK3A/COPS5/SYVN1/RNF121/TBL2/HSPA8/ATF6B/PDIA6/YIF1A/CDK5RAP3/DNAJB11/BAX/HSP90B1/ANKZF1/BAK1/MYDGF/CREB3L1/WFS1/UGGT2/ACADVL/KDELR3/EXTL1/ASNS	50	D3-M12
GO:0031647	regulation of protein stability	91/3419	284/18670	1.47506e-08	3.59689e-06	2.73753e-06	A1CF/PER3/SREBF1/CCDC88C/TESC/OTUD3/BCL2/FBXL3/CDC73/SEL1L/STK4/EPHA4/TYROBP/SMAD7/FBXO7/LRRK2/TSC1/RASSF2/HCFC1/CREBBP/USP34/GSN/RAD23A/RNF128/MYLIP/DVL1/TAF9B/FAM107A/FLOT1/PRKCD/DERL1/NF2/GNAQ/TBRG1/CUL3/EP300/USP7/CREBL2/NEDD4L/PIK3R1/USP25/INSC/SAV1/BAG6/CAPN3/USP9X/VPS11/LAMP1/SYVN1/TCP1/TP53/TADA3/DPM2/HSPA8/RPL23/CCT8/TAF9/PRKD1/IFT46/ATP1B3/CCT4/MAPK1/CCT5/CCT2/USP36/CCT7/RPL11/HYPK/HSPD…	91	D3-M12
GO:0030968	endoplasmic reticulum unfolded protein response	39/3419	121/18670	0.000158807	0.00380129	0.0028931	ATF4/CREBRF/AMFR/DNAJB9/DERL1/CTDSP2/DAB2IP/PPP1R15A/WIPI1/TSPYL2/FICD/EP300/BCL2L11/CREB3L2/TATDN2/PIK3R1/HDGF/PREB/DCTN1/GSK3A/COPS5/SYVN1/RNF121/TBL2/ATF6B/PDIA6/YIF1A/CDK5RAP3/DNAJB11/BAX/HSP90B1/BAK1/MYDGF/CREB3L1/WFS1/ACADVL/KDELR3/EXTL1/ASNS	39	D3-M12
GO:0035966	response to topologically incorrect protein	59/3419	199/18670	6.30018e-05	0.00206959	0.00157513	COMP/HSPB1/ATF4/CREBRF/AMFR/DNAJB9/OPTN/DERL1/CTDSP2/DAB2IP/PPP1R15A/WIPI1/HSF1/TSPYL2/FICD/TMBIM6/CUL3/EP300/BCL2L11/UGGT1/CREB3L2/TATDN2/TOR1B/PIK3R1/BAG6/HDGF/DNAJB12/DNAJB2/UBE2J2/PREB/RNF185/DCTN1/GSK3A/COPS5/SYVN1/RNF121/TBL2/HSPA8/ATF6B/PDIA6/YIF1A/CDK5RAP3/DNAJB11/HSPD1/BAX/HSP90B1/ANKZF1/BAK1/HSPB3/MYDGF/CREB3L1/WFS1/HSPA4L/UGGT2/ACADVL/KDELR3/SERPINH1/EXTL1/ASNS	59	D3-M12
GO:0034976	response to endoplasmic reticulum stress	76/3419	285/18670	0.000289112	0.00581896	0.00442871	FCGR2B/NFE2L1/BCL2/SEL1L/ATF4/CREBRF/LRRK2/SCAMP5/AMFR/DNAJB9/FLOT1/UBQLN2/DERL1/CTDSP2/DAB2IP/PPP1R15A/WIPI1/TSPYL2/FICD/NPLOC4/TMBIM6/TRIM25/EP300/BCL2L11/UBE2G2/UGGT1/CREB3L2/TATDN2/PIK3R1/USP25/BAG6/HDGF/DNAJB12/DNAJB2/UBE2J2/UBE4A/UBQLN1/PREB/RNF185/DCTN1/GSK3A/GORASP2/TMEM259/EIF2B5/COPS5/SYVN1/RNF121/TBL2/TP53/PDIA3/ATF6B/PDIA6/YIF1A/CDK5RAP3/DNAJB11/TXNDC12/PDIA4/BAX/HSP90B1/ANKZF1/BAK1/M…	76	D3-M12
GO:0010498	proteasomal protein catabolic process	129/3419	477/18670	1.27208e-06	0.000123256	9.38081e-05	LAMP3/TBX21/NEDD4/STYX/PSMB9/UBE2D1/FBXO31/PSMB8/FBXL4/NFE2L1/UBC/FBXL3/SEL1L/UBR3/ARIH2/UBR2/N4BP1/SMAD7/LRRK2/RMND5A/RNF122/PSMB10/AMFR/FBXL18/FBXL17/UBXN2B/SMARCC1/FBXL20/RNF14/TMF1/RNF216/AGAP3/DNAJB9/RAD23A/KCTD2/RNF180/KEAP1/WWP1/RAD23B/DVL1/GID4/RNF144A/UBQLN2/SH3RF2/DERL1/DAB2IP/DCAF11/RNF217/CSNK1A1/MTM1/NPLOC4/UBQLN4/TRIM25/CUL3/FBXW4/UBE2G2/USP7/NUB1/NEDD4L/UGGT1/AREL1/UBR1/RNF19B/RFFL…	129	D3-M12
GO:0045732	positive regulation of protein catabolic process	68/3419	214/18670	1.31347e-06	0.000123256	9.38081e-05	TNF/NEDD4/CTSC/ARIH2/SMAD7/LRRK2/PTK2B/TNFRSF1B/WNT5A/RNF14/RAD23A/RNF180/AXIN1/KEAP1/ADAM9/RNF128/WWP1/ASB11/MYLIP/DVL1/FURIN/RNF144A/UBQLN2/SH3RF2/APC2/DAB2IP/RNF217/RDX/CSNK1A1/NUB1/NEDD4L/AREL1/RNF19B/DET1/SEC22B/NRDC/AMER1/BAG6/DNAJB2/APC/SNX9/DDA1/VPS11/PSMC1/CDKN1B/SMURF2/UBQLN1/RNF185/FAF1/GSK3A/TMEM259/PSMC2/ANKIB1/PTK2/OAZ2/RHBDD3/ECSCR/RGN/HECW2/CBFA2T3/LDLR/OSBPL7/GPC3/AURKA/TRIB1/PLK…	68	D3-M12
GO:1905475	regulation of protein localization to membrane	49/3419	187/18670	0.00458936	0.0394262	0.0300066	TNF/ITGB2/AR/SORBS1/PRKCE/BCL2/SSH1/PDPK1/CRKL/TFDP2/SQSTM1/GSN/GPC4/CNST/YWHAG/KCNJ11/TMBIM1/APPL1/PPP3CC/PPP1R13B/KIF5B/STX3/PIK3R1/MAPK8/ANK3/CLTC/NMT1/VTI1B/AP2M1/MYO1C/STX4/TP53/STX8/BID/PRKCH/STAC3/HRAS/CNPY4/MTCL1/C2CD5/PAK1/YWHAQ/LRP4/CHP1/GPC3/CACNB3/EPHB2/PTN/PDZK1	49	D3-M12
GO:1905477	positive regulation of protein localization to membrane	38/3419	122/18670	0.000413638	0.00732532	0.00557517	TNF/ITGB2/SORBS1/PRKCE/BCL2/SSH1/PDPK1/TFDP2/SQSTM1/CNST/YWHAG/KCNJ11/PPP3CC/PPP1R13B/KIF5B/STX3/PIK3R1/MAPK8/ANK3/NMT1/MYO1C/STX4/TP53/BID/PRKCH/STAC3/HRAS/CNPY4/MTCL1/C2CD5/PAK1/YWHAQ/LRP4/CHP1/CACNB3/EPHB2/PTN/PDZK1	38	D3-M12
GO:1903829	positive regulation of cellular protein localization	85/3419	324/18670	0.000236631	0.00514199	0.00391348	TNF/RAC2/ITGB2/SORBS1/PRKCE/PTGS2/PRKAA2/BCL2/CEP250/TYROBP/SSH1/ARIH2/RAB29/PDPK1/PPM1A/CD247/TFDP2/RUFY3/SQSTM1/PRKAA1/CNST/YWHAG/KCNJ11/LRIG2/TRIM8/PRKCD/BAP1/FCER1G/RDX/DTX3L/PPP3CC/PPP1R13B/KIF5B/STK11/STX3/PIK3R1/UBR5/APC/MAPK8/IPO5/VPS11/UBE2J2/ANK3/NMT1/GSK3A/MYO1C/STX4/TCP1/TP53/BID/CCT8/CDK5RAP3/PRKCH/CCT4/MAPK1/CARD10/ABLIM3/OAZ2/CCT5/STAC3/CCT2/HRAS/HTRA2/USP36/CCT7/SREBF2/CNPY4/MTCL1…	85	D3-M12
GO:0006509	membrane protein ectodomain proteolysis	15/3419	42/18670	0.00567353	0.0455038	0.0346321	TNF/P2RX7/PTPN3/TIMP3/SPPL2A/TNFRSF1B/ERAP1/ADAM9/LRIG2/FURIN/NRDC/SNX9/BACE1/PSENEN/ADAM19	15	D3-M12
GO:0000209	protein polyubiquitination	92/3419	310/18670	6.39205e-07	7.64634e-05	5.8195e-05	PTPN22/FBXO32/NEDD4/PSMB9/RNF146/UBE2D1/FBXO31/PSMB8/FBXL4/NFE2L1/BCL2/UBC/FBXL3/ZFP91/ARIH2/UBR2/FBXO7/RMND5A/HERC6/PSMB10/PELI3/XIAP/AMFR/FBXL18/FBXL17/RNF6/TRIM56/FBXO30/FBXL20/RNF14/RNF216/RNF180/WWP1/MYLIP/RNF144A/RNF217/MKRN1/DTX3L/CUL3/IRF2BP1/FBXW4/UBE2G2/NEDD4L/AREL1/RNF19B/RFFL/UBE3D/MGRN1/SHPRH/UBR5/PSMA2/HECTD1/TPP2/PSMF1/PSMC1/UBE2J2/UBE4A/SMURF2/PSMD4/CDC34/PSMD11/PSMD7/PSMA7/CUL1/T…	92	D3-M12
GO:0043161	proteasome-mediated ubiquitin-dependent protein catabolic process	116/3419	419/18670	1.25455e-06	0.000123256	9.38081e-05	TBX21/NEDD4/STYX/PSMB9/UBE2D1/FBXO31/PSMB8/FBXL4/UBC/FBXL3/SEL1L/UBR3/ARIH2/UBR2/N4BP1/SMAD7/LRRK2/RMND5A/RNF122/PSMB10/AMFR/FBXL18/FBXL17/UBXN2B/SMARCC1/FBXL20/RNF14/RNF216/AGAP3/DNAJB9/RAD23A/KCTD2/RNF180/KEAP1/WWP1/RAD23B/DVL1/GID4/RNF144A/UBQLN2/SH3RF2/DERL1/DCAF11/RNF217/CSNK1A1/MTM1/NPLOC4/UBQLN4/TRIM25/CUL3/FBXW4/UBE2G2/USP7/NUB1/NEDD4L/AREL1/UBR1/RNF19B/RFFL/DET1/UBE3D/BAG6/DNAJB12/DNAJB2…	116	D3-M12
GO:0039531	regulation of viral-induced cytoplasmic pattern recognition receptor signaling pathway	10/3419	21/18670	0.00204643	0.0226034	0.0172031	BIRC3/PUM2/RIOK3/NPLOC4/PUM1/ZCCHC3/C1QBP/TSPAN6/TKFC/SEC14L1	10	D3-M12
GO:0035723	interleukin-15-mediated signaling pathway	9/3419	13/18670	8.02125e-05	0.00239881	0.00182569	CD4/IL2RB/IL2RG/PLCB1/JAK3/STAT5B/STAT5A/JAK1/STAT3	9	D3-M12
GO:0034260	negative regulation of GTPase activity	17/3419	49/18670	0.00469659	0.0401299	0.0305422	CPEB2/LRRK2/GMIP/TSC1/WNK1/DAB2IP/RDX/FICD/ARFGEF1/ARRB1/IPO5/HRAS/SH3BP4/RGN/RCC2/RTKN/FZD10	17	D3-M12
GO:0038093	Fc receptor signaling pathway	77/3419	241/18670	2.10684e-07	3.18033e-05	2.42049e-05	FCGR2B/NR4A3/PTPRC/CD3G/MYO1G/ITK/FCGR3A/CYFIP2/BTK/LCP2/FCGR1A/GAB2/LAT/NCKAP1L/PSMB9/VAV1/PLCG2/SYK/TAB3/PRKCE/PSMB8/WAS/TAB2/NFATC2/HCK/CALM1/PDPK1/CD247/PTPRJ/TEC/PSMB10/MAP2K7/BAIAP2/LAT2/NFATC3/PRKCD/FGR/RAPGEF1/WIPF2/FCER1G/APPL1/CHUK/NFATC1/PIK3R1/MAP2K4/MAP3K1/PSMA2/DOCK1/MAPK8/PSMF1/PSMC1/PSMD4/PSMD11/PSMD7/APPL2/PSMA7/CUL1/PSMC2/PSMB4/MYO1C/PSMA1/PSMA3/PSMA5/PSMA6/ELMO2/RAC1/CYFIP1/CDC…	77	D3-M12
GO:0046777	protein autophosphorylation	78/3419	235/18670	2.89199e-08	5.91458e-06	4.50148e-06	FLT3/LCK/PTPRC/ITK/TXK/BTK/SLA/CDKL5/ROS1/MAP4K1/ABL2/SYK/MYLK2/HCK/STK4/EPHA4/CALM1/SMG1/PDPK1/LRRK2/PTK2B/UHMK1/TEC/DAPK2/MKNK2/RASSF2/IGF1R/CSF1R/NTRK2/FLT1/IRAK3/OXSR1/ACVR1B/TESK1/WNK1/MAPKAPK2/STK10/LMTK2/FGR/CALM3/DDR2/RAD50/STK11/PDGFC/MAPKAPK5/EEF2K/CDK12/MINK1/MAP2K2/ULK2/PTK2/PRKD2/FER/PRKD1/EPHB4/PDGFB/MKNK1/TNIK/PPP2R5D/KDR/STK16/SIK2/NME2/VRK1/HIPK4/PAK1/ATP13A2/ENPP1/CLK2/FGFR4/CHP…	78	D3-M12
GO:0043405	regulation of MAP kinase activity	93/3419	337/18670	1.57222e-05	0.000790085	0.00060132	FLT3/PTPN22/CD40LG/CD74/TNF/CCL19/PTPRC/P2RX7/FGD2/NRG1/RASGRP1/FGF10/TLR9/MAP4K1/PTPN6/PIK3R5/SYK/TAB3/RGS2/DUSP2/TAB2/UBC/PAQR3/EPHA4/HIPK3/CRKL/LRRK2/PTK2B/DUSP3/C5AR1/WNT5A/PTPRJ/NOX4/TLR6/PRKAA1/IGF1R/MAP2K7/FLT1/ITGA1/KSR1/DUSP7/IRAK3/ADAM9/MAPKAPK2/DTNBP1/PRKCD/DAB2IP/RAPGEF1/TLR4/PTPN11/GHR/NF1/PKN1/PDGFC/MAP2K4/MAP3K1/ARRB1/MAPKAPK5/CDK12/MAP2K2/TRAF7/ILK/UBE2N/CDK5RAP3/MAPK1/PDGFB/HRAS/…	93	D3-M12
GO:0051056	regulation of small GTPase mediated signal transduction	107/3419	338/18670	1.75142e-09	5.84422e-07	4.44793e-07	GPR174/GPR65/ABCA1/GPR18/RASAL3/P2RY8/FGD2/P2RY10/RAC2/PSD4/FBP1/GPR35/NRG1/RASGRP1/ARHGAP30/IRS2/FGF10/ARAP2/CYTH4/VAV1/ABL2/ARHGAP9/RTN4R/ARHGEF37/FGD3/ARHGAP35/RHOBTB1/IQSEC1/CRKL/CDC42SE2/FARP1/GMIP/MAPRE2/RAP1GAP2/SQSTM1/CYTH3/OBSCN/MET/RALGPS1/FLOT1/RALGAPA2/DAB2IP/RAPGEF1/RDX/BCL6/ARFGEF1/CUL3/ARHGAP12/DENND1A/NF1/FLCN/ARFGEF2/ARHGEF10L/RGL2/ARRB1/RALGAPB/RALGAPA1/RALBP1/TSC2/ALS2/DNM2/ARH…	107	D3-M12
GO:0043647	inositol phosphate metabolic process	25/3419	71/18670	0.000531464	0.00865013	0.00658346	PLD4/CD244/PLCB2/PLCB1/P2RY6/PLCG2/PTAFR/HRH1/CALM1/PTK2B/P2RY1/PPIP5K1/INPP4A/IP6K1/NUDT3/INPPL1/INPP5D/INPP5A/INPP1/ITPK1/ISYNA1/PTH1R/PLCD1/IP6K2/MTMR7	25	D3-M12
GO:0016311	dephosphorylation	117/3419	478/18670	0.000395942	0.0070712	0.00538176	PTPN22/FCRL3/UBASH3A/TNF/LCK/PTPRC/DNAJC6/FBP1/DUSP26/PPP1R2/PTPN6/STYX/PPP1R3D/NCKAP1L/NUAK1/DUSP2/PTPN3/BCL2/DUSP15/PPM1K/PTPN21/CALM1/SSH1/PPM1A/FARP1/DUSP3/PTPRJ/TSC1/PTP4A1/ITGA1/THNSL2/DUSP7/CNST/MTMR14/INPP4A/CRY2/THTPA/LPIN1/WNK1/NT5C1A/LMTK2/PRKCD/SH3RF2/RCAN3/CTDSP2/BOD1/PFKFB2/PTPN11/PPP1R15A/MTM1/PPM1L/CALM3/ACP2/INPPL1/PPP3CC/INPP5D/SMG5/ZFYVE1/PTP4A3/STK11/PUDP/SMG6/SYMPK/RPRD1A/PPP…	117	D3-M12
GO:1901653	cellular response to peptide	115/3419	385/18670	1.80177e-08	4.23083e-06	3.22001e-06	PTPN22/FCGR2B/NR4A3/SLA2/ITGA4/GLP1R/IRS2/CPEB2/JAK3/MSTN/PRKCB/FOXO4/SREBF1/STAT1/KLF15/ZNF106/SORBS1/GRB10/STAT5B/FOXO3/ADCY9/EPHA4/PDPK1/SOGA1/TSC1/SESN3/GKAP1/TLR6/PRKAA1/IGF1R/SLC2A4/BAIAP2/SMARCC1/ATP2B1/KAT2B/YWHAG/ZFP36L1/WDTC1/ADCY2/IRS1/LPIN1/ICAM1/PRKCD/STAT5A/DENND4C/TLR4/PTPN11/GHR/HSF1/APPL1/PRKAR2A/ZBTB7B/BCL2L11/ATP6V1B2/EIF4EBP2/NUCKS1/MAX/PIK3R1/APC/LGMN/RAB10/TSC2/GSK3A/BACE1/U…	115	D3-M12
GO:0042326	negative regulation of phosphorylation	122/3419	468/18670	1.64484e-05	0.000814708	0.00062006	PTPN22/STAP1/PTPRC/P2RX7/FBP1/SAMSN1/DUSP26/IRS2/PTPN6/MSTN/NDRG2/TESC/RGS2/PIK3IP1/DUSP2/HSPB1/GMFG/PPARA/PAQR3/LRP6/TIMP3/CALM1/SMAD7/PDPK1/HIPK3/FBXO7/CRKL/LRRK2/DUSP3/PTPRJ/KLHL31/RASSF2/IGF1R/DBNDD2/PRKAG2/KAT2B/DUSP7/IRAK3/ADARB1/YWHAG/SMAD6/TESK1/DVL1/MIDN/WNK1/DTNBP1/CDKN2C/HDAC4/PRKCD/SH3RF2/CTDSP2/DAB2IP/NF2/RAPGEF1/TLR4/GSKIP/GNAQ/CALM3/PRKAR2A/HEXIM1/NF1/PKN1/ASH1L/FLCN/PARD3/ZMYND11/…	122	D3-M12
GO:0043547	positive regulation of GTPase activity	119/3419	405/18670	2.8527e-08	5.91458e-06	4.50148e-06	RANBP3L/CCL22/XCL1/CCL5/GPR65/STXBP5L/RGS1/CCL19/TBC1D10C/RASAL3/DOCK2/GNAO1/RASGRP1/ARHGAP30/CCL26/CDKL5/PLCB1/ARAP2/NCKAP1L/VAV1/CHML/ARHGAP9/CCL24/RGS2/RTN4R/WNT4/TBC1D17/ARHGAP35/RINL/CHM/RGS5/IQSEC1/CRKL/LRRK2/PTK2B/GMIP/CCL1/MAPRE2/WNT5A/TSC1/RAP1GAP2/DEPDC5/SEC23A/AGAP1/AGAP3/TBC1D16/EIF5/RUNDC1/GAPVD1/ACAP2/ICAM1/RABEP1/RALGAPA2/APC2/DAB2IP/BNIP2/RAPGEF1/GNAQ/ARFGEF1/ARHGAP12/DENND1A/NF1/…	119	D3-M12
GO:0043087	regulation of GTPase activity	136/3419	479/18670	3.06498e-08	6.0725e-06	4.62167e-06	RANBP3L/CCL22/XCL1/CCL5/GPR65/STXBP5L/RGS1/CCL19/TBC1D10C/RASAL3/FGD2/DOCK2/GNAO1/RASGRP1/ARHGAP30/CCL26/CDKL5/PLCB1/CPEB2/ARAP2/NCKAP1L/VAV1/CHML/ARHGAP9/CCL24/RGS2/RTN4R/WNT4/TBC1D17/FGD3/ARHGAP35/EPHA4/RINL/CHM/RGS5/IQSEC1/CRKL/LRRK2/PTK2B/GMIP/CCL1/MAPRE2/WNT5A/TSC1/RAP1GAP2/DEPDC5/SEC23A/NTRK2/AGAP1/AGAP3/TBC1D16/EIF5/RUNDC1/GAPVD1/WNK1/ACAP2/ICAM1/RABEP1/RALGAPA2/APC2/DAB2IP/BNIP2/RAPGEF1/R…	136	D3-M12
GO:0032868	response to insulin	87/3419	272/18670	3.32936e-08	6.20827e-06	4.72501e-06	SLA2/IRS2/CPEB2/MSTN/PRKCB/FOXO4/SREBF1/STAT1/KLF15/ZNF106/SORBS1/GRB10/FOXO3/PPARA/TNFSF10/PDPK1/SOGA1/TSC1/SESN3/GKAP1/PRKAA1/IGF1R/SLC2A4/BAIAP2/SMARCC1/ATP2B1/KAT2B/YWHAG/ZFP36L1/WDTC1/IRS1/LPIN1/ICAM1/PRKCD/DENND4C/PTPN11/APPL1/INPPL1/ZBTB7B/ATP6V1B2/KHK/EIF4EBP2/NUCKS1/MAX/PIK3R1/APC/RAB10/TSC2/GSK3A/USO1/HDAC5/EEF2K/APPL2/ADIPOR1/CAT/MYO1C/ATP6V1C1/CYFIP1/FER/ATP6V0A1/CDK4/PTPRA/RAB31/CCND…	87	D3-M12
GO:0071560	cellular response to transforming growth factor beta stimulus	72/3419	249/18670	2.65786e-05	0.0011702	0.000890616	XCL1/CX3CR1/SOX5/MSTN/CGN/UBC/DUSP15/WNT4/ZBTB7A/BMPR2/SMAD7/PDPK1/PPM1A/CRKL/WNT5A/NOX4/CREBBP/ADAM9/PDE3A/SMAD6/ACVR1B/ZFP36L1/ZEB1/FURIN/LTBP4/WFIKKN2/BCL9L/TRIM33/ITGB5/APPL1/EP300/ZNF451/HTRA1/ZNF703/STK11/FLCN/ZFP36L2/ACVR2B/PARD3/SMAD2/USP9X/MTMR4/GLG1/NR3C1/SMURF2/APPL2/DNM2/SMAD1/TP53/PTK2/ACVRL1/RHOA/TGFB1I1/STK16/CDH5/CDKN1C/BMPR1B/CLEC3B/FUT8/NPNT/PEG10/ADAMTSL2/HTRA3/NREP/WFIKKN1/FER…	72	D3-M12
GO:0071559	response to transforming growth factor beta	75/3419	255/18670	9.50156e-06	0.000555094	0.000422472	XCL1/RUNX3/CX3CR1/SOX5/MSTN/FNDC4/CGN/UBC/DUSP15/WNT4/ZBTB7A/BMPR2/ZFHX3/SMAD7/PDPK1/PPM1A/CRKL/WNT5A/NOX4/CREBBP/ADAM9/PDE3A/SMAD6/ACVR1B/ZFP36L1/ZEB1/FURIN/LTBP4/WFIKKN2/BCL9L/TRIM33/ITGB5/APPL1/EP300/ZNF451/HTRA1/ZNF703/STK11/FLCN/ZFP36L2/ACVR2B/PARD3/SMAD2/USP9X/MTMR4/GLG1/NR3C1/SMURF2/APPL2/DNM2/SMAD1/TP53/PTK2/ACVRL1/RHOA/TGFB1I1/STK16/CDH5/CDKN1C/BMPR1B/CLEC3B/FUT8/NPNT/PEG10/ADAMTSL2/HTRA…	75	D3-M12
GO:0061418	regulation of transcription from RNA polymerase II promoter in response to hypoxia	28/3419	77/18670	0.000135145	0.00340688	0.00259292	LIMD1/PSMB9/PSMB8/UBC/PSMB10/CREBBP/BACH1/EGLN1/HIF1AN/EP300/PSMA2/PSMF1/PSMC1/ARNT/PSMD4/PSMD11/PSMD7/PSMA7/PSMC2/PSMB4/PSMA1/PSMA3/PSMA5/PSMA6/TP53/PSME1/NOTCH1/HIF3A	28	D3-M12
GO:0006402	mRNA catabolic process	127/3419	364/18670	2.3753e-14	9.63803e-11	7.33534e-11	NANOS1/ZC3H12D/PSMB9/AGO4/PSMB8/HSPB1/RBM38/CPEB3/UBC/PRKCA/SMG1/SAMD4B/CSDE1/XRN1/PSMB10/RNASEL/SAMD4A/MYD88/ZFP36L1/MAPKAPK2/PUM2/LARP1/UPF2/PRKCD/AGO1/TNRC6C/METTL16/DCP1B/SMG5/YTHDF3/ZFP36L2/PUM1/SMG6/TOB1/CIRBP/PSMA2/LSM3/TNRC6B/PATL1/PSMF1/PSMC1/PSMD4/SECISBP2/PSMD11/PSMD7/PSMA7/FXR2/CNOT1/DIS3L2/DDX6/HBS1L/PSMC2/PSMB4/PSMA1/PSMA3/PSMA5/PSMA6/CNOT3/HSPA8/RPS11/RPL23/RPL19/RPL31/RPL10A/EXOSC…	127	D3-M12
GO:0034248	regulation of cellular amide metabolic process	111/3419	483/18670	0.00515237	0.0428688	0.0326267	CCL5/TNF/NANOS1/PAIP2B/BANK1/ZC3H12D/DDX25/CPEB2/ORMDL3/CPEB4/AGO4/FOXO3/RGS2/PTAFR/HSPB1/EIF4E3/ABCG1/PER2/CPEB3/RBM3/ATF4/EPHA4/SAMD4B/PTK2B/RPS6KA1/UHMK1/TSC1/XRN1/KLHL25/MKNK2/PRKAA1/SAMD4A/PURA/EIF5/ZFP36L1/SECISBP2L/PUM2/LARP1/PRKCD/ZNF385A/AGO1/PPP1R15A/TNRC6C/METTL16/EIF4EBP2/DHX29/YTHDF3/ZFP36L2/PUM1/TOB1/LSM14B/CIRBP/EIF4G3/YTHDF1/TNRC6B/MAPKAPK5/DPH3/ZNF706/EIF4B/SECISBP2/EIF4G2/GSK3A/…	111	D3-M12
GO:0072599	establishment of protein localization to endoplasmic reticulum	55/3419	122/18670	8.83276e-12	6.22219e-09	4.7356e-09	RAB3GAP2/RAB10/SEC61A2/RPS11/SRP72/RPL23/RPL19/RPL31/RPL10A/RPS20/RPS24/RPL32/RPS12/RPLP2/RPS15/RPL18A/SEC61A1/RPL35/SRP19/RPS27/PMM1/RPS29/RPS19/RPS16/RPS3/RPL11/RPS2/RPS18/RPS9/RPS5/RPLP1/RPL3/RPL21/RPS17/RPS13/RPL18/RPL12/PMM2/RPLP0/RPL36A/RPS25/RPL10/RPL14/RPS10/RPSA/RPL13/RPL29/RPL9/RPS7/RPS6/RPL7A/RPL8/RPS4X/RPS26/RPS8	55	D3-M12
GO:0006446	regulation of translational initiation	24/3419	79/18670	0.00630533	0.0488973	0.0372149	CCL5/TNF/PAIP2B/BANK1/HSPB1/ATF4/UHMK1/KLHL25/EIF5/LARP1/PPP1R15A/EIF4EBP2/DHX29/YTHDF3/EIF4G3/YTHDF1/EIF4B/EIF4G2/EIF2B5/EIF2B2/MTIF2/NCBP2/NPM1/MIF4GD	24	D3-M12
GO:0006413	translational initiation	78/3419	193/18670	5.43893e-13	8.6207e-10	6.56107e-10	CCL5/TNF/PAIP2B/BANK1/HSPB1/EIF4E3/ATF4/UHMK1/KLHL25/EIF5/LARP1/PPP1R15A/EIF4EBP2/DHX29/YTHDF3/EIF4G3/YTHDF1/EIF4B/EIF3A/EIF4G2/EIF2B5/COPS5/RPS11/RPL23/RPL19/RPL31/RPL10A/EIF2B2/RPS20/RPS24/RPL32/MTIF2/EIF2S3/RPS12/RPLP2/RPS15/RPL18A/RPL35/RPS27/RPS29/RPS19/RPS16/RPS3/RPL11/RPS2/RPS18/RPS9/RPS5/RPLP1/RPL3/RPL21/EIF4A1/RPS17/RPS13/RPL18/RPL12/NCBP2/RPLP0/MTFMT/RPL36A/RPS25/RPL10/RPL14/RPS10/RPSA/…	78	D3-M12
GO:0006457	protein folding	58/3419	227/18670	0.00399944	0.036146	0.0275101	CD74/GNAO1/B2M/PDRG1/GNAZ/HSPB1/AMFR/HSPB6/RAD23B/LTBP4/DERL1/CLPX/DNAJC21/UGGT1/TOR1B/TBCD/DNAJB12/DNAJB2/DNAJC19/PSMC1/RANBP2/BAG4/TCP1/PDIA3/HSPA8/PPID/PDIA6/DNAJA3/CCT8/CHCHD4/GNAI3/CCT4/DNAJB11/CCT5/NUDCD2/ENGASE/CCT2/MOGS/PDIA4/CCT7/MPDU1/HSPD1/HSP90B1/FKBP1A/PPIB/P3H1/SIL1/CRTAP/TRAP1/GNB3/WFS1/PPIA/CCT3/HSPA4L/PPIC/DNAJA4/TBCEL/PPIF	58	D3-M12
GO:0006605	protein targeting	144/3419	432/18670	3.04039e-14	9.63803e-11	7.33534e-11	RAC2/ITGB2/GOLGA7B/DECR2/NEDD4/SREBF1/UBE2D1/HOMER3/UBC/NCF1/ARIH2/CHM/FBXO7/LRRK2/PRKAA1/SCARB2/YWHAG/VPS13C/ZFAND6/DDO/BAP1/AMACR/PARD3/PEX14/KIF13B/USP9X/TIMM17B/DNAJC19/VPS11/HSD17B4/VPS13D/AKAP6/UBE2J2/ANK3/GSK3A/VTI1B/MON1A/M6PR/GNPAT/ZDHHC18/SCP2/BAG4/NUP54/CAT/ARL6IP1/MYO1C/SEC61A2/HSPA8/SSR2/RPS11/SRP72/ECH1/RPL23/PEX12/BID/RPL19/RPL31/RPL10A/RPS20/RPS24/ACOT8/RPL32/ZDHHC9/RPS12/CHCHD4/R…	144	D3-M12
GO:0043487	regulation of RNA stability	55/3419	183/18670	7.33568e-05	0.00225768	0.00171828	ZC3H12D/PSMB9/PSMB8/HSPB1/RBM38/CPEB3/UBC/PRKCA/SAMD4B/TNFRSF1B/XRN1/PSMB10/RNASEL/SAMD4A/MYD88/ZFP36L1/MAPKAPK2/PUM2/LARP1/PRKCD/METTL16/YTHDF3/ZFP36L2/PUM1/SMG6/CIRBP/PSMA2/PSMF1/PSMC1/PSMD4/PSMD11/PSMD7/PSMA7/FXR2/PSMC2/PSMB4/PSMA1/PSMA3/PSMA5/PSMA6/HSPA8/EXOSC4/PSME1/YBX1/RBM23/PABPC4/METTL14/EXOSC6/XPO1/TNFSF13/NOCT/NPM1/CACNG7/CSDC2/IGF2BP3	55	D3-M12
GO:1904951	positive regulation of establishment of protein localization	114/3419	456/18670	0.000196246	0.0044917	0.00341855	CLEC9A/PTPN22/CD244/TNF/CD2/CCL19/TLR8/CRTAM/P2RX7/CD274/RAC2/NLRP1/ITGB2/RASGRP1/IRS2/AIF1/IL1RAP/SYK/PRKCE/PTGS2/GATA3/ABCG1/BCL2/OXCT1/ARIH2/RAB29/PPM1A/LRRK2/SCAMP5/CCL1/WNT5A/TFDP2/RUFY3/CD14/PRKAA1/CSF1R/CNST/ADAM9/IL4R/YWHAG/FRMD4A/GSDMD/PRKCD/FGR/PFKFB2/BAP1/TLR4/SEC24A/PPP3CC/TTN/CHUK/PPP1R13B/BMP6/PTP4A3/KIF5B/PIK3R1/CEP120/RPH3AL/UBR5/ARRB1/MAPK8/IPO5/MYOM1/VPS11/UBE2J2/ANK3/NMT1/GSK3A…	114	D3-M12
GO:0046323	glucose import	22/3419	68/18670	0.00379821	0.035103	0.0267163	DRD1/TNF/IRS2/KLF15/SORBS1/GRB10/TSC1/RNASEL/SLC2A4/PRKAG2/ADIPOR2/IRS1/PTPN11/APPL1/CREBL2/PIK3R1/GSK3A/APPL2/RAB4B/C2CD5/ENPP1/GPC3	22	D3-M12
GO:0051348	negative regulation of transferase activity	78/3419	285/18670	9.85908e-05	0.00276578	0.00210498	PTPN22/PTPRC/DUSP26/IRS2/PTPN6/MSTN/TESC/RGS2/PIK3IP1/DUSP2/HSPB1/GMFG/PAQR3/LRP6/SMAD7/PDPK1/HIPK3/FBXO7/DUSP3/PTPRJ/IGF1R/DBNDD2/PRKAG2/KAT2B/DUSP7/IRAK3/ADARB1/YWHAG/TESK1/DVL1/MIDN/WNK1/DTNBP1/CDKN2C/PRKCD/DAB2IP/NF2/GSKIP/GNAQ/DTX3L/PRKAR2A/HEXIM1/NF1/PKN1/SMCR8/APC/IPO5/CDKN1B/TSC2/GSK3A/TP53/DUS2/RPL23/ILK/NPRL2/CDK5RAP3/TRIM27/RPL11/SPRED2/RGN/CDKN1C/PKIG/RGS3/GADD45B/CASP3/RPS7/SPRY4/HMG…	78	D3-M12
GO:0060039	pericardium development	3/42	20/18670	1.17507e-05	0.017626	0.0127897	TBX5/HEG1/LRP6	3	M3-M6
GO:0042326	negative regulation of phosphorylation	13/106	468/18670	2.49551e-06	0.00591185	0.00531937	NDRG2/KLHL31/HEXIM1/PDE12/CDKN2C/RHOA/ENPP1/PER1/MYC/CDKN1A/FOXO1/TRIB1/DDIT4	13	M6-M12
GO:0001933	negative regulation of protein phosphorylation	11/106	429/18670	3.25167e-05	0.0361486	0.0325258	NDRG2/KLHL31/HEXIM1/CDKN2C/ENPP1/PER1/MYC/CDKN1A/FOXO1/TRIB1/DDIT4	11	M6-M12
GO:0006457	protein folding	8/106	227/18670	4.5777e-05	0.0361486	0.0325258	HSPB6/CD74/DNAJC19/HSPD1/CCT4/HSP90B1/PTGES3/HSPA4L	8	M6-M12
GO:0046394	carboxylic acid biosynthetic process	42/871	462/18670	2.97107e-05	0.003336	0.00285821	SCD/IDO1/ACOT7/ABCD2/FASN/ABAT/CD74/IGF1/PRKAA2/PPARA/HK3/ACLY/HSD17B12/ZBTB20/MYO5A/ZBTB7A/ABCD1/AASS/CBR4/BCAT2/OSBPL1A/OXSM/STAT3/FOLH1B/SUCLA2/MGST3/NUP88/CBFA2T3/MTHFR/PIBF1/GGT5/ACACB/APIP/PTGES3/GLUL/ABHD1/PFKFB4/CDO1/DDIT4/PDK4/TECRL/PSAT1	42	M3-M12
GO:0046434	organophosphate catabolic process	27/871	248/18670	3.92447e-05	0.00389805	0.00333977	ACOT7/IGF1/PRKAA2/PPARA/LDLR/HK3/PRKCD/NT5C1A/ZBTB20/SCARB1/DNPH1/ZBTB7A/ABCD1/PDXP/STAT3/NUDT3/INPP5A/NUP88/NUDT17/CBFA2T3/PDE7B/GPD2/PDE7A/PFKFB4/DDIT4/AMPD3/XDH	27	M3-M12
GO:0006695	cholesterol biosynthetic process	12/871	75/18670	0.000171067	0.0106453	0.00912067	SCD/FASN/DHCR24/PRKAA2/SREBF1/FGF1/ACLY/PMVK/LSS/LBR/ACAA2/ACACB	12	M3-M12
GO:0034404	nucleobase-containing small molecule biosynthetic process	23/871	226/18670	0.000384171	0.0167771	0.0143742	ACOT7/IGF1/PRKAA2/PPARA/HK3/NT5C1A/ZBTB20/DNPH1/ZBTB7A/ABCD1/ADAL/STAT3/NUDT3/NUP88/NUDT17/CBFA2T3/PDE7B/IMPDH2/PDE7A/PFKFB4/DDIT4/AMPD3/XDH	23	M3-M12
GO:0010866	regulation of triglyceride biosynthetic process	6/871	22/18670	0.000397254	0.0167771	0.0143742	THRSP/LDLR/SREBF1/SCARB1/FBXW7/SIK1	6	M3-M12
GO:0051188	cofactor biosynthetic process	29/871	326/18670	0.000692371	0.0261029	0.0223644	SCD/IDO1/ACOT7/FASN/IGF1/PRKAA2/PPARA/HK3/PDHA1/ACLY/HSD17B12/ZBTB20/IBA57/ZBTB7A/CNDP2/NFE2L1/CBR4/STAT3/SUCLA2/FECH/NUP88/CBFA2T3/GGT5/ACACB/PFKFB4/DDIT4/PDK4/DUOX1/PSAT1	29	M3-M12
GO:0046890	regulation of lipid biosynthetic process	20/871	198/18670	0.000985839	0.0314312	0.0269296	SCD/THRSP/ABCD2/FASN/CD74/PRKAA2/LDLR/SREBF1/FGF1/PRKCD/PMVK/ZBTB20/SCARB1/ABCD1/LSS/FBXW7/PIBF1/ACACB/SIK1/PDK4	20	M3-M12
GO:0015014	heparan sulfate proteoglycan biosynthetic process, polysaccharide chain biosynthetic process	4/871	11/18670	0.00119288	0.0342289	0.0293266	EXTL2/HS2ST1/EXTL3/NDST1	4	M3-M12
GO:2000278	regulation of DNA biosynthetic process	13/871	108/18670	0.00155096	0.0406635	0.0348396	KCNK2/NEK2/BMPR2/CHTF8/CCT8/CCT2/RFC4/CCT3/CCT4/PTGES3/PARP3/HNRNPA1/CDKN1A	13	M3-M12
GO:2000107	negative regulation of leukocyte apoptotic process	9/871	47/18670	0.000276675	0.0141237	0.0121009	IDO1/CCL5/CD74/JAK3/CCR5/HCLS1/DOCK8/ITPKB/CXCL12	9	M3-M12
GO:0097284	hepatocyte apoptotic process	4/871	12/18670	0.00172357	0.0421908	0.0361481	PIK3CG/STK4/DNMT3A/BID	4	M3-M12
GO:0032418	lysosome localization	10/871	74/18670	0.00222189	0.0488563	0.041859	CD84/PIK3CG/RAC2/RASGRP1/BTK/LAT/PDPK1/GAB2/CBL/UNC13D	10	M3-M12
GO:0045785	positive regulation of cell adhesion	51/871	403/18670	8.91417e-11	2.30208e-07	1.97238e-07	XCL1/ITGA4/CD5/CD6/CCL5/CCDC88B/TNFSF13B/RUNX3/CASS4/CD74/RASAL3/NCKAP1L/CD3E/JAK3/PTPRC/IGF1/ITGB2/PRKCA/VAV1/CCDC80/AIF1/NDNF/RASGRP1/DOCK5/LGALS1/CORO1A/RREB1/DOCK8/HSD17B12/SASH3/MAP3K8/ICAM1/PTPN11/PDPK1/ITGA3/ZFHX3/TGM2/ITPKB/MAP4K4/CYTH3/CXCL12/UNC13D/NID1/RHOA/HSPD1/CDC42/NKAP/IL6R/LIMS2/PDPN/SDC4	51	M3-M12
GO:0031589	cell-substrate adhesion	40/871	354/18670	2.22892e-07	7.14162e-05	6.11879e-05	CD96/ITGA4/CASS4/ADAMTS12/KIF14/MYO1G/SMAD6/PRKX/ITGA1/CD3E/ITGB7/ITGB2/PARVG/CCDC80/NDNF/FERMT3/RAC2/DOCK5/LGALS1/CORO1A/RREB1/HSD17B12/FZD7/ITGB6/PDPK1/ITGA3/MAP4K4/LIMCH1/NF1/ACTN4/KANK1/UNC13D/NID1/RHOA/CDC42/SNED1/LIMS2/PDPN/SDC4/TNFRSF12A	40	M3-M12
GO:0033627	cell adhesion mediated by integrin	12/871	68/18670	6.43127e-05	0.00575468	0.00493049	ITGA4/CCL5/LPXN/NCKAP1L/CD3E/PIK3CG/ITGB7/ITGB2/FERMT3/ICAM1/PTPN11/ITGB6	12	M3-M12
GO:0007162	negative regulation of cell adhesion	27/871	289/18670	0.00049457	0.0202735	0.0173699	IDO1/XCL1/ABAT/RUNX3/CD74/LPXN/JAK3/PTPRC/PPARA/IRF1/SPN/LGALS1/UBASH3B/PRKCD/SH2B3/FZD7/PTPN11/AKNA/ARHGDIB/PLXNA2/MAP4K4/NF1/ACTN4/KANK1/CXCL12/RHOA/SDC4	27	M3-M12
GO:0071496	cellular response to external stimulus	31/871	339/18670	0.000286353	0.0143594	0.0123028	ITGA4/TLR8/SESN3/PTPRC/CD40/PRKAA2/IRF1/AIF1/SREBF1/BMPR2/KCNB1/SSH1/ICAM1/PTPN11/PDXP/ARHGAP35/CBL/PPP1R9B/TBL2/GABARAP/MAP1LC3B/FOXO1/MAP3K14/SESN1/KLF10/GLUL/PIM1/HNRNPA1/SIK1/PDK4/CDKN1A	31	M3-M12
GO:0042594	response to starvation	19/871	191/18670	0.00156048	0.0407064	0.0348764	SESN3/PRKAA2/SSTR1/SREBF1/BMPR2/CBL/LARP1/TBL2/GABARAP/MAP1LC3B/FOXO1/SESN1/KLF10/GLUL/EIF4EBP1/HNRNPA1/SIK1/PDK4/CDKN1A	19	M3-M12
GO:0034446	substrate adhesion-dependent cell spreading	15/871	100/18670	5.94448e-05	0.00556154	0.00476501	ITGA4/CASS4/KIF14/ITGB7/PARVG/FERMT3/DOCK5/RREB1/FZD7/ACTN4/KANK1/UNC13D/CDC42/LIMS2/PDPN	15	M3-M12
GO:0030902	hindbrain development	18/871	152/18670	0.00026244	0.0138316	0.0118507	ABAT/KIF14/CD3E/ATP7A/AIF1/SSTR1/LRP6/PTPN11/RBFOX2/PLXNA2/RORA/HERC1/SMAD1/ARCN1/PSMG1/FOXP2/HOXA2/WLS	18	M3-M12
GO:2000027	regulation of animal organ morphogenesis	25/871	253/18670	0.000343155	0.0165754	0.0142015	MAGI2/BASP1/AR/PSMB8/THRB/PSMB9/STAT1/FGF1/BMPR2/FZD7/ESR1/BCOR/FBXW7/PSMB10/DVL1/RHOA/SPRY1/CDC42/FOXP2/LIMS2/PIM1/CITED1/RSPO3/ENAM/HOXA11	25	M3-M12
GO:0110111	negative regulation of animal organ morphogenesis	7/871	35/18670	0.00100359	0.031607	0.0270803	THRB/STAT1/BMPR2/BCOR/FBXW7/LIMS2/CITED1	7	M3-M12
GO:0060711	labyrinthine layer development	8/871	46/18670	0.00117079	0.0342289	0.0293266	PCDH12/VASH1/ZFP36L1/BIRC6/DNAJB6/GGNBP2/CITED1/RSPO3	8	M3-M12
GO:0010721	negative regulation of cell development	29/871	344/18670	0.0015931	0.0409725	0.0351044	ASPM/SEMA4A/IGF1/HOOK3/THRB/PPARA/LDLR/B2M/LGALS1/SEMA5B/KREMEN1/NGFR/ID2/S1PR3/LRIG2/SEMA3G/FBXW7/CTSZ/STAT3/MAP4K4/NOTCH3/NF1/ACTN4/KANK1/RHOA/HOXA2/PMP22/LRP4/SPP1	29	M3-M12
GO:0048872	homeostasis of number of cells	30/871	246/18670	1.5011e-06	0.00033563	0.000287561	FLT3/TNFSF13B/CD74/NCKAP1L/JAK3/RASSF2/MB/HCLS1/STAT1/B2M/CORO1A/LAT/SH2B3/ACVR1B/SASH3/ID2/PTPN11/ZBTB7A/INPP5D/DOCK10/ZFP36L1/RBFOX2/NFE2L1/ITPKB/STAT3/BAP1/RPS24/PKNOX1/KLF2/AMPD3	30	M3-M12
GO:1903706	regulation of hemopoiesis	46/871	475/18670	2.37151e-06	0.000471109	0.000403636	SLAMF8/ZNF683/IKZF3/RUNX3/CD74/NCKAP1L/JAK3/PTPRC/PRKCB/PSMB8/PRKCA/RASSF2/PSMB9/IRF1/HCLS1/STAT1/RASGRP1/B2M/BTK/UBASH3B/ACVR1B/SASH3/ID2/TYROBP/INPP5D/ZFP36L1/FBXW7/RBFOX2/PSMB10/TNRC6C/ITPKB/STAT3/KMT2D/AGO1/NF1/EP300/RBM15/RHOA/HAX1/NKAP/PCID2/NFKBIA/KLF10/HOXA9/PIM1/TRIB1	46	M3-M12
GO:0042752	regulation of circadian rhythm	14/871	114/18670	0.000852917	0.0291452	0.024971	TOP2A/PRKAA2/PPARA/ID2/ZFHX3/FBXW7/RORA/CSNK1D/SIAH2/KLF10/NOCT/CREM/SIK1/CRH	14	M3-M12
GO:0070482	response to oxygen levels	33/871	394/18670	0.000879904	0.0295111	0.0252845	ABAT/KCNK2/ATP7A/PSMB8/PPARA/MB/PSMB9/NDNF/ICAM1/ZFP36L1/HIF1AN/PSMB10/RORA/DNMT3A/CBL/NF1/EP300/ACTN4/CXCL12/TBL2/RHOA/ACAA2/CBFA2T3/MTHFR/FOXO1/B3GAT1/PDLIM1/EIF4EBP1/PLEKHN1/ANGPTL4/DDIT4/CDKN1A/HIF3A	33	M3-M12
GO:0007623	circadian rhythm	20/871	208/18670	0.00179491	0.0435244	0.0372908	TOP2A/PRKAA2/PPARA/SREBF1/NGFR/ID2/ZFHX3/FBXW7/RORA/MYCBP2/EP300/CSNK1D/SIAH2/IMPDH2/KLF10/NOCT/CREM/CIART/SIK1/CRH	20	M3-M12
GO:0032922	circadian regulation of gene expression	9/871	62/18670	0.00220826	0.0488563	0.041859	PPARA/NGFR/ID2/ZFHX3/RORA/MYCBP2/CSNK1D/NOCT/CIART	9	M3-M12
GO:0042110	T cell activation	58/871	464/18670	7.31191e-12	3.7766e-08	3.23571e-08	IDO1/XCL1/CD5/CD6/ZNF683/CCL5/CCDC88B/TNFSF13B/RUNX3/SEMA4A/CD74/RASAL3/CD7/CD8A/NCKAP1L/CD3E/JAK3/CD8B/CD3D/DOCK2/PTPRC/LCP1/PIK3CG/ATP7A/IGF1/VAV1/IRF1/SPN/AIF1/RAC2/RASGRP1/B2M/LGALS1/CORO1A/DOCK8/LAT/SASH3/FZD7/MAP3K8/ICAM1/PTPN11/PDPK1/ZFP36L1/PSMB10/RORA/KIF13B/ITPKB/TNFRSF1B/STAT3/RHOA/HSPD1/CDC42/PKNOX1/NKAP/KDELR1/IL6R/CXADR/SDC4	58	M3-M12
GO:0007159	leukocyte cell-cell adhesion	43/871	337/18670	2.11592e-09	2.91502e-06	2.49753e-06	IDO1/XCL1/ITGA4/CD5/CD6/CCL5/CCDC88B/TNFSF13B/RUNX3/CD74/RASAL3/NCKAP1L/CD3E/JAK3/PTPRC/ITGB7/IGF1/ITGB2/VAV1/PPARA/IRF1/SPN/AIF1/FERMT3/SELPLG/RAC2/RASGRP1/LGALS1/CORO1A/DOCK8/SASH3/MAP3K8/ICAM1/PTPN11/PDPK1/ITPKB/CXCL12/RHOA/HSPD1/CDC42/NKAP/IL6R/SDC4	43	M3-M12
GO:0030099	myeloid cell differentiation	48/871	416/18670	7.01348e-09	6.1786e-06	5.29369e-06	IRF8/FASN/CD74/PRKX/BATF3/NCKAP1L/JAK3/PRKCB/PRKCA/RASSF2/MB/HCLS1/STAT1/B2M/PDE1B/UBASH3B/SH2B3/ACVR1B/ID2/TYROBP/PTPN11/ZBTB7A/INPP5D/GAB2/ZFP36L1/FBXW7/RBFOX2/NFE2L1/TNRC6C/LBR/ITPKB/STAT3/KMT2D/AGO1/NF1/EP300/RBM15/HAX1/CDC42/PKNOX1/NKAP/CBFA2T3/NFKBIA/KLF2/KLF10/HOXA9/TRIB1/CDKN1C	48	M3-M12
GO:0050870	positive regulation of T cell activation	30/871	202/18670	1.88794e-08	9.49091e-06	8.13162e-06	XCL1/CD5/CD6/CCL5/CCDC88B/TNFSF13B/RUNX3/CD74/RASAL3/NCKAP1L/CD3E/JAK3/PTPRC/IGF1/VAV1/AIF1/RASGRP1/LGALS1/CORO1A/DOCK8/SASH3/MAP3K8/PTPN11/PDPK1/ITPKB/RHOA/HSPD1/CDC42/NKAP/IL6R	30	M3-M12
GO:0051249	regulation of lymphocyte activation	52/871	485/18670	2.01348e-08	9.49091e-06	8.13162e-06	SLAMF8/IDO1/XCL1/CD5/CD6/ZNF683/CCL5/IKZF3/CCDC88B/TNFSF13B/RUNX3/CD74/RASAL3/NCKAP1L/CD3E/JAK3/PTPRC/BANK1/CD40/IGF1/VAV1/IRF1/SPN/AIF1/RAC2/RASGRP1/BTK/LGALS1/CORO1A/DOCK8/LAT/SASH3/ID2/MAP3K8/TYROBP/PTPN11/PDPK1/INPP5D/ZFP36L1/ITPKB/TNFRSF1B/RHOA/HSPD1/CDC42/NKAP/PCID2/PIBF1/IL6R/THOC1/PARP3/SDC4/CDKN1A	52	M3-M12
GO:0032943	mononuclear cell proliferation	36/871	274/18670	2.0213e-08	9.49091e-06	8.13162e-06	IDO1/FLT3/XCL1/CD6/CCL5/IKZF3/CCDC88B/TNFSF13B/CD74/RASAL3/NCKAP1L/CD3E/JAK3/DOCK2/PTPRC/PIK3CG/CD40/IGF1/IRF1/SPN/AIF1/RAC2/BTK/CORO1A/DOCK8/PRKCD/SASH3/TYROBP/INPP5D/PSMB10/TNFRSF1B/HSPD1/IL6R/IMPDH2/SDC4/CDKN1A	36	M3-M12
GO:0032944	regulation of mononuclear cell proliferation	28/871	209/18670	5.01003e-07	0.000130923	0.000112172	IDO1/XCL1/CD6/CCL5/IKZF3/CCDC88B/TNFSF13B/CD74/RASAL3/NCKAP1L/CD3E/JAK3/PTPRC/CD40/IGF1/IRF1/SPN/AIF1/RAC2/BTK/CORO1A/SASH3/TYROBP/INPP5D/TNFRSF1B/IL6R/SDC4/CDKN1A	28	M3-M12
GO:0072678	T cell migration	14/871	65/18670	1.37911e-06	0.000323778	0.000277406	XCL1/ITGA4/CXCR3/CCL5/MYO1G/PIK3CG/ITGB7/SPN/AIF1/DOCK8/ICAM1/CXCL16/CXCL12/RHOA	14	M3-M12
GO:0071104	response to interleukin-9	5/871	10/18670	4.52457e-05	0.00440932	0.00377782	JAK3/IL2RG/STAT1/STAT3/CITED1	5	M3-M12
GO:0043303	mast cell degranulation	10/871	47/18670	4.9798e-05	0.00476308	0.00408091	CD84/PIK3CG/RAC2/RASGRP1/BTK/LAT/PDPK1/GAB2/CBL/UNC13D	10	M3-M12
GO:0002279	mast cell activation involved in immune response	10/871	48/18670	6.02994e-05	0.00556154	0.00476501	CD84/PIK3CG/RAC2/RASGRP1/BTK/LAT/PDPK1/GAB2/CBL/UNC13D	10	M3-M12
GO:2000406	positive regulation of T cell migration	8/871	31/18670	6.5736e-05	0.00575468	0.00493049	XCL1/ITGA4/CCL5/SPN/AIF1/DOCK8/CXCL12/RHOA	8	M3-M12
GO:0002448	mast cell mediated immunity	10/871	49/18670	7.26266e-05	0.00605026	0.00518374	CD84/PIK3CG/RAC2/RASGRP1/BTK/LAT/PDPK1/GAB2/CBL/UNC13D	10	M3-M12
GO:0045576	mast cell activation	11/871	60/18670	8.99879e-05	0.00704224	0.00603364	CD84/PIK3CG/RAC2/RASGRP1/LCP2/BTK/LAT/PDPK1/GAB2/CBL/UNC13D	11	M3-M12
GO:0090330	regulation of platelet aggregation	6/871	18/18670	0.000116014	0.00809744	0.00693772	ABAT/PRKCA/UBASH3B/PRKCD/SH2B3/PDPN	6	M3-M12
GO:1990869	cellular response to chemokine	14/871	97/18670	0.000158421	0.0102281	0.00876318	CXCL9/XCR1/XCL1/CCR8/CXCR3/CCL1/CCL5/CMKLR1/CCR5/DOCK8/SH2B3/RBM15/CXCL12/RHOA	14	M3-M12
GO:0002703	regulation of leukocyte mediated immunity	22/871	201/18670	0.000183384	0.0110137	0.00943631	XCL1/CD96/CD84/JAK3/FCER2/PTPRC/CD40/ITGB2/VAV1/RAC2/RASGRP1/B2M/BTK/SASH3/ABR/PDPK1/GAB2/TNFRSF1B/UNC13D/HSPD1/THOC1/PARP3	22	M3-M12
GO:0032615	interleukin-12 production	10/871	56/18670	0.000234239	0.0128707	0.0110273	IDO1/IRF8/TLR8/CMKLR1/JAK3/CD40/IRF1/PRKCD/HSPD1/PIBF1	10	M3-M12
GO:0030168	platelet activation	17/871	153/18670	0.000804057	0.0283432	0.0242839	ABAT/DGKH/PIK3CG/PRKCB/PIK3R5/CD40/PRKCA/VAV1/FERMT3/LCP2/UBASH3B/PRKCD/SH2B3/PTPN11/PDPK1/ARRB1/PDPN	17	M3-M12
GO:0032655	regulation of interleukin-12 production	9/871	54/18670	0.00080667	0.0283432	0.0242839	IDO1/IRF8/TLR8/CMKLR1/JAK3/CD40/IRF1/HSPD1/PIBF1	9	M3-M12
GO:0045070	positive regulation of viral genome replication	7/871	35/18670	0.00100359	0.031607	0.0270803	CCL5/TOP2A/PDE12/LARP1/PPID/SRPK1/PABPC1	7	M3-M12
GO:0034341	response to interferon-gamma	20/871	199/18670	0.00104924	0.0324362	0.0277906	XCL1/IRF8/CCL1/CCL5/IFI30/CIITA/FCGR1A/RAB20/NLRC5/IRF1/STAT1/GBP5/AIF1/B2M/PRKCD/ICAM1/CXCL16/PDE12/TRIM68/CITED1	20	M3-M12
GO:0002683	negative regulation of immune system process	36/871	463/18670	0.00195609	0.0459237	0.0393465	SLAMF8/IDO1/XCL1/CD96/RUNX3/CD74/CD84/LPXN/JAK3/PTPRC/BANK1/NLRC5/LDLR/IRF1/SPN/BTK/UBASH3B/ID2/TYROBP/ABR/PDPK1/DAB2IP/INPP5D/ZFP36L1/FBXW7/ITPKB/NF1/RBM15/CXCL12/PIBF1/THOC1/PARP3/NFKBIA/HOXA9/TRIB1/SDC4	36	M3-M12
GO:0002285	lymphocyte activation involved in immune response	18/871	181/18670	0.00205379	0.0469372	0.0402148	ZNF683/SEMA4A/JAK3/PTPRC/LCP1/ATP7A/CD40/SPN/LGALS1/CORO1A/ICAM1/DOCK10/RORA/STAT3/UNC13D/HSPD1/THOC1/PARP3	18	M3-M12
GO:0072523	purine-containing compound catabolic process	11/871	51/18670	1.83461e-05	0.00236893	0.00202965	ACOT7/ENPP4/NT5C1A/DNPH1/ABCD1/ADAL/NUDT3/PDE7B/PDE7A/AMPD3/XDH	11	M3-M12
GO:0008203	cholesterol metabolic process	19/871	150/18670	7.26156e-05	0.00605026	0.00518374	SCD/FASN/APOBR/ABCA1/DHCR24/PRKAA2/LDLR/SREBF1/FGF1/ACLY/PMVK/SCARB1/LSS/NFE2L1/OSBPL1A/LBR/GBA2/ACAA2/ACACB	19	M3-M12
GO:0044262	cellular carbohydrate metabolic process	28/871	286/18670	0.000181865	0.0110137	0.00943631	EXTL2/GALK2/HS2ST1/IGF1/PPARA/HK3/PCDH12/STK40/AGL/GANC/NFE2L1/RORA/STAT3/EP300/EXTL3/PPIP5K1/NDST1/PYGL/INPP5A/CLK2/CBFA2T3/GPD2/ACACB/FOXO1/SIK1/PFKFB4/DDIT4/PDK4	28	M3-M12
GO:0006637	acyl-CoA metabolic process	14/871	105/18670	0.000368357	0.0165754	0.0142015	SCD/ACOT7/FASN/PDHA1/ACLY/HSD17B12/PMVK/ABCD1/AASS/CBR4/OXSM/SUCLA2/ACACB/PDK4	14	M3-M12
GO:0035383	thioester metabolic process	14/871	105/18670	0.000368357	0.0165754	0.0142015	SCD/ACOT7/FASN/PDHA1/ACLY/HSD17B12/PMVK/ABCD1/AASS/CBR4/OXSM/SUCLA2/ACACB/PDK4	14	M3-M12
GO:0031331	positive regulation of cellular catabolic process	32/871	361/18670	0.000399531	0.0167771	0.0143742	ABCD2/SESN3/IGF1/PRKAA2/PPARA/LDLR/PRKCD/NNT/ZBTB20/DAB2IP/ABCD1/RNF144A/ZFP36L1/EPM2A/FBXW7/TNRC6C/TNFRSF1B/DVL1/LARP1/CSNK1A1/USP5/CSNK1D/TRIB2/CBFA2T3/BAG2/PABPC1/FOXO1/SESN1/TRIB1/KLHL40/PLEKHN1/PFKFB4	32	M3-M12
GO:0006732	coenzyme metabolic process	34/871	403/18670	0.000651911	0.0253167	0.0216908	SCD/IDO1/ACOT7/FASN/IGF1/PRKAA2/PPARA/HK3/PDHA1/ACLY/KCNAB2/HSD17B12/PMVK/NNT/ZBTB20/ZBTB7A/ABCD1/AASS/PDXP/CBR4/OXSM/STAT3/SUCLA2/NUP88/NUDT17/AHCYL1/CBFA2T3/MTHFR/GPD2/ACACB/APIP/PFKFB4/DDIT4/PDK4	34	M3-M12
GO:0062012	regulation of small molecule metabolic process	37/871	459/18670	0.000898786	0.0299499	0.0256604	SCD/ABCD2/FASN/CD74/NQO1/ATP7A/IGF1/PSMB8/PRKAA2/PPARA/LDLR/PSMB9/SREBF1/FGF1/PMVK/ZBTB20/ZBTB7A/ABCD1/PDE12/LSS/NFE2L1/PSMB10/RORA/STAT3/EP300/CLYBL/NUP88/RHOA/CLK2/CBFA2T3/PIBF1/ACACB/FOXO1/SIK1/PFKFB4/DDIT4/PDK4	37	M3-M12
GO:1903579	negative regulation of ATP metabolic process	6/871	26/18670	0.00104495	0.0324362	0.0277906	PPARA/PDE12/STAT3/RHOA/CBFA2T3/DDIT4	6	M3-M12
GO:0006853	carnitine shuttle	4/871	11/18670	0.00119288	0.0342289	0.0293266	THRSP/PRKAA2/CPT1B/ACACB	4	M3-M12
GO:0051193	regulation of cofactor metabolic process	14/871	119/18670	0.00130219	0.0358123	0.0306832	IGF1/PRKAA2/PPARA/RAC2/NNT/ZBTB20/ZBTB7A/STAT3/CLYBL/NUP88/CBFA2T3/PFKFB4/DDIT4/PDK4	14	M3-M12
GO:0072524	pyridine-containing compound metabolic process	19/871	195/18670	0.00198327	0.0461089	0.0395052	IDO1/IGF1/PRKAA2/PPARA/HK3/PDHA1/KCNAB2/NNT/ZBTB20/ZBTB7A/PDXP/STAT3/NUP88/NUDT17/CBFA2T3/GPD2/PFKFB4/DDIT4/PSAT1	19	M3-M12
GO:0070997	neuron death	32/871	348/18670	0.000208202	0.0116887	0.0100147	CCL5/KIF14/ITGA1/NQO1/ITGB2/THRB/DHCR24/PPARA/NDNF/KCNB1/CORO1A/NGFR/TYROBP/SSH1/PDPK1/FBXW7/CTSZ/SOD2/TNFRSF1B/ARRB1/STAT3/CBL/ATN1/NF1/LGMN/RHOA/BID/SLC25A27/CITED1/CNTFR/DDIT4/BDNF	32	M3-M12
GO:0031345	negative regulation of cell projection organization	19/871	188/18670	0.00129596	0.0358123	0.0306832	SEMA4A/B2M/LGALS1/SEMA5B/PRKCD/KREMEN1/NGFR/ITGA3/LRIG2/SEMA3G/CTSZ/TCHP/MAP4K4/KANK1/CDK10/RHOA/PMP22/LRP4/SPP1	19	M3-M12
GO:1901214	regulation of neuron death	27/871	313/18670	0.00163481	0.0418009	0.0358141	CCL5/KIF14/ITGA1/NQO1/ITGB2/DHCR24/PPARA/NDNF/KCNB1/CORO1A/TYROBP/SSH1/PDPK1/FBXW7/CTSZ/SOD2/TNFRSF1B/ARRB1/STAT3/CBL/NF1/LGMN/RHOA/CITED1/CNTFR/DDIT4/BDNF	27	M3-M12
GO:0050821	protein stabilization	24/871	178/18670	2.87951e-06	0.000531167	0.000455093	IGF1/RASSF2/STK4/PRKCD/SEL1L/HCFC1/TYROBP/TRIM44/FBXW7/DVL1/EP300/ANK2/CCT8/CCT2/TAF9/HSPD1/USP36/CCT3/BAG2/CCT4/ZSWIM7/PTGES3/PIM1/CDKN1A	24	M3-M12
GO:0031668	cellular response to extracellular stimulus	26/871	268/18670	0.00035103	0.0165754	0.0142015	ITGA4/SESN3/PTPRC/PRKAA2/AIF1/SREBF1/BMPR2/KCNB1/SSH1/ICAM1/PDXP/ARHGAP35/CBL/PPP1R9B/TBL2/GABARAP/MAP1LC3B/FOXO1/SESN1/KLF10/GLUL/PIM1/HNRNPA1/SIK1/PDK4/CDKN1A	26	M3-M12
GO:0072593	reactive oxygen species metabolic process	27/871	284/18670	0.000376268	0.0166105	0.0142315	FOXM1/ABCD2/NQO1/ATP7A/ITGB2/NCF2/VAV1/AIF1/RAC2/PRKCD/NNT/TYROBP/ICAM1/ABCD1/NDUFS1/RORA/SOD2/STAT3/RHOA/FOXO1/SESN1/KLF2/DDIT4/PDK4/CDKN1A/DUOX1/XDH	27	M3-M12
GO:0007265	Ras protein signal transduction	49/871	448/18670	2.76361e-08	1.1895e-05	1.01914e-05	IQGAP3/FOXM1/SHTN1/RASAL3/FGD2/KIF14/DOK2/RND2/RAB20/ABCA1/IGF1/DHCR24/VAV1/CYTH4/AIF1/RAC2/RASGRP1/ABL2/ARHGEF37/RREB1/LAT/FGD6/NGFR/ABR/RALGPS1/DAB2IP/IQSEC1/ITGA3/ARHGDIB/ARHGAP35/KCTD10/MADD/ITPKB/ARRB1/CBL/MAP4K4/CYTH3/NF1/KANK1/RALA/RHOA/SPRY1/RASA3/CDC42/RASIP1/RAB23/RAB2A/PDPN/CDKN1A	49	M3-M12
GO:0050730	regulation of peptidyl-tyrosine phosphorylation	27/871	256/18670	6.8068e-05	0.00585952	0.00502032	FLT3/CCL5/CASS4/CD74/CD3E/FCGR1A/PTPRC/BANK1/CD40/IGF1/ITGB2/HCLS1/PRKCD/SH2B3/ICAM1/PTPN11/GPRC5B/FBXW7/STAT3/CBL/GGNBP2/HAX1/PDGFC/PIBF1/IL6R/LRP4/BDNF	27	M3-M12
GO:0018108	peptidyl-tyrosine phosphorylation	34/871	363/18670	9.35779e-05	0.00721388	0.0061807	FLT3/CCL5/CASS4/CD74/CD3E/JAK3/FCGR1A/SLA/PTPRC/BANK1/CD40/IGF1/ITGB2/HCLS1/BTK/ABL2/PRKCD/SH2B3/ICAM1/PTPN11/GPRC5B/FBXW7/STAT3/CBL/LMTK2/GGNBP2/HAX1/CLK2/CLK4/PDGFC/PIBF1/IL6R/LRP4/BDNF	34	M3-M12
GO:0042326	negative regulation of phosphorylation	40/871	468/18670	0.000173246	0.0106525	0.00912687	FOXM1/SMAD6/PTPRC/KLHL31/PPARA/RASSF2/LRP6/UBASH3B/NDRG2/PRKCD/SH2B3/NNT/HEXIM1/SLC9A3R1/PDPK1/DAB2IP/PDE12/ARRB1/STAT3/CBL/DVL1/NF1/GGNBP2/RHOA/SPRY1/TRIB2/RASIP1/CBFA2T3/TAF7/PIBF1/FOXO1/INCA1/DYNLL1/TRIB1/CDKN1C/DUSP16/NPM1/DDIT4/CDKN1A/XDH	40	M3-M12
GO:0043087	regulation of GTPase activity	39/871	479/18670	0.00054566	0.0218476	0.0187185	IQGAP3/XCL1/CCL1/CCL5/RASAL3/FGD2/ARHGAP30/NCKAP1L/DOCK2/CD40/VAV1/RASGRP1/DOCK5/RGS5/DOCK8/ARHGAP9/FGD6/ABR/ICAM1/DAB2IP/DOCK10/IQSEC1/ARHGDIB/PLXNA2/ARHGAP35/RIC1/ARRB1/SMAP2/MAP4K4/AGFG2/RIN3/NF1/RALBP1/TBC1D22B/AMOT/SPRY1/RASA3/ALS2CL/RASIP1	39	M3-M12
GO:0071383	cellular response to steroid hormone stimulus	24/871	250/18670	0.000676897	0.0257072	0.0220253	FLT3/AR/THRB/PPARA/ICAM1/ZBTB7A/NR2C2/ESR1/ZFP36L1/RBFOX2/RORA/LBH/TRIM68/KMT2D/UBR5/EP300/RHOA/DDX17/UFSP2/TAF7/FOXO1/EIF4EBP1/CRH/DDIT4	24	M3-M12
GO:0043405	regulation of MAP kinase activity	29/871	337/18670	0.00116446	0.0342289	0.0293266	IQGAP3/FLT3/CD74/FGD2/ITGA1/PTPRC/PIK3CG/PIK3R5/CD40/IGF1/FGF1/RASGRP1/PRKCD/SH2B3/MAP3K8/PTPN11/DAB2IP/CDK12/MADD/ARRB1/TAB3/NF1/SPRY1/LAMTOR3/TRIB2/PDGFC/MAP3K14/TRIB1/DUSP16	29	M3-M12
GO:0048545	response to steroid hormone	31/871	385/18670	0.00230111	0.049938	0.0427858	FLT3/PAPPA/AR/THRB/PPARA/AIF1/SREBF1/ICAM1/ZBTB7A/NR2C2/AGL/ESR1/ZFP36L1/RBFOX2/RORA/LBH/TRIM68/KMT2D/UBR5/EP300/RHOA/DDX17/UFSP2/TAF7/FOXO1/EIF4EBP1/CRH/CDO1/DDIT4/SPP1/CDKN1A	31	M3-M12
GO:0006367	transcription initiation from RNA polymerase II promoter	19/871	188/18670	0.00129596	0.0358123	0.0306832	AR/THRB/PPARA/TCF4/NR2C2/ESR1/RORA/NOTCH3/TAF3/POLR2A/MED23/TAF2/TAF9/GTF2B/GTF2H1/TEAD2/TEAD3/TAF7/CDKN1A	19	M3-M12
GO:0006413	translational initiation	22/871	193/18670	0.00010131	0.00758359	0.00649746	CCL5/BANK1/LARP1/RPS18/RPS8/KHDRBS1/RPL35/RPS4X/EIF4H/EIF3H/RPS13/EIF1B/RPS24/RPL21/EIF2S3/PABPC1/EIF3M/RPL36A/EIF3E/MIF4GD/EIF4EBP1/NPM1	22	M3-M12
GO:1903311	regulation of mRNA metabolic process	31/871	324/18670	0.000127943	0.00858217	0.00735302	PSMB8/PRKCA/PSMB9/PRKCD/RNASEL/MBNL2/ZBTB7A/PDE12/ZFP36L1/RBFOX2/PSMB10/TNRC6C/LARP1/RBM15/SERBP1/KHDRBS1/SRPK1/DDX17/EXOSC1/AHCYL1/RBFOX1/ANGEL2/DIS3/PCID2/RBMX/PABPC1/NOCT/HNRNPA1/PLEKHN1/NPM1/IGF2BP3	31	M3-M12
GO:0043487	regulation of RNA stability	20/871	183/18670	0.000360743	0.0165754	0.0142015	PSMB8/PRKCA/PSMB9/PRKCD/RNASEL/PDE12/ZFP36L1/PSMB10/TNFRSF1B/LARP1/SERBP1/EXOSC1/ANGEL2/DIS3/PCID2/PABPC1/NOCT/PLEKHN1/NPM1/IGF2BP3	20	M3-M12
GO:1903405	protein localization to nuclear body	4/871	10/18670	0.000788107	0.0282679	0.0242193	CCT8/CCT2/CCT3/CCT4	4	M3-M12
GO:1904851	positive regulation of establishment of protein localization to telomere	4/871	10/18670	0.000788107	0.0282679	0.0242193	CCT8/CCT2/CCT3/CCT4	4	M3-M12
GO:1904867	protein localization to Cajal body	4/871	10/18670	0.000788107	0.0282679	0.0242193	CCT8/CCT2/CCT3/CCT4	4	M3-M12
GO:0006446	regulation of translational initiation	11/871	79/18670	0.00106132	0.0324362	0.0277906	CCL5/BANK1/LARP1/KHDRBS1/EIF4H/EIF3H/EIF1B/EIF3E/MIF4GD/EIF4EBP1/NPM1	11	M3-M12
GO:0032365	intracellular lipid transport	8/871	43/18670	0.000736045	0.0271548	0.0232657	THRSP/ABCA1/PRKAA2/LDLR/LRP6/SERAC1/CPT1B/ACACB	8	M3-M12

## Sheet: Figure1e
ID	Description	GeneRatio	BgRatio	pvalue	p.adjust	qvalue	geneID	Count	Group
hsa00130	Ubiquinone and other terpenoid-quinone biosynthesis	6/1663	11/8113	0.0131126	0.04559	0.0293754	27235/2677/51004/10229/79001/84274	6	D3-M12
hsa00130	Ubiquinone and other terpenoid-quinone biosynthesis	6/1526	11/8113	0.00851762	0.03389	0.0221609	27235/79001/51004/10229/84274/3242	6	D3-M6
hsa00130	Ubiquinone and other terpenoid-quinone biosynthesis	7/1575	11/8113	0.00162218	0.0137454	0.0103723	154807/27235/1728/10229/51004/84274/3242	7	D3-M3
hsa01210	2-Oxocarboxylic acid metabolism	9/1663	19/8113	0.00780684	0.0314178	0.0202437	3421/3420/51166/1431/3417/2875/95/48/3418	9	D3-M12
hsa05416	Viral myocarditis	10/437	60/8113	0.00123423	0.0313881	0.0266487	5551/958/3689/5880/27/3383/6443/637/3908/1525	10	M3-M12
hsa05412	Arrhythmogenic right ventricular cardiomyopathy	11/437	77/8113	0.00260238	0.0499322	0.0423928	3676/3672/55799/59283/3695/3694/3675/59285/6443/2010/3908	11	M3-M12
hsa05235	PD-L1 expression and PD-1 checkpoint pathway in cancer	12/437	89/8113	0.0027831	0.0499322	0.0423928	55509/916/915/6772/10125/27040/919/5781/4772/6774/6300/4792	12	M3-M12
hsa00630	Glyoxylate and dicarboxylate metabolism	12/1575	30/8113	0.00734719	0.0427942	0.0322924	2752/84532/5095/6472/39/84693/1431/4190/4191/48/5096/112817	12	D3-M3
hsa05340	Primary immunodeficiency	12/437	38/8113	3.8592e-07	0.000117706	9.99331e-05	925/4261/916/3718/926/915/6890/5788/3561/958/695/6891	12	M3-M12
hsa04061	Viral protein interaction with cytokine and cytokine receptor	13/437	100/8113	0.00262415	0.0499322	0.0423928	4283/2829/6375/1237/2833/6346/6352/3560/3561/1234/7133/6387/3570	13	M3-M12
hsa03030	DNA replication	13/1526	36/8113	0.0108855	0.0399136	0.0260998	6118/6119/6117/54107/4174/4171/57804/4175/4173/4172/56655/5426/10535	13	D3-M6
hsa00051	Fructose and mannose metabolism	13/1575	33/8113	0.00622189	0.0375515	0.0283363	2203/5210/5213/5208/3795/226/5372/2762/6652/29925/231/5211/26007	13	D3-M3
hsa05410	Hypertrophic cardiomyopathy	13/437	90/8113	0.000988612	0.0313881	0.0266487	3676/3672/55799/59283/3695/3479/5563/3694/3675/59285/6443/2010/3908	13	M3-M12
hsa04658	Th1 and Th2 cell differentiation	13/437	92/8113	0.00121796	0.0313881	0.0266487	864/3560/916/3718/915/3561/6772/27040/919/4772/4854/6300/4792	13	M3-M12
hsa04215	Apoptosis - multiple species	13/1663	32/8113	0.00739591	0.0307349	0.0198037	596/331/330/10018/57448/5599/56616/637/27429/581/578/836/332	13	D3-M12
hsa00052	Galactose metabolism	13/1575	31/8113	0.00328756	0.022739	0.0171588	2595/5213/7360/8704/5236/130589/2584/2720/92579/55276/2592/231/5211	13	D3-M3
hsa00051	Fructose and mannose metabolism	13/1526	33/8113	0.0047012	0.0221628	0.0144924	2203/5209/3101/5213/226/5373/29925/2762/5372/6652/231/5211/26007	13	D3-M6
hsa01210	2-Oxocarboxylic acid metabolism	13/1575	19/8113	4.45366e-06	0.000295723	0.000223152	51166/3420/3419/3421/1431/587/2805/48/3417/95/2875/3418/586	13	D3-M3
hsa01210	2-Oxocarboxylic acid metabolism	13/1526	19/8113	3.07069e-06	0.000168359	0.000110091	50/51166/2806/3421/587/3420/1431/48/2805/95/2875/3417/3418	13	D3-M6
hsa04640	Hematopoietic cell lineage	14/437	99/8113	0.000793069	0.0313881	0.0266487	2322/3676/921/290/924/925/3672/916/926/2208/915/2209/3675/3570	14	M3-M12
hsa04710	Circadian rhythm	14/1663	31/8113	0.00168856	0.0133062	0.00857369	8863/6095/5563/8864/8553/26224/6097/5565/5562/51422/1408/79365/8454/4862	14	D3-M12
hsa04710	Circadian rhythm	14/1575	31/8113	0.000966875	0.00955606	0.00721098	8863/8864/9572/6097/8553/26224/5565/6095/1407/1453/51422/6500/8454/4862	14	D3-M3
hsa04659	Th17 cell differentiation	15/437	108/8113	0.000632641	0.0313881	0.0266487	50615/3560/916/3718/915/3561/6772/27040/919/4772/6095/6774/6300/3570/4792	15	M3-M12
hsa04931	Insulin resistance	15/437	108/8113	0.000632641	0.0313881	0.0266487	5579/5563/5465/6720/5580/5781/5170/64764/6774/5836/1375/32/2308/4792/9945	15	M3-M12
hsa04960	Aldosterone-regulated sodium reabsorption	15/1526	37/8113	0.00175303	0.0109151	0.00713744	5579/5293/3643/5170/3667/5295/5578/4306/23327/5594/477/5296/23439/6446/5582	15	D3-M6
hsa00020	Citrate cycle (TCA cycle)	15/1663	30/8113	0.000298713	0.00380363	0.00245083	5160/3421/3420/8802/1431/4191/5162/4190/2271/3417/5091/1743/48/3418/5106	15	D3-M12
hsa04710	Circadian rhythm	15/1526	31/8113	0.000174575	0.00204204	0.00133531	8863/8864/5187/8553/6097/5565/6095/26224/5562/5563/1408/8454/6500/1453/4862	15	D3-M6
hsa04670	Leukocyte transendothelial migration	16/437	114/8113	0.000373461	0.0284764	0.0241767	3676/5579/3689/4688/5578/7409/5880/3383/5781/2909/81/6387/387/998/6300/11069	16	M3-M12
hsa04961	Endocrine and other factor-regulated calcium reabsorption	17/1526	53/8113	0.0143893	0.049984	0.0326849	5330/23236/5579/6547/490/624/115/2776/1213/5578/1785/1175/5331/477/112/23439/5582	17	D3-M6
hsa05216	Thyroid cancer	17/1663	37/8113	0.000431249	0.00490732	0.00316197	6932/5605/6257/10342/7157/5594/3265/581/578/4616/5979/1026/10912/7849/4609/999/7170	17	D3-M12
hsa00020	Citrate cycle (TCA cycle)	17/1526	30/8113	4.19036e-06	0.000172852	0.000113029	50/6389/3421/3420/1431/8802/4191/6391/5162/2271/1743/4190/48/5091/3417/3418/5106	17	D3-M6
hsa03050	Proteasome	18/1663	46/8113	0.00285752	0.0178893	0.0115267	5698/5696/5699/5683/9491/5700/11047/5710/5717/5713/5688/5701/5692/5682/5684/5686/5687/5720	18	D3-M12
hsa05340	Primary immunodeficiency	18/1526	38/8113	5.65676e-05	0.000828437	0.000541721	959/973/4261/915/5788/916/3932/925/3575/3561/695/29760/6890/3718/7374/84876/5993/8625	18	D3-M6
hsa04961	Endocrine and other factor-regulated calcium reabsorption	19/1663	53/8113	0.00683748	0.0300849	0.0193849	491/5330/23236/5579/6547/115/5578/2099/490/2776/1213/1785/1173/483/477/112/5745/23439/492	19	D3-M12
hsa05340	Primary immunodeficiency	19/1663	38/8113	4.74451e-05	0.00147432	0.000949958	920/959/915/4261/973/916/3932/5788/925/3561/695/6890/29760/3575/3718/6891/7374/5993/8625	19	D3-M12
hsa05340	Primary immunodeficiency	19/1575	38/8113	2.13065e-05	0.000707375	0.000533783	959/915/4261/973/916/5788/3932/925/3575/695/3561/6890/8517/7374/84876/100/8625/5993/958	19	D3-M3
hsa03030	DNA replication	19/1575	36/8113	7.7242e-06	0.000354712	0.000267665	6118/6119/5557/54107/5984/246243/6117/4171/4174/5982/5558/4172/4173/3978/56655/4175/5427/10535/5426	19	D3-M3
hsa04660	T cell receptor signaling pathway	19/437	104/8113	2.26423e-06	0.000345295	0.000293158	56924/925/916/926/915/5788/7409/10125/3937/27040/1326/919/5170/4772/387/998/6300/9020/4792	19	M3-M12
hsa00020	Citrate cycle (TCA cycle)	19/1575	30/8113	1.63034e-07	2.70637e-05	2.04222e-05	1737/3420/8802/3419/3421/6389/1431/2271/5162/4190/4191/6391/1743/48/47/3417/5091/3418/5106	19	D3-M3
hsa04330	Notch signaling pathway	20/1663	59/8113	0.011175	0.0419063	0.0270018	6310/83464/1387/8850/9612/1855/151636/2033/342371/9541/55851/3065/54567/23462/4851/196403/28514/4855/23220/26508	20	D3-M12
hsa04370	VEGF signaling pathway	20/1575	59/8113	0.00605183	0.0372076	0.0280767	9047/3315/5880/5743/6300/5293/5533/9261/5879/5894/5605/5747/5296/56848/5594/3791/4846/8503/5881/123745	20	D3-M3
hsa04213	Longevity regulating pathway - multiple species	20/1526	62/8113	0.00779129	0.0321391	0.021016	3310/8660/2308/2309/5565/5293/3303/3480/5562/3643/5563/115/3667/5295/1979/108/207/3065/5296/112	20	D3-M6
hsa01212	Fatty acid metabolism	20/1526	57/8113	0.00264796	0.014325	0.00936723	33/9374/35/64834/51144/10449/3032/30/3033/51102/9415/54995/1376/1375/1374/197322/37/3030/3992/126129	20	D3-M6
hsa00330	Arginine and proline metabolism	20/1575	51/8113	0.000814486	0.00845029	0.00637657	4842/217/1158/501/4942/55748/2593/8659/5033/51056/1160/2805/4846/57571/5831/112817/384/8974/2628/4843	20	D3-M3
hsa00280	Valine, leucine and isoleucine degradation	20/1575	48/8113	0.000318844	0.00460244	0.00347299	316/217/5019/501/5095/1892/10449/39/35/30/3033/84693/587/3155/3157/3030/65985/5096/197322/586	20	D3-M3
hsa03050	Proteasome	20/1575	46/8113	0.000159037	0.00310591	0.00234371	9491/23198/5688/5718/5717/5684/5713/5687/11047/5700/5710/5683/5709/5701/5686/5692/5719/5690/9861/5720	20	D3-M3
hsa04929	GnRH secretion	21/1663	64/8113	0.0140587	0.0481516	0.0310259	2100/5330/23236/610/5579/5293/84634/5578/3767/2776/5295/3782/408/2767/5605/5594/3265/348980/3972/6696/3762	21	D3-M12
hsa05211	Renal cell carcinoma	21/1526	69/8113	0.0132345	0.0469612	0.0307083	3082/4233/5293/3725/54583/10298/1387/1399/201163/5295/2889/2033/5879/405/5155/207/5594/5296/2271/5058/56924	21	D3-M6
hsa05217	Basal cell carcinoma	21/1663	63/8113	0.0116357	0.0431436	0.027799	6932/54361/8324/7474/8312/1855/10297/324/7157/7481/581/578/4616/2736/2735/1026/10912/2535/11211/81029/7472	21	D3-M12
hsa05213	Endometrial cancer	21/1663	58/8113	0.0040096	0.0208925	0.0134618	6932/5293/2309/5170/8312/10297/5295/324/5605/1495/7157/3611/5594/3265/581/578/4616/1026/10912/4609/999	21	D3-M12
hsa04330	Notch signaling pathway	21/1526	59/8113	0.0017069	0.0108323	0.0070833	1387/7090/6310/8850/9612/151636/2033/9541/1855/55851/5986/4851/196403/23462/3065/4854/54567/28514/4855/23220/26508	21	D3-M6
hsa04664	Fc epsilon RI signaling pathway	22/1575	68/8113	0.00764225	0.0437453	0.0330101	7124/5880/695/3937/9846/6300/6850/5293/27040/5879/5609/6416/5599/5894/5170/5605/5296/5608/5594/8503/5881/123745	22	D3-M3
hsa04510	Focal adhesion	22/437	201/8113	0.00115682	0.0313881	0.0266487	56924/256076/3676/340156/3672/3695/5579/3479/64098/5578/7409/5880/3694/5170/3675/2909/81/387/998/3908/56034/6696	22	M3-M12
hsa05169	Epstein-Barr virus infection	22/437	202/8113	0.00123494	0.0313881	0.0266487	864/916/7187/3718/2208/915/6890/958/6772/567/695/919/6891/3383/953/6773/6774/6300/637/9020/4792/1026	22	M3-M12
hsa04920	Adipocytokine signaling pathway	22/1526	69/8113	0.00630763	0.0273884	0.0179095	7124/8660/3953/5565/7133/5562/5465/5563/3667/5599/79602/6794/4793/6774/51094/5970/207/92579/1375/1374/5106/126129	22	D3-M6
hsa00310	Lysine degradation	22/1663	63/8113	0.005403	0.0258404	0.01665	56950/80854/10157/2145/217/4297/55526/6419/58508/23067/8085/55870/7799/55904/29072/5351/51166/8985/3033/1743/2146/3030	22	D3-M12
hsa04520	Adherens junction	23/1663	71/8113	0.0123373	0.0452369	0.0291478	5880/6932/5777/10580/7454/10810/5795/3480/1387/10458/4233/2033/56288/5879/1495/998/2241/387/5594/71/4008/5881/999	23	D3-M12
hsa04810	Regulation of actin cytoskeleton	23/437	218/8113	0.00148161	0.0336548	0.0285732	56924/128239/3676/26999/3681/340156/3687/3672/3071/3695/3689/7409/2246/5880/54434/3694/3675/2909/81/6387/387/998/56034	23	M3-M12
hsa05230	Central carbon metabolism in cancer	23/1575	70/8113	0.00523837	0.032814	0.0247613	2322/4233/2261/5293/5213/5894/5605/23410/7157/5296/2539/5594/6510/5162/5979/4609/5211/8503/3417/3815/3945/3418/8140	23	D3-M3
hsa01212	Fatty acid metabolism	23/1575	57/8113	0.000206447	0.00353758	0.00266945	9374/1892/10449/84869/39/35/30/64834/3033/51102/1376/54995/3030/79966/9415/37/51144/197322/23305/1374/6319/3992/126129	23	D3-M3
hsa04370	VEGF signaling pathway	23/1526	59/8113	0.000232129	0.00247106	0.00161584	9047/5880/5743/4773/3315/5336/5579/5293/6300/5533/5295/9261/5578/5879/5747/3791/207/5594/5296/56848/5881/123745/5582	23	D3-M6
hsa04918	Thyroid hormone synthesis	24/1663	75/8113	0.0125916	0.04559	0.0293754	5330/23236/5579/115/5578/468/2878/108/2776/64764/1388/483/9601/477/7184/112/90993/493869/2936/2882/23439/7849/2877/53905	24	D3-M12
hsa04014	Ras signaling pathway	24/437	232/8113	0.00154481	0.0336548	0.0285732	56924/2322/64926/5579/3479/5578/2246/5880/10125/27/6789/27040/4804/5781/9846/4763/10928/5898/387/22821/998/2791/56034/627	24	M3-M12
hsa01230	Biosynthesis of amino acids	24/1526	75/8113	0.00422299	0.0204939	0.0134011	10993/27430/5213/226/22934/5634/50/2806/3421/587/3420/1431/5831/445/48/2805/5211/2023/5091/95/2875/3417/3418/1373	24	D3-M6
hsa05223	Non-small cell lung cancer	24/1526	72/8113	0.00231564	0.0129519	0.00846933	3082/2309/5336/5579/6777/4233/5293/3718/5170/5295/5925/3799/5578/6774/7157/207/5594/1021/581/5296/578/5915/1870/5582	24	D3-M6
hsa04370	VEGF signaling pathway	24/1663	59/8113	0.000311206	0.00380363	0.00245083	9047/5880/5579/5336/5293/5743/3315/4773/5578/9261/5533/5295/6300/5605/5879/998/5747/5594/3265/3791/4846/56848/5881/123745	24	D3-M12
hsa01212	Fatty acid metabolism	24/1663	57/8113	0.000165687	0.00287773	0.00185423	3295/27349/9374/6342/35/51102/30/2180/3033/9415/64834/3032/9200/1376/79966/10449/79993/3992/126129/37/1375/3030/197322/1374	24	D3-M12
hsa05133	Pertussis	25/1663	76/8113	0.00754403	0.0307349	0.0198037	7124/3394/718/3689/717/716/710/3659/801/712/929/4615/7099/808/5599/6300/387/2773/5594/1072/836/3678/163688/4843/727	25	D3-M12
hsa05212	Pancreatic cancer	25/1663	76/8113	0.00754403	0.0307349	0.0198037	5880/6772/5293/1147/5295/4087/5599/10928/3716/6774/5879/998/7157/1019/5594/5337/581/578/5898/4616/1026/10912/1021/1870/5881	25	D3-M12
hsa01230	Biosynthesis of amino acids	25/1575	75/8113	0.00297352	0.0210044	0.0158499	2026/5213/22934/27430/2752/226/6472/6888/3420/3419/3421/1431/587/2805/5211/48/5831/3417/5091/95/2875/2023/384/3418/586	25	D3-M3
hsa05140	Leishmaniasis	25/1526	77/8113	0.00284763	0.0151568	0.00991112	7124/718/2214/2209/7097/3689/5743/653361/5777/3676/5579/23118/6772/3725/7099/6300/3460/3716/4793/5970/5594/65108/1915/4689/4843	25	D3-M6
hsa04664	Fc epsilon RI signaling pathway	25/1526	68/8113	0.000368285	0.00325818	0.00213055	7124/5880/3937/695/9846/5336/7409/6850/5293/27040/5170/6300/5295/2207/5609/5599/5578/6416/5879/207/5594/5608/5296/5881/123745	25	D3-M6
hsa04920	Adipocytokine signaling pathway	26/1663	69/8113	0.000730397	0.0077752	0.00500986	7124/8660/3953/5563/5465/5565/7133/5562/6517/51422/79602/3667/5781/4793/1147/6794/5599/51094/6257/6774/2180/92579/126129/1375/1374/5106	26	D3-M12
hsa04664	Fc epsilon RI signaling pathway	26/1663	68/8113	0.000563249	0.00619574	0.00399215	7124/5880/695/3937/9846/27040/7409/5336/6850/5293/241/5578/5170/5609/2207/3635/5295/6416/5599/6300/5605/5879/5594/3265/5881/123745	26	D3-M12
hsa04662	B cell receptor signaling pathway	27/1663	82/8113	0.00554483	0.0261399	0.0168429	2213/973/5880/118788/695/29760/5777/5579/7409/5336/6850/5293/4773/933/4775/4793/3636/5533/1147/3635/4772/5295/5605/5879/5594/3265/5881	27	D3-M12
hsa03320	PPAR signaling pathway	27/1663	75/8113	0.00130862	0.0113644	0.0073225	5360/10580/5465/7316/5170/123/729359/6342/6257/3611/30/2180/9415/1622/2170/1376/3157/79966/10999/126129/1375/10873/364/1374/5106/51129/8309	27	D3-M12
hsa04146	Peroxisome	27/1526	82/8113	0.00156427	0.0101218	0.00661869	5827/26063/8528/83594/5195/8443/1384/5191/26061/5193/25824/1891/30/283927/10455/84769/373156/3155/4598/23417/3417/92960/3418/2053/4843/8309/7498	27	D3-M6
hsa04662	B cell receptor signaling pathway	27/1526	82/8113	0.00156427	0.0101218	0.00661869	2213/973/5880/118788/695/29760/5777/4773/5336/5579/7409/6850/5293/3725/10892/5533/5295/4772/4775/5879/3636/4793/5970/207/5594/5296/5881	27	D3-M6
hsa03320	PPAR signaling pathway	27/1575	75/8113	0.000547057	0.00626286	0.00472594	10580/5360/7316/123/10998/729359/10062/6257/5170/3611/30/2170/1376/3157/2710/79966/9415/1622/10999/51129/364/23305/1374/6319/126129/5106/8309	27	D3-M3
hsa03320	PPAR signaling pathway	27/1526	75/8113	0.00032366	0.00314141	0.00205419	4973/28965/5360/10580/729359/7316/5465/5170/33/3611/30/9415/440503/10999/10873/3157/1376/1375/1622/1374/2170/364/5106/51129/126129/2173/8309	27	D3-M6
hsa04062	Chemokine signaling pathway	27/437	192/8113	3.83065e-06	0.00038945	0.000330646	4283/2829/6375/1237/2833/6346/6352/5330/3718/1794/5294/1234/5579/23533/7409/6772/5880/5580/58191/6773/408/6774/6387/387/998/2791/4792	27	M3-M12
hsa04925	Aldosterone synthesis and secretion	28/1526	98/8113	0.0118565	0.042996	0.0281154	4929/5330/3164/801/468/23236/5579/5581/490/115/2776/466/108/64764/5578/23683/5331/5138/25865/477/84876/112/949/91860/3949/23439/5582/3762	28	D3-M6
hsa04070	Phosphatidylinositol signaling system	28/1526	97/8113	0.0102603	0.0384763	0.0251599	1040/5330/801/23236/5336/5579/5293/4534/9677/5295/64419/8396/4952/8821/5578/3631/3636/5331/3633/1609/5287/5333/5296/3705/51447/91860/9108/5582	28	D3-M6
hsa05210	Colorectal cancer	29/1663	86/8113	0.00279259	0.0178893	0.0115267	5880/1630/6932/5293/596/8312/10297/26060/10018/5295/324/4087/5599/5605/5879/7157/387/5594/3265/581/578/5898/4616/836/1026/10912/4609/5881/332	29	D3-M12
hsa04211	Longevity regulating pathway	29/1526	89/8113	0.00128506	0.00915111	0.00598398	8660/2308/2309/468/5565/5293/3480/5562/26060/3643/5563/115/3667/7248/5295/108/79602/64764/6794/6009/9821/7249/51094/5970/7157/207/581/5296/112	29	D3-M6
hsa04146	Peroxisome	29/1575	82/8113	0.000487135	0.00598996	0.00452001	5827/26063/8528/8799/6647/5195/8443/5192/5193/1384/283927/25824/373156/30/215/1891/84769/10455/3155/23417/4598/92960/3417/23305/3418/2053/8309/4843/255027	29	D3-M3
hsa05223	Non-small cell lung cancer	29/1663	72/8113	9.44795e-05	0.00228487	0.00147223	3718/5579/5336/5293/6777/2309/5578/6789/5170/4233/6776/3799/5295/5605/6257/6774/7157/1019/5594/3265/581/578/4616/5979/5915/1026/10912/1021/1870	29	D3-M12
hsa04640	Hematopoietic cell lineage	30/1663	99/8113	0.0131244	0.04559	0.0293754	2322/920/921/7124/915/914/916/2208/917/925/913/924/3676/2209/3575/290/951/1440/933/929/1436/3672/3566/2323/912/947/3690/3678/4311/3815	30	D3-M12
hsa04064	NF-kappa B signaling pathway	30/1526	104/8113	0.00815629	0.0332293	0.0217289	959/6363/7124/3932/10673/695/5743/4050/29760/5336/5579/6850/23118/257397/929/7185/27040/7187/331/6387/7099/10892/5971/3383/330/9020/329/3554/5970/7188	30	D3-M6
hsa05146	Amoebiasis	30/1526	102/8113	0.00604835	0.0269724	0.0176374	7124/913/5330/7097/3689/23236/3315/5579/5293/929/2769/7099/5295/2776/3554/5578/5868/5869/5970/5747/5331/3913/1287/5296/3914/1282/1285/1286/4843/5582	30	D3-M6
hsa05410	Hypertrophic cardiomyopathy	30/1663	90/8113	0.00290746	0.0178893	0.0115267	7124/3695/3676/5563/6547/5565/5562/51422/3672/6443/3693/489/7273/1756/71/3908/3690/782/786/3678/3680/784/4625/7134/59284/4633/488/7170/70/7137	30	D3-M12
hsa04211	Longevity regulating pathway	30/1663	89/8113	0.00239888	0.0158768	0.01023	8660/5293/2309/5563/115/468/5565/7248/143686/5562/3480/51422/108/79602/3667/26060/9821/64764/6794/5295/7249/51094/847/60673/7157/1388/3265/581/112/90993	30	D3-M12
hsa05222	Small cell lung cancer	30/1575	92/8113	0.00177842	0.0142231	0.0107327	5743/5293/7185/4149/1027/8517/598/6257/1163/5747/7157/5296/3912/1287/3910/3913/836/5915/4609/1021/7188/581/3914/8503/9134/6502/1282/1870/1286/4843	30	D3-M3
hsa04211	Longevity regulating pathway	30/1575	89/8113	0.000978633	0.00955606	0.00721098	8660/10891/9365/468/2309/3643/3480/2308/5293/5565/27244/26060/51422/6009/115/6794/79602/7248/108/9776/7249/9821/51094/7157/5296/112/90993/581/8503/83667	30	D3-M3
hsa04925	Aldosterone synthesis and secretion	31/1663	98/8113	0.00605048	0.0273515	0.0176236	491/5330/23236/5579/5581/115/5578/468/801/490/108/2776/808/64764/466/2767/1388/25865/5587/483/477/185/112/949/90993/3949/163688/23439/3777/492/3762	31	D3-M12
hsa04070	Phosphatidylinositol signaling system	31/1663	97/8113	0.00511767	0.025245	0.0162663	1040/5330/23236/5579/5336/5293/160851/5578/801/5305/9677/64419/8396/3631/9807/4534/808/3636/3635/5295/3632/9110/5297/23396/5287/3628/3705/5333/163688/51447/9108	31	D3-M12
hsa04666	Fc gamma R-mediated phagocytosis	31/1575	97/8113	0.00215632	0.0166488	0.0125632	2213/2214/5788/5880/9846/653361/6850/5293/2934/50807/10810/5581/27040/3984/1399/81873/5879/5894/1785/3636/1793/23396/7408/5296/56848/5594/1072/8503/5058/65108/123745	31	D3-M3
hsa04914	Progesterone-mediated oocyte maturation	31/1526	102/8113	0.00308993	0.0161853	0.0105837	132864/80315/5293/3480/6195/115/22849/6300/5295/108/5599/8697/119504/3320/2771/207/51433/5594/1017/25847/5296/3835/112/4085/6790/5347/890/9088/699/9133/993	31	D3-M6
hsa04658	Th1 and Th2 cell differentiation	31/1526	92/8113	0.000466714	0.00394912	0.00258236	3594/3560/864/915/917/916/3932/3561/4773/6777/30009/2625/6772/27040/3725/3718/3566/6300/5533/3460/5599/4772/4775/3716/4793/5970/4851/5594/4854/54567/28514	31	D3-M6
hsa05235	PD-L1 expression and PD-1 checkpoint pathway in cancer	31/1526	89/8113	0.000239897	0.00247394	0.00161773	915/10538/917/916/3932/54106/29126/55509/7097/10125/5777/4773/5293/6772/27040/3725/7099/6300/5533/5295/3460/4772/4775/3716/4793/6774/5970/207/5594/5608/5296	31	D3-M6
hsa04670	Leukocyte transendothelial migration	32/1526	114/8113	0.00987512	0.0383387	0.02507	5880/3702/3689/653361/9076/3676/5336/5579/7409/5293/2185/6387/2909/3383/6300/5295/83692/5578/5879/4267/83700/5747/2771/1500/5175/6494/1003/5296/11069/7852/4689/5582	32	D3-M6
hsa04064	NF-kappa B signaling pathway	32/1663	104/8113	0.00838604	0.0325576	0.0209781	959/7124/6363/3932/10673/695/29760/4050/27040/7185/5579/5336/6850/257397/5743/23118/596/6387/597/331/929/330/5971/4615/3383/7099/7706/1147/29775/4616/10912/7188	32	D3-M12
hsa04625	C-type lectin receptor signaling pathway	32/1663	104/8113	0.00838604	0.0325576	0.0209781	6367/7124/3659/6772/5336/6850/64581/5293/5743/4773/801/8844/5971/9261/4775/5580/2207/5781/6773/808/5533/10379/1147/4772/5295/5599/6300/387/5594/3265/5058/163688	32	D3-M12
hsa04916	Melanogenesis	32/1663	101/8113	0.005202	0.025245	0.0162663	5330/2775/23236/6932/5579/115/4286/5578/54361/8324/801/7474/1387/1855/108/2776/808/2033/64764/5605/2773/5594/7481/3265/112/90993/163688/3815/2535/11211/81029/7472	32	D3-M12
hsa04914	Progesterone-mediated oocyte maturation	32/1575	102/8113	0.00257063	0.0187517	0.01415	132864/6300/3480/80315/5293/22849/6197/6195/115/10393/108/119504/5599/5894/8697/51433/5296/2771/994/25847/5594/112/8503/4085/6790/5347/9088/891/9133/890/699/983	32	D3-M3
hsa04922	Glucagon signaling pathway	32/1526	107/8113	0.00353152	0.0179293	0.0117241	5330/2308/2203/801/150094/468/23236/5565/5562/1387/5465/5563/5533/2776/5213/108/2033/200186/5837/64764/5331/207/5261/5162/92579/1375/5211/91860/1374/3945/5106/126129	32	D3-M6
hsa04625	C-type lectin receptor signaling pathway	32/1526	104/8113	0.00214938	0.0122293	0.0079968	6367/7124/64581/114548/5743/801/4773/5336/6850/3659/5293/8844/6772/3725/10892/5971/6300/5533/5295/2207/9020/9261/5599/4772/4775/6773/5970/207/5594/5296/5058/91860	32	D3-M6
hsa05142	Chagas disease	32/1526	102/8113	0.00151238	0.0101218	0.00661869	356/6352/7124/718/915/5054/917/916/54106/5330/7097/23236/5293/3725/2769/624/7099/6300/5295/3460/2776/5599/6416/4087/5970/2771/5331/5518/207/5594/5296/4843	32	D3-M6
hsa04658	Th1 and Th2 cell differentiation	32/1663	92/8113	0.000966134	0.00966134	0.00622517	3594/920/3560/864/915/916/3932/917/3561/30009/3718/27040/6772/6777/2625/4773/919/3566/4775/3460/6776/4793/5533/1147/4772/5599/6300/3716/5594/54567/4851/28514	32	D3-M12
hsa04061	Viral protein interaction with cytokine and cytokine receptor	32/1526	100/8113	0.00104588	0.00821762	0.00537356	6375/6367/2833/10563/6352/6373/4283/3627/1237/6363/8807/3560/2829/7124/1234/3577/10344/6369/9547/3561/3579/3587/1524/7133/1435/1436/6387/6376/6370/3588/2826/7852	32	D3-M6
hsa04146	Peroxisome	32/1663	82/8113	8.65217e-05	0.00228487	0.00147223	5827/26063/8800/8528/11264/23600/5195/3295/8443/6342/847/1891/5193/10005/10478/30/26061/5190/2180/3417/283927/10455/373156/3155/4598/3418/23417/92960/2053/4843/8309/7498	32	D3-M12
hsa04722	Neurotrophin signaling pathway	33/1526	119/8113	0.0107439	0.039837	0.0260497	356/4145/627/2309/801/468/5336/5293/4915/10782/3725/11213/6195/1399/5170/6300/3667/5295/9261/2889/5609/5599/5879/4793/5970/57498/7157/207/5594/581/5296/9500/91860	33	D3-M6
hsa04066	HIF-1 signaling pathway	33/1663	109/8113	0.00974641	0.0369692	0.0238206	5054/5579/5336/5293/3101/596/5578/2872/3480/1387/2321/54583/5213/3460/5160/7099/2033/5295/1027/405/5605/6774/5594/8569/5162/285/2023/6194/284/4846/1026/3945/4843	33	D3-M12
hsa03013	Nucleocytoplasmic transport	33/1575	108/8113	0.00355668	0.0233994	0.0176572	3839/3836/3840/26019/3843/53371/129401/10527/9972/6612/23534/5903/4928/10073/9818/55705/1434/9631/4116/9670/51808/10250/10284/55308/59343/23214/23511/8086/65110/3838/22916/64901/1915	33	D3-M3
hsa05142	Chagas disease	33/1663	102/8113	0.00318173	0.0184205	0.0118691	6352/356/9630/7124/915/916/917/718/5330/2775/23236/54106/5054/2769/5293/712/919/10333/4615/3460/7099/2776/1147/5295/6416/4087/5599/6300/2767/2773/5594/5521/4843	33	D3-M12
hsa05146	Amoebiasis	33/1663	102/8113	0.00318173	0.0184205	0.0118691	9630/7124/913/5330/3689/23236/2769/5579/5293/3315/5578/10319/929/7099/2776/5295/5869/5868/2767/5878/5747/3915/912/3908/3912/1287/836/3913/1282/384/1286/1277/4843	33	D3-M12
hsa05235	PD-L1 expression and PD-1 checkpoint pathway in cancer	33/1663	89/8113	0.000213597	0.00320395	0.00206443	920/10538/915/916/3932/917/29126/55509/10125/54106/27040/5777/6772/5293/4773/116071/919/4615/4775/3460/7099/5781/4793/5533/1147/4772/5295/6300/3716/5605/6774/5594/3265	33	D3-M12
hsa04922	Glucagon signaling pathway	34/1663	107/8113	0.00384811	0.0208925	0.0134618	5330/2203/23236/5563/5465/468/801/5565/5562/1387/51422/5837/108/5213/200186/5160/2776/808/2033/5533/64764/5255/5257/5261/5162/23235/92579/90993/163688/126129/1375/3945/1374/5106	34	D3-M12
hsa04931	Insulin resistance	34/1575	108/8113	0.00179931	0.0142231	0.0107327	7124/8660/22877/10891/5509/3643/2308/6517/5293/5506/5565/10998/5581/51422/5837/6197/6195/200186/7376/6720/10062/6945/5599/5170/5296/92579/90993/4846/133522/8503/10999/51085/1374/5106	34	D3-M3
hsa04668	TNF signaling pathway	34/1526	112/8113	0.00204477	0.0118382	0.00774106	6352/3627/7124/5743/468/3659/23118/257397/5293/7185/7133/3726/3725/7187/1435/6376/3383/6300/330/5295/9020/329/5609/5599/8986/64764/9530/6416/5970/207/5594/5608/5296/7188	34	D3-M6
hsa05145	Toxoplasmosis	34/1526	112/8113	0.00204477	0.0118382	0.00774106	3310/959/4261/7124/1234/7097/3587/23533/23118/3303/6772/331/7099/5170/6300/330/3460/329/5599/3716/4793/6774/5970/2771/207/5594/5608/3913/3588/3914/3949/146850/10105/4843	34	D3-M6
hsa05222	Small cell lung cancer	34/1663	92/8113	0.000185544	0.00291569	0.00187869	7185/5293/5743/596/10319/331/330/1147/4149/5295/1027/6257/7157/5747/3915/1019/581/3908/578/3912/4616/1287/836/3913/1282/5915/1026/10912/1021/7188/1870/4609/1286/4843	34	D3-M12
hsa05222	Small cell lung cancer	34/1526	92/8113	3.07872e-05	0.000534725	0.00034966	5743/5293/7185/7187/331/330/5295/1027/329/4149/5925/5970/5747/1163/7157/207/1021/1017/3913/581/1287/5296/578/7188/5915/3674/6502/3914/1870/9134/1282/1285/1286/4843	34	D3-M6
hsa04935	Growth hormone synthesis, secretion and action	35/1526	119/8113	0.00318858	0.0164411	0.010751	55811/8660/5330/468/23236/5336/5579/6777/5293/6772/3726/1387/1399/115/2690/6300/3667/5295/2776/108/2033/5599/64764/5578/6416/6774/5747/2771/5331/207/5594/5608/5296/112/5582	35	D3-M6
hsa04660	T cell receptor signaling pathway	35/1575	104/8113	0.000398809	0.00529619	0.00399649	959/7124/915/917/916/5788/3702/3932/925/3937/10125/6300/5777/10298/5293/9020/27040/10892/3725/4775/7006/5533/8517/5609/5599/5894/5170/5605/4793/5296/5594/8503/5058/1326/56924	35	D3-M3
hsa04114	Oocyte meiosis	36/1526	131/8113	0.00925597	0.0363627	0.0237779	132864/80315/801/3480/6195/115/22849/6300/5533/367/108/8454/5529/6500/7532/8697/119504/5527/5518/51433/5594/5528/1017/25847/9232/112/4085/91860/6790/9134/9700/5347/9088/699/9133/991	36	D3-M6
hsa05145	Toxoplasmosis	36/1663	112/8113	0.00240557	0.0158768	0.01023	959/7124/4261/1234/2775/6772/23533/3587/23118/596/10319/5170/331/330/4615/3460/7099/4793/1147/5599/6300/3716/6774/3312/3915/2773/5594/3908/3588/3912/836/3949/3913/146850/10105/4843	36	D3-M12
[truncated: 140 more rows]

## Sheet: Figure2-GO
Description	p.adjust	Group
regulation of mRNA metabolic process	2.09e-06	G1-1
proteasomal protein catabolic process	1.05e-05	G1-1
regulation of mRNA catabolic process	1.06e-05	G1-1
autophagy	1.11e-05	G1-1
[truncated: 67 more rows]

## Sheet: Figure2-KEGG
Description	p.adjust	Group
[truncated: 38 more rows]

[truncated: 21 more sheets: Figure3b-pieplot, Figure3b, Figure3c, Figure3d, Figure4a, Figure4b, Figure4c, Figure5a, Figure5b, Figure5c, Figure5d, Figure5e, Figure6b, Figure6c, Figure6e, Figure7d, Figure7e, Figure 9b, Figure9d, Figure9e …]
