# Supplementary material for: Genome-wide epigenetic dynamics during postnatal skeletal muscle growth in Hu sheep
Source: Commun Biol. 2023 Oct 23;6:1077. doi: 10.1038/s42003-023-05439-0 (PMC10593826; doi:10.1038/s42003-023-05439-0)
Supplement: Supplementary file 3 — Supplementary Data 1-5 [file 42003_2023_5439_MOESM3_ESM.zip › Supplementary Data/Supplementary Data 2. DEG of the pairwise comparisons in D3,M3,M6,M12.xlsx]

## Sheet: Sheet1
GeneID	D3.median	M3.median	M6.median	M12.median	SYMBOL	somResults	DEG	tendency
gene10002	0	30.8603	22.768	22.4913	LOC105606717	G1	D3M3,D3M6,D3M12	1
gene10007	5439.81	7748.02	8481.48	6937.64	DCTN4	G1	D3M3,D3M6	1
gene10013	3275.55	8425.25	8128.02	5565.93	GPX3	G1	D3M3,D3M6,D3M12	1
gene10014	7515.39	10377.9	7495.67	8444.51	TNIP1	G1	D3M3	1
gene10028	3358.9	3959.34	4142.72	3758.06	G3BP1	G1	D3M6	1
gene10047	1196.66	1695.83	1521	1324.18	GEMIN5	G1	D3M3,D3M6	1
gene10072	493.506	755.054	619.39	504.177	LSM11	G1	D3M3,M3M12	1
gene10073	4189.23	5451.39	5324.98	5298.59	CLINT1	G1	D3M3,D3M6	1
gene10078	897.375	2663.47	4979.65	2325.04	RNF145	G1	D3M3,D3M6,D3M12	1
gene10083	0	7.95347	7.97853	0	LOC105610571	G1	D3M3	1
gene10086	3376.82	4997.51	4361.84	3520.17	TTC1	G1	D3M3	1
gene10097	7.42114	24.6169	22.9404	28.6967	GABRB2	G1	D3M12	1
gene10110	1513.91	2892.96	2456.04	2695.21	MAT2B	G1	D3M3,D3M6,D3M12	1
gene10139	1466.63	2076.76	2055.62	1879.91	SSBP2	G1	D3M3,D3M6	1
gene10217	38.2247	28.0815	271.27	53.1734	ELL2	G1	D3M6,M3M6	1
gene10277	716.712	1126.51	1151.08	1179.86	WDR36	G1	D3M6	1
gene1030	1944.13	3183.98	2907.8	3024.15	SEC22B	G1	D3M3,D3M6,D3M12	1
gene10334	724.489	939.45	934.571	814.594	LOC101112318	G1	D3M3	1
gene1038	11780.1	29131.5	34001.1	30423.3	PRKAB2	G1	D3M3,D3M6,D3M12	1
gene1040	1062.15	2862.47	3331.4	2027.34	CHD1L	G1	D3M3,D3M6	1
gene10439	54.2601	132.663	91.0719	79.6568	LOC105612761	G1	D3M3,D3M12	1
gene10445	2240.83	3735.12	3212.54	2929.12	LAMTOR3	G1	D3M3,D3M6,M3M12	1
gene10449	131.61	161.908	120.239	63.2773	TRMT10A	G1	D3M12,M3M12,M6M12	1
gene10478	15711	38029.3	48756	25392.6	PDLIM5	G1	D3M3,D3M6,D3M12	1
gene10521	38.2247	100.43	111.699	102.06	LOC105615456	G1	D3M3,D3M6,D3M12	1
gene10539	3007.92	4993.42	4183.06	4278.41	ADGRA3	G1	D3M3,D3M6	1
gene10542	1281.07	1594.11	3683.12	1514.57	PPARGC1A	G1	D3M3	1
gene1055	1683.22	2028.68	1614.53	1383.14	NUDT17	G1	M3M12	1
gene10588	1087.21	2541.9	2179.34	1389.78	RELL1	G1	D3M3,D3M6	1
gene1059	559.368	1087.74	903.024	823.882	PEX11B	G1	D3M3	1
gene10596	1525.04	1655.93	2030.62	1808.42	KLF3	G1	D3M6	1
gene10623	4672.53	7546.25	10035.5	6673.83	APBB2	G1	D3M6	1
gene1065	39701.2	72777.7	49679.4	63946.9	TXNIP	G1	D3M3,D3M6	1
gene10665	0	12.0693	14.5064	15.9314	TXK	G1	D3M3,D3M12	1
gene10673	5884.47	9066.17	8499.91	7638.42	OCIAD1	G1	D3M3,D3M6	1
gene10684	1423.46	1746.43	1509.19	1309.43	USP46	G1	D3M3	1
gene10687	1138.16	1505.24	1243.87	1396.18	SCFD2	G1	D3M3	1
gene10688	1420.22	1998.31	1583.37	1704.08	FIP1L1	G1	D3M3,D3M6	1
gene10719	161.626	181.503	173.272	159.314	HOPX	G1	D3M6	1
gene10800	11.113	35.8233	60.9269	20.412	ENAM	G1	D3M3,M3M12	1
gene10803	1347.12	2906.88	3388.06	2945.43	RUFY3	G1	D3M3,D3M6,D3M12	1
gene10834	73.8861	266.315	306.728	181.667	LOC101104661	G1	D3M3,D3M6	1
gene10849	7414.01	13325	12732.7	11391.2	USO1	G1	D3M3,D3M6,D3M12	1
gene10855	10826.8	16722.1	11219.2	7209.25	ART3	G1	D3M12,M3M12	1
gene10858	644.554	1088.47	836.138	1052.23	NUP54	G1	D3M3,D3M6,D3M12	1
gene10861	36.943	71.7758	116.777	75.6059	FAM47E	G1	D3M3,D3M6,D3M12	1
gene10873	10562.1	23803.4	20819.6	18161.7	CCNI	G1	D3M3,D3M6,D3M12	1
gene10885	213.925	364.327	499.908	389.85	BMP2K	G1	D3M3,D3M6,D3M12	1
gene10898	137.06	268.542	443.778	190.853	RASGEF1B	G1	D3M6	1
gene10904	63.8997	165.845	104.701	59.0398	LOC105609538	G1	D3M3	1
gene10908	7792.52	19374.5	13529.6	10748.8	HNRNPDL	G1	D3M3,M3M12	1
gene10916	11881.2	15626.6	13587.6	13069.8	COPS4	G1	D3M3	1
gene10940	0	11.4679	7.11943	7.0484	SLC10A6	G1	D3M3,D3M6,D3M12	1
gene10974	1219.85	1926.39	1614.56	1688.9	STX18	G1	D3M3,D3M12	1
gene10978	649.772	938.536	685.838	770.592	LYAR	G1	D3M3	1
gene110	757.332	1064.35	1022.7	1142.98	ATG16L1	G1	D3M3,D3M6,D3M12	1
gene11063	1892.18	2752.65	2367.56	1919.26	FAM193A	G1	D3M3	1
gene11064	3042.33	4079.72	3771.72	3636.87	RNF4	G1	D3M3	1
gene11074	114.293	236.075	243.708	84.5007	FGFR3	G1	D3M3,D3M6	1
gene11080	1252.32	2100.85	1973.22	1695.64	SLBP	G1	D3M3,D3M6,D3M12	1
gene11111	9665.36	17569.7	16622.9	14720.6	REEP5	G1	D3M3,D3M6	1
gene11139	1847.53	3566.64	3557.23	2939.18	ATG12	G1	D3M3,D3M6,D3M12	1
gene11142	457.161	703.134	564.863	308.319	LVRN	G1	D3M12,M3M12	1
gene11143	77.3495	82.5131	68.9055	26.2399	ARL14EPL	G1	M3M12	1
gene11146	191.094	276.568	281.424	245.687	LOC106990212	G1	D3M6	1
gene11161	2039.24	4549.52	4951.96	3689.52	COL4A3BP	G1	D3M3,D3M6,D3M12	1
gene11169	153.161	183.689	369.401	197.997	F2RL2	G1	D3M6	1
gene11176	557.609	827.592	718.157	615.966	LOC101106776	G1	D3M3	1
gene11198	1042.67	1350.13	2113.58	1399.15	JMY	G1	D3M6	1
gene11201	4615.02	5832.83	9500.97	6285.39	HOMER1	G1	D3M6	1
gene11203	103645	306977	257045	267717	CMYA5	G1	D3M3,D3M6,D3M12	1
gene11213	128.015	268.545	231.521	266.148	TXNDC16	G1	D3M3,D3M6,D3M12	1
gene11233	1294.33	2209.34	2714.88	2445.8	DENND4A	G1	D3M3,D3M6,D3M12	1
gene11239	2158.17	3111.4	2753.18	2808.7	DIS3L	G1	D3M3,D3M6	1
gene11280	1102.04	1265.77	2067.01	1218.59	TLE3	G1	D3M6	1
gene11297	1061.29	1362.13	1272.84	1238.6	HEXA	G1	D3M3	1
gene11302	6033.43	7644.14	7796.47	7952.61	ARIH1	G1	D3M6	1
gene11310	3200.19	5428.9	4575.28	4594.17	NPTN	G1	D3M3	1
gene11317	915.495	1306.35	946.497	1138.54	KHNYN	G1	D3M3	1
gene11386	101.932	264.068	188.583	216.479	REM2	G1	D3M3,D3M6,D3M12	1
gene11387	6180.72	8834.78	7372.16	7139.13	LRP10	G1	D3M3,D3M6,D3M12	1
gene11398	1711.5	5580.89	2764.71	4790.9	ABHD4	G1	D3M3,D3M6,D3M12	1
gene11437	1971.36	2836.85	3018.64	2576.16	TOX4	G1	D3M3,D3M6	1
gene1147	83.3475	504.955	718.818	221.521	CIART	G1	D3M3,D3M6,D3M12,M3M12	1
gene1149	2093.86	2482.16	1922.95	1673.49	PRPF3	G1	M3M12	1
gene1150	2296.24	3135.05	2732.28	2857.86	RPRD2	G1	D3M3,D3M6	1
gene11590	1247.98	2054	1680.57	1484.98	EMC4	G1	D3M3,D3M6	1
gene11627	0	8.87037	24.9364	8.89481	LOC105615669	G1	D3M6	1
gene11643	862.109	1538.86	1165.59	1452.32	BMF	G1	D3M3,D3M12	1
gene11675	1626.65	2440.1	2458.25	2591.8	INO80	G1	D3M3,D3M6,D3M12	1
gene1170	1702.84	3504.04	2424.33	2166.67	FAM63A	G1	D3M3	1
gene11700	1571.56	2009.87	1984.07	2105.83	VPS39	G1	D3M3,D3M12	1
gene11701	2193.89	3323.17	3092.04	3306.23	TMEM87A	G1	D3M3,D3M6,D3M12	1
gene11703	46972.8	83867.2	75615.9	67971.9	CAPN3	G1	D3M3,D3M6,D3M12	1
gene11719	2293.93	4831.45	4129.68	3827.28	LOC101118703	G1	D3M3,D3M6,D3M12	1
gene1172	170.862	309.14	232.996	315.164	LOC106990657	G1	D3M3,D3M6,D3M12	1
gene11740	3574.68	6424.67	5731.25	4416.33	KLHDC2	G1	D3M3,D3M6,M3M12	1
gene11752	1880.33	2940.66	3174	2612.85	SAV1	G1	D3M3,D3M6,D3M12	1
gene11773	18.5217	28.6601	37.7167	22.1521	LOC105607696	G1	D3M6	1
gene11791	37.1057	249.169	620.149	119.823	CA12	G1	D3M3,D3M6	1
gene11818	2600.18	3732.65	2938.27	3425.24	GTF2A2	G1	D3M3,D3M12	1
gene11837	90.504	375.878	302.18	213.476	MNS1	G1	D3M3,D3M6	1
gene11840	146.567	469.228	265.41	215.48	TEX9	G1	D3M3,D3M6	1
gene1185	93144.9	138588	115787	108183	TMOD4	G1	D3M3	1
gene11850	2162.88	5592.95	6507.65	4990.27	CCPG1	G1	D3M3,D3M6,D3M12	1
gene11854	1250.46	1868.97	1550.93	1390.93	RSL24D1	G1	D3M3	1
gene1186	1629.87	2353.91	2240.52	1897.71	VPS72	G1	D3M3,D3M6,D3M12	1
gene11873	9726.41	15292	15060.6	17715.7	MAPK6	G1	D3M3,D3M12	1
gene1189	9577.55	14629.6	13818	15326.9	PSMD4	G1	D3M3,D3M12	1
gene11924	3.46341	16.762	19.1705	6.04149	LOC105615725	G1	D3M3,D3M6	1
gene11936	672.117	862.346	789.466	692.098	SHF	G1	D3M3	1
gene11966	642.387	1076.03	972.989	1021.01	ATG14	G1	D3M3,D3M6,D3M12	1
gene11990	3322.56	5486.59	4519.82	5038.06	PSMA3	G1	D3M3,D3M6,D3M12	1
gene11991	955.472	1321.63	1515.19	1483.19	ARID4A	G1	D3M6	1
gene120	596.73	1062.88	984.26	791.883	EFHD1	G1	D3M3	1
gene12019	1389.12	2600.6	2369.03	2114.19	MNAT1	G1	D3M3,D3M6	1
gene1202	32.3252	177.155	61.9355	98.3996	CGN	G1	D3M3,D3M12	1
gene1203	83.5422	145.879	103.627	120.83	TUFT1	G1	D3M3,D3M12	1
gene12036	2336.73	3470.84	3667.95	3376.51	PPP2R5E	G1	D3M3,D3M6	1
gene12040	4178.1	6526.55	6478.03	5381.96	SYNE2	G1	D3M3,D3M6,D3M12	1
gene12054	11058.4	17515.8	18970.9	17260.2	CHURC1	G1	D3M3	1
gene12060	909.414	1635.94	1300.48	1525.99	MAX	G1	D3M3,D3M6,D3M12	1
gene1207	3174.77	4774.37	3905.13	4190.78	SNX27	G1	D3M3,D3M6,D3M12	1
gene12110	2092.8	3577.44	2517.97	2804.26	SRSF5	G1	D3M3	1
gene12112	46.719	95.8166	80.6869	32.7999	LOC105606998	G1	D3M3,M3M12	1
gene12114	2014.23	5812.4	5046.78	4476.31	SLC8A3	G1	D3M3,D3M6,D3M12	1
gene12125	34.8092	144.208	114.924	133.355	LOC101102399	G1	D3M3,D3M6,D3M12	1
gene12126	572.032	813.901	632.838	820.636	MED6	G1	D3M3	1
gene12128	1815.88	6934.22	5416.3	6290.86	TTC9	G1	D3M3,D3M6,D3M12	1
gene1215	603.36	1373.54	1686.27	1340.11	RORC	G1	D3M3,D3M6,D3M12	1
gene12160	1496.55	2389.24	2369.45	1999.49	ZNF410	G1	D3M3,D3M6	1
gene12166	621.402	1378.63	1410.12	1685.57	LIN52	G1	D3M3,D3M6,D3M12	1
gene12172	700.763	1199.36	1015.45	1216.41	ISCA2	G1	D3M3,D3M6	1
gene12177	758.811	1218.43	932.988	1077.76	FCF1	G1	D3M3	1
gene12206	145.466	181.513	98.881	100.274	IFT43	G1	M3M12	1
gene12208	787.849	1021.25	1088.71	1091.77	GPATCH2L	G1	D3M6	1
gene12211	1201.95	1663.27	1428.2	1272.64	ANGEL1	G1	D3M3	1
gene12217	377.999	740.566	589.799	606.238	LOC105615773	G1	D3M3	1
gene12218	13.9146	36.8647	66.3595	15.5659	LOC105606528	G1	D3M3,D3M6	1
gene12219	842.736	2012.86	2065.54	1747.83	CIPC	G1	D3M3,D3M6,D3M12	1
gene12273	811.687	2343.9	1581.57	1605.32	GSTA1	G1	D3M3	1
gene12284	15924.8	55235.6	42119.2	39895.5	CALM1	G1	D3M3,D3M6,D3M12	1
gene12294	10370.1	16716.5	16400.8	14162	EIF3J	G1	D3M3,D3M6	1
gene12383	726.344	1584.43	1251.08	1264.69	RNF217	G1	D3M3,D3M6,D3M12	1
gene12397	1471.55	1134.81	1243.13	936.202	HSF2	G1	D3M12,M3M12	1
gene12403	419.41	726.765	712.312	684.901	LOC101122794	G1	D3M3,D3M6	1
gene12423	19.4805	48.5393	133.687	34.6049	ROS1	G1	D3M3,D3M6,D3M12	1
gene12425	3407.3	7710.67	9794	3798.1	VGLL2	G1	D3M3,D3M6,M3M12,M6M12	1
gene12434	1334.68	2269.62	2076.59	1452.08	RWDD1	G1	D3M3	1
gene12440	1220.58	1609.54	1809.67	1945.5	TSPYL4	G1	D3M3,D3M6,D3M12	1
gene12451	67.2979	200.747	143.18	126.751	HS3ST5	G1	D3M3	1
gene12468	4204.96	7004.47	6080	6027.68	REV3L	G1	D3M3,D3M6	1
gene12469	456.559	1373.82	1275.96	965.253	KIAA1919	G1	D3M3,D3M6,D3M12	1
gene12470	1246.75	2083.8	1978.99	1345.15	SLC16A10	G1	D3M3,D3M6,M3M12	1
gene12477	1491.58	3171.68	2602.44	2649.54	DDO	G1	D3M3,D3M6,D3M12	1
gene12494	5241.03	10462.8	5648.08	5433.53	SESN1	G1	D3M3,M3M12	1
gene12508	1223.36	2283.35	1478.47	1330.87	SOBP	G1	D3M3,M3M12	1
gene12511	41.7711	71.7982	79.0153	71.4422	BEND3	G1	D3M3	1
gene12527	4193.03	5484.47	5061.29	4908.83	PREP	G1	D3M3,D3M6	1
gene12529	2144.81	5481.89	4635.58	4939.66	POPDC3	G1	D3M3,D3M6,D3M12	1
gene1255	260.229	502.356	459.599	432.973	LOC101121654	G1	D3M3,D3M6	1
gene12554	2657.68	4842.34	3712.39	3250.94	FAXC	G1	D3M3,D3M6,M3M12	1
gene12555	1742.41	4735.53	4619.36	4129.97	FBXL4	G1	D3M3,D3M6,D3M12	1
gene12564	228.2	528.511	466.381	473.649	FHL5	G1	D3M3,D3M6	1
gene12565	1554.47	2358.35	2530.5	2680.67	UFL1	G1	D3M3,D3M6	1
gene12590	279.677	685.13	803.705	425.925	BACH2	G1	D3M3,D3M6	1
gene12599	7705.46	17998.6	16235.6	13628.1	RRAGD	G1	D3M3,D3M6,D3M12	1
gene12605	3078.97	8232.53	6116.63	4487.59	PNRC1	G1	D3M3,D3M6,M3M12	1
gene12635	662.561	957.12	854.563	935.265	CEP162	G1	D3M3	1
gene12663	1046.38	2348.71	1437.33	2128.24	AKAP7	G1	D3M3,D3M12	1
gene12670	823.137	1000.68	2828.39	1147.87	CTGF	G1	D3M6	1
gene12699	4679.96	13959.7	15065.5	11058.9	EYA4	G1	D3M3,D3M6	1
gene12709	6628.97	9033.06	9836.68	9072.13	HBS1L	G1	D3M3,D3M6,D3M12	1
gene12711	168.831	267.601	369.709	266.711	AHI1	G1	D3M6,D3M12	1
gene12712	5486.12	7788.27	8913.46	8406.73	LOC101111026	G1	D3M6	1
gene12714	2254.17	2857.4	2124.98	1589.95	PDE7B	G1	M3M12	1
gene12735	26.9016	30.1374	84.0554	33.7609	PERP	G1	D3M6	1
gene12742	2221.99	4491.9	4076.27	3737.31	REPS1	G1	D3M3,D3M6,D3M12	1
gene12745	27843.5	58395.7	48427.7	51069.4	TXLNB	G1	D3M3,D3M6,D3M12	1
gene12786	365.491	621.305	614.644	668.592	STXBP5	G1	D3M3,D3M6,D3M12	1
gene12789	697.6	1604.1	1484.01	1014.92	LOC101103243	G1	D3M3,D3M6	1
gene12799	5.30898	20.5701	34.0151	31.8627	ZC3H12D	G1	D3M3,D3M6,D3M12	1
gene1281	6425.78	8501.66	7836.91	6867.81	CHTOP	G1	D3M3	1
gene12817	268.564	471.136	441.675	316.508	ZBTB2	G1	D3M3,D3M6,M3M12	1
gene12844	354.64	451.873	467.001	478.285	TFB1M	G1	D3M3,D3M6	1
gene12855	3701.55	5151.53	5669.31	4645.91	SNX9	G1	D3M3,D3M6,D3M12	1
gene12863	399.142	874.234	861.931	901.712	TULP4	G1	D3M3,D3M6,D3M12	1
gene12868	752.714	1047.55	1035.3	1044.03	DYNLT1	G1	D3M3,D3M12	1
gene12881	1386.52	1703.09	1317.6	1394.26	WTAP	G1	D3M3	1
gene1290	6988.86	10341.3	10020.3	9151.65	DENND4B	G1	D3M3,D3M6	1
gene12903	20426.8	27811.5	37617.5	31133.6	QKI	G1	D3M6	1
gene12919	1018.24	1523.1	1253.02	1196.73	FGFR1OP	G1	D3M3,D3M6	1
gene12924	222.26	1728.57	1436.31	1371.54	UNC93A	G1	D3M3,D3M6,D3M12	1
gene12939	1545.53	2262.79	2197	1747.83	PHF10	G1	D3M3,D3M6	1
gene12969	355.616	463.943	390.046	283.727	SDHAF4	G1	M3M12	1
gene12975	1406.88	2891.83	2792.87	3090.22	LMBRD1	G1	D3M3,D3M6,D3M12	1
gene12992	2263.76	4917.7	5812.72	5409.17	PTP4A1	G1	D3M3,D3M6,D3M12	1
gene13002	2120.73	2610.4	2009.22	1699.02	ZNF34	G1	M3M12	1
gene13005	940.751	1424.75	1178.65	1291.87	ZNF7	G1	D3M3	1
gene13051	2108.06	3109.29	3031.3	3492.33	SCRIB	G1	D3M3	1
gene13068	775.804	1419.66	1219.54	1079.61	ZC3H3	G1	D3M3,D3M6,D3M12	1
gene1307	6280.52	9207.11	8651.07	7211.47	UBAP2L	G1	D3M3,D3M6	1
gene1308	1866.06	3426.41	2816.13	2118.08	HAX1	G1	D3M3,D3M6,M3M12	1
gene13094	55.2134	118.888	101.254	101.179	TSNARE1	G1	D3M3,D3M6,D3M12	1
gene1311	5923.92	8802.43	7179.5	5301.4	IL6R	G1	D3M3,M3M12	1
gene13125	393.344	830.584	1297.67	766.58	NDRG1	G1	D3M3,D3M6,D3M12	1
gene1314	3588.87	6234.19	4541.94	5295.37	UBE2Q1	G1	D3M3,D3M6,D3M12	1
gene13145	698.454	1507.25	1117.79	890.113	ASAP1	G1	D3M3	1
gene13159	208.959	287.162	377.512	364.687	LOC101104157	G1	D3M6	1
gene13160	1805.05	1469.43	1971.61	695.778	TRIB1	G1	D3M12,M3M12,M6M12	1
gene13175	2500.53	4540.89	3790.33	4225.56	RNF139	G1	D3M3	1
gene13188	637.29	767.371	600.922	615.7	WDYHV1	G1	M3M12	1
gene1319	1783.64	4585.16	3642.56	2722.7	KCNN3	G1	D3M3,D3M6,D3M12	1
gene13200	78.504	185.77	289.77	138.697	LOC101110341	G1	D3M3,D3M6	1
gene13260	3081.08	3968.71	3944.7	3173.52	SDCBP	G1	D3M3,D3M6	1
gene13261	2052.65	2821.33	2327.01	2042.47	NSMAF	G1	D3M3	1
gene13268	8150.46	15338.9	13069.7	11645	RAB2A	G1	D3M3,M3M12	1
gene13270	1247.68	2873.91	1851.43	1709.14	CHD7	G1	D3M3,D3M6	1
gene13290	1399.45	1989.38	2981.46	1254.83	PDE7A	G1	D3M3,D3M6,M3M12,M6M12	1
gene13310	8328.69	13286.6	10793	10842.5	COPS5	G1	D3M3,D3M6,D3M12	1
gene13351	32060.1	52469.9	58516.9	51323	JPH1	G1	D3M3,D3M6,D3M12	1
gene13401	223.186	429.166	333.93	316.387	MED30	G1	D3M3,D3M6	1
gene13407	17478.7	26372.6	22451.4	17469.6	EIF3H	G1	D3M3,M3M12	1
gene13424	1338.93	1995.21	1585.37	1494.26	EBAG9	G1	D3M3	1
gene13425	97.4024	217.667	282.15	111.768	PKHD1L1	G1	D3M3,D3M6	1
gene13435	13084.4	18760.7	16023.6	9802.48	EIF3E	G1	M3M12	1
gene13444	7152.26	7134.6	23103.6	8297.75	ABRA	G1	D3M6	1
gene13445	1653.06	3409.58	4466.52	3629.93	OXR1	G1	D3M3,D3M6,D3M12	1
gene13456	1009.47	1612.74	1241.96	1353.23	DCAF13	G1	D3M3	1
gene13457	768.088	1613.36	1252.63	1395.58	SLC25A32	G1	D3M3,D3M6,D3M12	1
gene13464	3288.31	4439.35	4034.34	4869.91	ATP6V1C1	G1	D3M3,D3M12	1
gene13469	1710.29	3252.89	3118.16	1582.87	KLF10	G1	D3M3,D3M6,M3M12,M6M12	1
gene13479	2032.28	3598.37	3837.67	2901.38	ZNF706	G1	D3M3,D3M6,D3M12	1
gene13485	6851.77	11055.8	10870.7	6723.97	PABPC1	G1	D3M3,D3M6,M3M12	1
gene13490	2650.27	3500.98	3700.52	3322.82	RNF19A	G1	D3M6	1
gene1352	1120.59	1732.57	1201.84	1100.2	LOC105605579	G1	M3M12	1
gene13545	4033.76	5107.9	5459.02	3849.44	INTS8	G1	M3M12	1
gene13551	50.9662	68.6441	134.478	83.5739	RAD54B	G1	D3M6	1
gene13560	1439.62	1693.26	1815.3	1181.9	RBM12B	G1	M6M12	1
gene13569	1064.93	973.732	936.74	560.373	RUNX1T1	G1	D3M12,M3M12	1
gene13609	387.556	670.953	553.42	419.884	E2F5	G1	D3M3,M3M12	1
gene1361	1454.88	1682.05	2124.24	1719.65	RIT1	G1	D3M6	1
gene13610	931.195	1873.35	2108.75	2053.1	LRRCC1	G1	D3M3,D3M6	1
gene1362	1980.25	2444.91	2613.98	1929.06	KIAA0907	G1	M3M12,M6M12	1
gene13620	427.643	637.377	873.733	608.177	SNX16	G1	D3M3,D3M6	1
gene13635	15553.2	26879.6	31406.2	26363.6	SNTB1	G1	D3M3,D3M6,D3M12	1
gene13665	514.971	818.632	980.899	850.567	ELF1	G1	D3M3,D3M6,D3M12	1
gene13672	853.849	1460.87	1330.09	1243.09	NAA16	G1	D3M3	1
gene13673	727.272	696.439	1298.69	523.596	RGCC	G1	M6M12	1
gene1368	2162.33	4766.7	4874.44	3676.89	UBQLN4	G1	D3M3,D3M6,D3M12	1
gene13680	83.1218	86.0415	157.051	139.961	EPSTI1	G1	D3M6	1
gene13696	925.886	1035.89	934.571	775.014	NUFIP1	G1	M3M12	1
gene13697	1171.5	1729.42	1404.95	1686.85	GPALPP1	G1	D3M3	1
gene13700	105098	218447	196049	146215	TPT1	G1	D3M3,D3M6	1
gene13717	297.273	434.358	482.338	428.273	NUDT15	G1	D3M3,D3M6	1
gene13719	13156.7	14930.4	15338.1	12809	ITM2B	G1	D3M3	1
gene13720	1108.52	1521.23	1741.21	1415.08	RB1	G1	D3M6	1
gene13737	6598	15552.2	15994.8	15080.4	KPNA3	G1	D3M3,D3M6,D3M12	1
gene1376	438.699	998.173	824.332	786.26	LOC101102276	G1	D3M3,D3M6,D3M12	1
gene13773	2532.91	4517.49	9196.16	2658.67	FOXO1	G1	D3M3,D3M6,M3M12,M6M12	1
gene13780	1124.45	1542.18	1381.26	1340.89	COG6	G1	D3M3	1
gene1379	5623.42	9861.32	10988.4	7944.18	SMG5	G1	D3M3,D3M6,D3M12	1
gene13800	2733.76	4476.46	4162.49	3495.56	SPG20	G1	D3M3,D3M6	1
gene13821	12.0593	40.3236	31.9141	27.0087	KL	G1	D3M3	1
gene13845	698.267	1091.35	1209.51	1027.75	USPL1	G1	D3M3,D3M6,D3M12	1
gene13857	1796.6	4278.86	4698.25	4648.65	SLC46A3	G1	D3M3,D3M6,D3M12	1
gene13867	2675.73	3750.97	3201.61	3289.15	LOC101114283	G1	D3M3	1
gene13868	5354.61	6072.13	6036.57	4485.55	LOC101114533	G1	M3M12	1
gene13884	1048.24	1580.97	1792.27	1680.93	NUP58	G1	D3M3,D3M6,D3M12	1
gene13908	1381.4	1770.02	1563.9	1342.84	N6AMT2	G1	D3M3,M3M12	1
gene13909	361.78	424.586	366.712	279.645	IFT88	G1	M3M12	1
gene13910	578.802	879.888	721.268	765.528	CRYL1	G1	D3M3	1
gene13945	943.937	1130.52	1025.99	748.138	DIS3	G1	M3M12	1
gene13946	131.504	239.266	194.654	161.106	PIBF1	G1	D3M3,D3M6,M3M12	1
gene13953	1196.66	1752.19	1697.98	1366.35	KLF12	G1	D3M3,D3M6	1
gene13960	6403.84	7166.31	8899.35	6640.76	TBC1D4	G1	D3M6	1
gene13968	741.793	1246.81	1162.69	991.772	LOC101103163	G1	D3M3	1
gene14061	13497.7	22320.5	19815.7	19917.7	IPO5	G1	D3M3,D3M6,D3M12	1
gene14068	3044.17	4026.6	3720.81	3453.72	UBAC2	G1	D3M3	1
gene14073	5917.43	7925	7748.56	6424.09	TM9SF2	G1	D3M3,D3M6	1
gene14095	5219.79	8437.28	7448.71	7449.41	TPP2	G1	D3M3,D3M6,D3M12	1
gene14096	19.7252	396.766	974.571	171.461	METTL21C	G1	D3M3,D3M6,D3M12	1
gene14097	72.2021	111.062	74.8091	53.0713	TEX30	G1	M3M12	1
gene14116	34.8092	183.675	321.956	144.541	IRS2	G1	D3M3,D3M6,D3M12	1
gene14124	1728.24	2245.02	2117.64	2096.95	ING1	G1	D3M3,D3M12	1
gene14143	1710.48	2658.62	1954.68	1559.71	PCID2	G1	D3M3,M3M12	1
gene14144	23279.9	37153.2	36925.3	39126.1	CUL4A	G1	D3M3,D3M6,D3M12	1
gene14145	16122.2	21799.5	20853	20610.5	LAMP1	G1	D3M3,D3M6,D3M12	1
gene14148	593.691	913.077	712.312	551.975	LOC101120174	G1	D3M3,M3M12	1
gene14158	2157.57	3059.21	3114.88	2652.21	CHAMP1	G1	D3M3,D3M6	1
gene14204	141803	288591	316257	212721	TPT1	G1	D3M3,D3M6	1
gene14213	3962.45	5938.56	5253.5	5141.15	VEZF1	G1	D3M3,D3M6	1
gene14255	9283.09	12867.3	15096.4	13514.6	CLTC	G1	D3M3,D3M6,D3M12	1
gene14256	1501.44	3867.75	3224.38	2685.12	PTRH2	G1	D3M3,D3M6,D3M12,M3M12	1
gene14264	5654.07	6991.32	6405.39	5141.79	LOC101107031	G1	D3M3,M3M12	1
gene14288	2716.14	3012.4	2439.82	2363.47	GGNBP2	G1	M3M12	1
gene14297	953.773	1327.69	1265.25	1067.33	TADA2A	G1	D3M3	1
gene14303	2455.21	3175.66	2952.26	2878.58	HEATR6	G1	D3M3,D3M6	1
gene14311	0	8.94668	10.2836	8.44022	LOC101114535	G1	D3M6	1
gene14315	184.753	411.474	420.665	491.438	LOC101114790	G1	D3M3,D3M6,D3M12	1
gene14360	7562.14	12230.6	11059.8	12167.6	PSMD11	G1	D3M3,D3M6,D3M12	1
gene14373	2108.73	2374.78	2310.69	2054.47	UTP6	G1	M3M12	1
gene14384	770.871	2301.52	2278.27	1636.65	KSR1	G1	D3M3,D3M6,D3M12	1
gene14425	5820.77	6685.21	4369.14	3631.3	TIAF1	G1	M3M12	1
gene14439	57.337	107.867	86.2673	40.297	LOC105613550	G1	D3M6	1
gene14444	7395.53	10304.8	8739.54	8248.83	BLMH	G1	D3M3	1
gene14453	7085.37	9987.74	9756.62	9468.53	NXN	G1	D3M3	1
gene14463	202.812	287.514	327.12	333.737	RPH3AL	G1	D3M3,D3M12	1
gene14468	33258.4	49842.7	40084.1	38388.6	YWHAE	G1	D3M3	1
gene14472	5670.68	7744.63	8427.03	6519.68	MYO1C	G1	D3M3,D3M6,D3M12	1
gene14473	2961.61	3966.11	3374	2570.6	INPP5K	G1	D3M3	1
gene14474	2770.23	4744.96	4509.14	4408.49	PITPNA	G1	D3M3,D3M6,D3M12	1
gene14481	773.495	968.635	853.257	976.499	WDR81	G1	D3M6	1
gene14488	526.651	864.269	680.351	631.532	DPH1	G1	D3M3	1
gene14494	2412.84	5578.97	4153.19	4675.11	TSR1	G1	D3M3,D3M6,D3M12	1
gene14501	9644.44	11671.8	11470.2	9472.6	PAFAH1B1	G1	D3M6	1
gene14530	47.7808	147.233	157.207	87.6016	ASPA	G1	D3M6	1
gene14548	647.452	1389.1	1048.81	1304.2	ANKFY1	G1	D3M3,D3M6,D3M12	1
gene14550	19008.8	34573.4	29643.9	23619.7	UBE2G1	G1	D3M3,D3M6,M3M12	1
gene14585	8210.87	18231.7	17944.4	16146.9	RABEP1	G1	D3M3,D3M6,D3M12	1
gene14593	976.979	2044.46	1060.28	944.057	INCA1	G1	D3M3,M3M12	1
gene146	1841.38	2486.4	2350.76	2183.68	KIAA0319L	G1	D3M3,D3M12	1
gene14636	1453.6	2203.68	1776.69	1677.48	PHF23	G1	D3M3,D3M6,D3M12	1
gene14637	13960.1	19131.4	18562.4	15530.3	GABARAP	G1	D3M3,M3M12	1
gene14641	9143.13	20391.9	14655.1	18430.6	SLC2A4	G1	D3M3,D3M12	1
gene14660	2796.84	5588.78	5235.76	4851.01	ZBTB4	G1	D3M3,D3M6,D3M12	1
gene14669	116.798	181.958	123.134	125.864	SOX15	G1	D3M3	1
gene14670	10555.3	15963.8	13498.4	15569.7	FXR2	G1	D3M3,D3M12	1
gene14702	581.632	732.605	828.019	397.534	LOC106991397	G1	M3M12,M6M12	1
gene14703	3115.34	5440.85	9850.92	3645.33	PER1	G1	D3M6,M6M12	1
gene14704	3128.01	4253.25	2877.79	3046.64	VAMP2	G1	M3M12	1
gene14729	3824.72	4872.45	6056.83	3609.07	NDEL1	G1	D3M6	1
gene14750	206477	353621	335777	324878	LOC101111980	G1	D3M3	1
gene14754	1040.92	1909.26	1442.87	1095.52	LOC101103408	G1	D3M3	1
gene14765	4224.21	6637.91	6221.95	6566.09	MAP2K4	G1	D3M3,D3M6,D3M12	1
gene14768	65.8626	126.138	109.523	119.017	ARHGAP44	G1	D3M3	1
gene14776	5016.69	5650.37	10401.8	2760.73	PMP22	G1	D3M6,M3M12,M6M12	1
gene14779	1252.99	1718.07	1434.84	1465.58	LOC105601852	G1	D3M3	1
gene1478	79.6432	185.571	172.535	177.217	ACKR1	G1	D3M3,D3M6,D3M12	1
gene14788	189.239	229.836	213.585	123.416	LOC105616344	G1	M3M12	1
gene14798	958.496	4007.65	4010.42	3001.66	SPECC1	G1	D3M3,D3M6,D3M12	1
gene14815	23.2062	32.9261	20.6452	7.78296	SLC5A10	G1	M3M12	1
gene14819	1669.76	2455.07	2809.13	2621	SMCR8	G1	D3M3,D3M6,D3M12	1
gene14827	1630.8	2731.53	3093.09	3015.34	GID4	G1	D3M3,D3M6,D3M12	1
gene14835	198.569	850.657	1209.51	186.529	RASD1	G1	D3M3,D3M6,M3M12,M6M12	1
gene14836	1177.05	2163.95	1944.33	1280.85	MED9	G1	D3M3,D3M6	1
gene14839	5167.89	7620.68	8077.21	6477.65	COPS3	G1	D3M3,D3M6	1
gene14840	1174.27	2121.95	2118.43	1377.46	FLCN	G1	D3M3,D3M6,D3M12	1
gene14848	6499.25	8921.39	8406.47	6965.75	NATD1	G1	D3M3	1
gene14854	915.896	1400.78	1043.41	1229.53	UTP18	G1	D3M3	1
gene14855	1009.27	1554.1	1384.7	1488.22	MBTD1	G1	D3M3	1
gene14862	15910	22450.1	30037.3	22687	TOB1	G1	D3M3,D3M6,D3M12	1
gene14863	862.179	1818.95	1911.17	1409.52	WFIKKN2	G1	D3M3,D3M6,D3M12	1
gene14934	289.87	438.082	515.625	436.958	SKAP1	G1	D3M3,D3M6	1
gene14969	1076.99	1904.33	1567.42	1827.42	PCGF2	G1	D3M3,D3M12	1
gene14988	48.2374	97.2494	71.9854	53.3689	ARL5C	G1	D3M3	1
gene150	3062.15	4481.39	3951.28	3822.55	PSMB2	G1	D3M3	1
gene15000	139728	342002	408468	410348	TCAP	G1	D3M3,D3M6,D3M12	1
gene15016	7770.86	12461.9	10071	12346	PSMD3	G1	D3M3	1
gene15021	2396.68	6672.62	1714.29	3820.72	NR1D1	G1	D3M3	1
gene15085	72049.2	115168	95407.5	90799	EIF1	G1	D3M3	1
gene15099	4448.04	6363.41	6422.71	5862.74	NKIRAS2	G1	D3M3,D3M6,D3M12	1
gene15110	2697.72	6278.49	6796.69	6265.28	STAT5B	G1	D3M3,D3M6,D3M12	1
gene15111	1303.89	2041.87	1872.78	2450.52	STAT5A	G1	D3M3,D3M12	1
gene15119	5268.08	7354.84	6939.9	6370.91	MLX	G1	D3M3,D3M6,D3M12	1
gene15130	3929.71	9087.63	9026.37	7843	EZH1	G1	D3M3,D3M6,D3M12	1
gene15168	12814.4	37669.1	36135.9	28402.8	DUSP3	G1	D3M3,D3M6,D3M12	1
gene15178	3881.93	5123.43	4925.29	4815.96	LSM12	G1	D3M3	1
gene15180	3620.59	5817.46	6458.99	5856.18	HDAC5	G1	D3M3,D3M6,D3M12	1
gene15222	1535.36	3568.43	2474.8	1541.03	MAP3K14	G1	D3M3,D3M6,M3M12	1
gene15254	1717.07	2743.7	2585.94	2375.96	TLK2	G1	D3M3,D3M6	1
gene153	2865.79	9368.46	8381.15	8975.33	AGO4	G1	D3M3,D3M6,D3M12	1
gene15306	4833.77	7557.78	7170.51	7852.29	PSMD12	G1	D3M3,D3M6	1
gene15308	783.606	1005.27	1398.57	777.184	METRNL	G1	D3M6	1
gene15319	3505.56	4619.23	4628.21	4421.83	FOXK2	G1	D3M3,D3M6	1
gene15335	5955.62	11128.6	8251.76	7905.27	CSNK1D	G1	D3M3,D3M6,M3M12	1
gene15341	2771.88	4053.66	3681.48	3768.07	RFNG	G1	D3M3,D3M6	1
gene15351	719.898	1175.96	1356.65	1118.68	MAFG	G1	D3M3,D3M6	1
gene15359	17104.8	36553.2	30656.4	20154.1	PPP1R27	G1	D3M3,D3M6	1
gene15365	3816.39	5010.96	4424.33	4746.49	HGS	G1	D3M3	1
gene15371	6162.56	10918.8	11601.1	11224.1	NPLOC4	G1	D3M3,D3M6,D3M12	1
gene15386	493.735	1106.89	1713.93	939.515	BAIAP2	G1	D3M3,D3M6,D3M12	1
gene15426	11208.3	22920	17521.7	17309.9	SYNGR2	G1	D3M3,D3M6,D3M12,M3M12	1
gene15443	5229.35	7151.14	6069.71	5767.17	SRSF2	G1	D3M3	1
gene15465	1465.47	3784.78	3565.25	3617.48	RNF157	G1	D3M3,D3M6,D3M12	1
gene15468	2048.23	2811.58	2490.75	2384.92	EXOC7	G1	D3M3	1
gene15471	6332.09	8969.19	7802.1	8880.99	SRP68	G1	D3M3	1
gene15482	1014.78	1827.94	1891.3	1607.19	WBP2	G1	D3M3,D3M6,D3M12	1
gene15483	1409.77	2018.77	1735.56	1435.4	UNC13D	G1	D3M3,D3M6,M3M12	1
gene15486	10081.3	14826.3	12971.6	9849.89	H3F3B	G1	D3M3,M3M12	1
gene15488	746.942	1123.02	1125.66	1001.88	ITGB4	G1	D3M6	1
gene1549	3217.24	4671.61	4350.76	4680.9	DEDD	G1	D3M3,D3M6,D3M12	1
gene15504	4136.76	6431.22	5545.25	4683.12	GGA3	G1	D3M3	1
gene15510	700.119	1204.14	1127.15	973.687	SLC16A5	G1	D3M3,D3M6	1
gene15514	786.245	1538.1	1521.98	1455.41	KCTD2	G1	D3M3,D3M6,D3M12	1
gene15556	2708.79	4489.21	3619.04	3549.03	COG1	G1	D3M3	1
gene15565	0	16.8493	19.5154	17.7896	LOC105616446	G1	D3M3,D3M6,D3M12	1
gene15623	1859.97	2029.87	5065.64	1833.59	BTG2	G1	D3M6	1
gene15628	9266.39	12057.9	14198	11502.3	ZC3H11A	G1	D3M3,D3M6	1
gene15650	0	0	2.90128	0	LOC105609389	G1	M6M12	1
gene15692	1240.37	2471.99	1588.42	1794.62	PFKFB2	G1	D3M3,D3M12	1
gene15714	206.535	410.577	329.594	320.199	LOC101117007	G1	D3M3	1
gene1575	9.23576	36.1825	57.7419	35.5793	HSPA6	G1	D3M3,D3M6	1
gene15759	1365.74	1752.33	1824.95	1790.87	RRP15	G1	D3M3,D3M6	1
gene15769	678.106	919.317	768.84	809.688	BPNT1	G1	D3M3	1
gene15771	3215.21	4666.45	5606.95	4994.02	RAB3GAP2	G1	D3M3,D3M6,D3M12	1
gene15783	4866.09	7476.7	7650.04	7097.38	MIA3	G1	D3M3,D3M6,D3M12	1
gene15796	2344.98	3097.06	3117.42	3393.3	NVL	G1	D3M3,D3M6	1
gene15819	0	0	0	0	LEFTY2	G1	M3M6,M6M12	1
gene15839	1711.62	2171.65	2826.18	2220.25	AHCTF1	G1	D3M6	1
gene15901	2674.66	5437.32	5049.89	4747.6	BLZF1	G1	D3M3,D3M6,D3M12	1
gene15905	230.901	265.274	641.54	270.087	SLC19A2	G1	D3M6	1
gene15913	1167.27	1954.18	1972.87	1477.87	SCYL3	G1	D3M3,D3M6	1
gene15920	252.708	614.141	1099.12	670.153	FMO3	G1	D3M6	1
gene15922	27.8474	93.6837	112.445	69.2098	FMO2	G1	D3M3,D3M6,D3M12	1
gene15923	18.5217	92.8693	28.4777	48.7312	FMO1	G1	D3M3	1
gene15946	1887.87	4212.41	3497.88	3999.47	DHRS3	G1	D3M3,D3M6,D3M12	1
gene15959	1291.28	1675.07	1893.81	1706.69	CLCN6	G1	D3M3,D3M6	1
gene1597	1931.81	2703.94	2814.55	2824.4	UAP1	G1	D3M3,D3M6,D3M12	1
gene15975	0	10.2636	15.821	13.5044	ANGPTL7	G1	D3M3	1
gene15978	398.886	521.877	489.586	306.445	MASP2	G1	D3M3	1
gene15979	125.837	156.563	161.021	73.3822	LOC106991484	G1	M3M12	1
gene15990	27518.6	42355.3	42021.8	39159.9	KIF1B	G1	D3M3,D3M6	1
gene15992	3712.67	4823.81	4739.9	4571.93	UBE4B	G1	D3M3	1
gene16001	562.151	500.411	1393.83	289.851	SLC25A33	G1	D3M12,M6M12	1
gene16011	93.5344	164.791	200.135	156.152	GPR157	G1	D3M6	1
gene16015	9137.66	15146.1	14842.4	11674.4	RERE	G1	D3M3,D3M12	1
gene16022	832.095	1070.03	1412.7	1088.5	ERRFI1	G1	D3M6	1
gene16026	300.162	1441.95	1410.53	1250.14	PER3	G1	D3M3,D3M6,D3M12	1
gene1605	51.8607	79.0627	70.9112	31.1318	LOC105613604	G1	M3M12	1
gene16055	557.443	917.398	934.213	807.204	C12H1orf174	G1	D3M3,D3M6,D3M12	1
gene16061	0	2.12752	0	0	CCDC27	G1	M3M6,M6M12	1
gene16064	3708.96	8009.45	6730.65	9050.47	TPRG1L	G1	D3M3,D3M6,D3M12	1
gene16079	465.676	668.963	563.574	571.655	PEX10	G1	D3M3	1
gene16080	2659.71	3342.2	2955.35	2601.28	RER1	G1	D3M3,M3M12	1
gene16083	4416.13	5851.66	6928.79	5034.46	SKI	G1	D3M3	1
gene16102	1824	2497.56	2087.83	1808.98	SSU72	G1	D3M3,M3M12	1
gene16120	2835.67	4480.47	3698.94	4623.55	UBE2J2	G1	D3M3,D3M12	1
gene16135	24794.6	45616.9	42022.9	44252.8	PERM1	G1	D3M3,D3M6,D3M12	1
gene16136	55.4146	76.721	75.1495	31.1318	PLEKHN1	G1	M3M12	1
gene16188	9108.03	16360.1	14293.8	14259.5	PRDX6	G1	D3M3,D3M6,D3M12	1
gene16193	975.88	1155.67	1249.06	1160.77	KLHL20	G1	D3M6	1
gene16201	540.815	1185.3	889.243	818.701	RABGAP1L	G1	D3M3,D3M6	1
gene16220	252.708	279.026	231.981	182.309	LOC101118972	G1	M3M12	1
gene16247	1931.41	3187.47	2955.95	2777.07	LOC101122372	G1	D3M3,D3M6	1
gene16269	21528.7	31328.6	23797.1	16214.4	GLUL	G1	D3M3,M3M12	1
gene16282	34.3228	85.8442	56.7742	20.412	SHCBP1L	G1	M3M12	1
gene16286	4199.79	5589.08	5725.35	4997.77	SMG7	G1	D3M3,D3M6	1
gene16306	11116.9	27364.7	25928.4	24678.5	IVNS1ABP	G1	D3M3,D3M6,D3M12	1
gene16319	32.3252	93.3896	147.466	154.628	PTGS2	G1	D3M3,D3M6,D3M12	1
gene16327	7397.02	23509.1	21535.1	21643.3	SMYD2	G1	D3M3,D3M6,D3M12	1
gene16336	1415.58	1402.24	1336.17	1116.13	ANGEL2	G1	M3M12	1
gene16346	432.795	2510.81	6062.23	1297.91	ATF3	G1	D3M3,D3M6	1
gene16347	0	6.81826	18.4332	10.0067	LOC105607667	G1	D3M3,D3M6,D3M12	1
gene16349	4978.07	6493.82	6106.1	5738.1	NENF	G1	D3M3	1
gene1638	2411.52	3153.17	2857.92	3036.86	CREG1	G1	D3M3	1
gene16412	2771.77	4510.88	4843.69	4896.55	DENND1B	G1	D3M3,D3M6	1
gene16416	8338.29	14535.9	16447.6	11559.4	NEK7	G1	D3M3,D3M6	1
gene16448	1760.46	3171.54	2491.47	2185.01	RABIF	G1	D3M3,D3M6	1
gene16469	6076.03	9397.69	8021.39	7804.09	IPO9	G1	D3M3	1
gene1647	17193.8	44414.8	46300.5	41073.9	DCAF6	G1	D3M3,D3M6,D3M12	1
gene16478	50.0085	97.7485	81.9612	96.6638	ARL8A	G1	D3M3,D3M6,D3M12	1
gene16529	2081.51	2433.18	5292.54	3723.16	PFKFB3	G1	D3M6	1
gene16549	2540.81	4058.51	4140.09	3245.51	CELF2	G1	D3M3,D3M6,D3M12	1
gene16555	2732.87	11717.2	6319.68	9511.89	ECHDC3	G1	D3M3,D3M6,D3M12	1
gene1657	2236.14	2943.69	7375.06	2773.93	RCAN1	G1	D3M6	1
gene16586	1760.66	4046.81	5215.78	1810.09	CREM	G1	D3M3,D3M6,M3M12,M6M12	1
gene16587	2241.45	3013.58	2808.48	2668.97	CUL2	G1	D3M3	1
gene16606	1082.89	1570.67	1553.62	1390.71	MLLT10	G1	D3M3,D3M6,D3M12	1
gene16607	1433.85	1589.24	1515.7	1129.76	DNAJC1	G1	M3M12	1
gene16622	551.947	839.802	2628.78	527.623	OTUD1	G1	D3M3,D3M6	1
gene16649	686.982	1114	1340.46	923.949	BEND7	G1	D3M3,D3M6	1
gene16650	1251.97	1807.11	1558.36	1717.8	PRPF18	G1	D3M3,D3M6	1
gene16651	525.046	879.625	661.492	665.571	LOC105607883	G1	D3M3	1
gene1666	1459.97	1954.89	1661.99	1430.83	CRYZL1	G1	D3M3,M3M12	1
gene1668	1305.78	1846.13	1845.29	1469.87	DONSON	G1	D3M3,D3M6,M3M12	1
gene16680	1769.8	1853.36	2035.97	1490.99	STAM	G1	M3M12	1
gene16690	1484.65	2543.86	2599.55	2330.44	EPC1	G1	D3M3,D3M6,D3M12	1
gene16692	1084.41	2229.72	2220.47	1987.11	ARHGAP12	G1	D3M3,D3M6,D3M12	1
gene16711	4925.67	7244.2	8496.17	7143.05	WAC	G1	D3M3,D3M6	1
gene16715	1146.39	2305.97	2196.74	2040.15	MPP7	G1	D3M3,D3M6,D3M12	1
gene16716	10.3902	10.1525	20.6452	0	ARMC4	G1	D3M12,M3M12	1
gene1674	2272.72	4166.72	4611.59	4435.18	IFNGR2	G1	D3M3,D3M6,D3M12	1
gene16748	789.657	1008.34	797.376	717.849	POLR3F	G1	M3M12	1
gene16777	1240.95	1665.48	2201.35	1092.5	THBD	G1	D3M6	1
gene16798	4181.27	6017.3	5056.38	4101.8	ACSS1	G1	D3M3	1
gene16821	12750.3	19358.1	17808.8	20362.9	LOC101107541	G1	D3M3,D3M12	1
gene16846	0	30.1476	25.3862	24.166	LOC106991526	G1	D3M3,D3M6,D3M12	1
gene16847	2868.27	4281.54	6026.92	4159.44	KLF6	G1	D3M3,D3M6	1
gene1686	51.8607	56.7298	95.7423	52.257	EVA1C	G1	D3M6,M6M12	1
gene16861	7328.52	11423.7	12914.3	12532.4	ZMYND11	G1	D3M3,D3M6,D3M12	1
gene16862	3302.41	4191.27	4686.45	4891.59	PRNP	G1	D3M6	1
gene16869	2152.13	2927.61	2908.54	2854.53	TMEM230	G1	D3M3,D3M6,D3M12	1
gene16903	3228.19	4981.59	3824.52	4928.24	CENPB	G1	D3M3,D3M12	1
gene1692	103.902	118.925	72.7764	55.5926	HUNK	G1	M3M12	1
gene1696	2740.28	3578.75	2825.44	3156.29	SOD1	G1	D3M3	1
gene16962	3598.48	8800.74	7737.72	8665.73	PCMTD2	G1	D3M3,D3M6,D3M12	1
gene16970	795.506	1046.82	861.199	1065.51	TCEA2	G1	D3M3	1
gene16976	3650.46	8085.5	6988.46	6781.18	UCKL1	G1	D3M3,D3M6,D3M12	1
gene16978	4567.71	7261.32	5995.57	5704.74	TPD52L2	G1	D3M3,D3M6,M3M12	1
gene16991	65406.2	120343	87939	79925.5	PPDPF	G1	D3M3,D3M6	1
gene16998	4802.5	9137.45	7538.87	7406.29	YTHDF1	G1	D3M3,D3M6,D3M12	1
gene17001	5081.62	6887.06	5428.54	6230.82	GID8	G1	D3M3,D3M12,M3M6	1
gene17003	139.691	516.513	545.003	295.408	TCFL5	G1	D3M3,D3M6,D3M12	1
gene17007	63.8169	29.7995	377.33	32.2213	SLCO4A1	G1	D3M6,M3M6,M6M12	1
gene17016	2545.72	4359.26	3684.63	4144.98	OSBPL2	G1	D3M3,D3M6,D3M12	1
gene17021	3596.3	6213.75	5200.37	5703.13	PSMA7	G1	D3M3,D3M6,D3M12	1
gene17022	2344.45	4195.96	3930.19	3418.68	LSM14B	G1	D3M3,D3M6,D3M12	1
gene17023	1196.28	1757.8	1546.18	1584.39	TAF4	G1	D3M3,D3M6	1
gene17024	252.821	973.716	630.304	700.98	CDH4	G1	D3M3,D3M6,D3M12	1
gene17026	0	3.17863	8.10413	20.6171	CDH26	G1	D3M3,D3M12	1
gene17038	6703.14	8739.45	8437.24	8221.97	NELFCD	G1	D3M3	1
gene17057	3110	8943.82	9701.41	7765.85	RBM38	G1	D3M3,D3M6,D3M12	1
gene17080	3495.36	6340.01	5686.05	5030.55	PSMF1	G1	D3M3,D3M6,D3M12	1
gene17082	706.095	1067.43	1028.57	645.433	ANGPT4	G1	D3M3	1
gene171	91.6643	276.463	287.15	255.726	CSF3R	G1	D3M6	1
gene17113	2022.26	3184.12	2666.62	2468.31	BCL2L1	G1	D3M3	1
gene17116	415.811	1405.01	548.572	644.426	FOXS1	G1	D3M3,M3M12	1
gene17117	636.219	2606.2	1492.35	2409.39	DUSP15	G1	D3M3,D3M6,D3M12	1
gene17118	171.614	1771.11	415.853	784.096	LOC106991529	G1	D3M3,D3M6,D3M12	1
gene17119	4.63821	19.33	5.16129	20.6171	LOC106991530	G1	D3M3	1
gene17162	2648.98	6052.96	4128.59	1897.93	LOC101109899	G1	M3M12	1
gene1718	804.666	1720.11	3036.19	1531.92	BACH1	G1	D3M3,D3M6,D3M12	1
gene1720	575.513	704.928	1986.65	491.061	MAP3K7CL	G1	M6M12	1
gene17205	29.7303	99.546	68.1801	50.3457	LOC101120595	G1	D3M3	1
gene17212	6229.69	7730.75	9175.31	6480.98	RBM39	G1	D3M3,D3M6	1
gene17213	1223.19	2426.21	2508.81	2014.84	PHF20	G1	D3M3,D3M6,D3M12	1
gene17221	4462.89	6170.05	8341.6	2864.83	DLGAP4	G1	M3M12,M6M12	1
gene17243	10984.3	25454.3	16704.2	15117.8	BLCAP	G1	D3M3,D3M6,D3M12	1
gene17250	2579.36	3843.53	3592.15	3522.35	RPRD1B	G1	D3M3,D3M6,D3M12	1
gene17256	46.4123	27.5082	23.8522	10.206	LOC105616741	G1	D3M6,D3M12,M3M12	1
gene17272	6304.56	8663.29	8681.1	7784.46	MAFB	G1	D3M6	1
gene17297	2342.66	4009.99	3520	2796.31	OSER1	G1	D3M3	1
gene1732	3042.18	4043.66	4111.08	3468.09	CYYR1	G1	D3M3,D3M6	1
gene17323	1340.97	3979.65	6397.05	1542.53	SDC4	G1	D3M3,D3M6,M3M12,M6M12	1
gene17324	6642.6	13680.2	11635.6	13302.4	DBNDD2	G1	D3M3,D3M6,D3M12	1
gene17355	1290.35	9562.66	8788.44	6691.12	DNTTIP1	G1	D3M3,D3M6,D3M12	1
gene17357	578684	929251	827302	858158	TNNC2	G1	D3M3,D3M6,D3M12	1
gene17374	3066.47	4313.63	3370.74	4009.08	ELMO2	G1	D3M3,D3M12	1
gene17390	1806.79	2650.05	2499.54	2493.73	ARFGEF2	G1	D3M3,D3M6,D3M12	1
gene17391	3688.68	5635.38	4747.65	4411.29	CSE1L	G1	D3M3	1
gene17417	254.107	482.194	289.77	318.627	FAM65C	G1	D3M3	1
gene17455	383.308	888.828	795.003	819.435	MTSS1L	G1	D3M3,D3M6,D3M12	1
gene17463	2685.52	3605.14	3709.01	3194.35	DDX19A	G1	D3M3,D3M6	1
gene17464	2047.31	2948.72	2824.29	2557.45	LOC105602050	G1	D3M3	1
gene17495	5615.02	7321.65	6548.5	6967.63	GABARAPL2	G1	D3M3	1
gene175	128.015	216.731	196.562	179.231	ZC3H12A	G1	D3M3,D3M6	1
gene17517	1757.87	1980.3	2137.46	833.889	LOC106991578	G1	D3M12,M3M12,M6M12	1
gene17523	22.226	129.077	79.6314	80.5532	DYNLRB2	G1	D3M3,D3M6,D3M12	1
gene17526	1207.58	1787.7	1539.38	1668.11	CMC2	G1	D3M3,D3M12	1
gene17529	1402.81	2733.61	2795.95	2484.8	ATMIN	G1	D3M3,D3M6,D3M12	1
gene17569	641.885	946.146	1060.8	1101.85	KLHL36	G1	D3M3,D3M6,D3M12	1
gene17579	621.52	860.907	940.079	900.171	GSE1	G1	D3M6	1
gene1758	1324.3	1245.28	1530.67	909.495	BTG3	G1	D3M12,M3M12	1
gene17587	81.6325	137.244	117.972	115.795	FOXF1	G1	D3M3	1
gene1759	1928.57	2611.66	2071.89	1240.77	CXADR	G1	M3M12	1
gene17595	2510.61	7131.31	5733.19	3766.36	MAP1LC3B	G1	D3M3,D3M6,D3M12,M3M12	1
gene17620	2333.95	3784.95	3158.71	2836.48	TRAPPC2L	G1	D3M3	1
gene17624	1242.21	1735.78	1340.03	981.185	CDH15	G1	M3M12	1
gene17627	3423.73	5292.93	5843.18	5597.06	ANKRD11	G1	D3M3,D3M12	1
gene17633	3036.26	4216.45	3459.65	3244.38	CHMP1A	G1	D3M3	1
gene17635	834.878	959.974	712.734	702.854	CDK10	G1	M3M12	1
gene17650	5870.44	8242.7	8148.7	6559.04	VPS35	G1	D3M3,D3M6	1
gene1767	10287.6	27001.6	23545.5	20392.7	USP25	G1	D3M3,D3M6,D3M12	1
gene1770	268.089	643.37	504.482	681.565	LOC106990866	G1	D3M3,D3M6,D3M12	1
gene17705	2730.98	5209.52	4889.83	4933.88	AKTIP	G1	D3M3,D3M6,D3M12	1
gene17717	77.9219	230.395	233.553	131.198	LOC105608127	G1	D3M3	1
gene17718	150.278	857.074	962.213	1006.49	LOC106991591	G1	D3M6,D3M12	1
gene17732	25.5268	23.4686	83.0674	35.242	LOC101117184	G1	D3M6,M3M6	1
gene17755	1830.24	4036.2	3293.77	3148.79	ARL2BP	G1	D3M3,D3M6,D3M12	1
gene17771	1637.29	1761.26	2035.76	1483.96	ADGRG1	G1	D3M6	1
gene17836	503.71	1499.19	1314.04	1625	HSF4	G1	D3M3,D3M6,D3M12	1
gene17844	4159.97	9911.33	9021.94	9961.99	FHOD1	G1	D3M3,D3M6,D3M12	1
gene17872	4.61788	56.1069	24.6609	10.0691	NRN1L	G1	D3M3,D3M6	1
gene17884	7704.44	13084.3	10901.5	13760.3	NFATC3	G1	D3M3,D3M6,D3M12	1
gene17886	280.314	601.549	556.189	593.073	PLA2G15	G1	D3M3,D3M6,D3M12	1
gene17889	1411.87	1662.05	1637.47	1211.32	SLC7A6OS	G1	M3M12	1
gene17890	1854.96	3053.11	2608.08	2503.89	PRMT7	G1	D3M3,D3M6,D3M12	1
gene179	1410.02	2157.68	1474.58	1646.23	GNL2	G1	D3M3,M3M12	1
gene17918	6755.15	8962.63	7896.78	9873.31	PSMD7	G1	D3M3,D3M12	1
gene17929	379.694	567.252	486.69	482.627	TXNL4B	G1	D3M6	1
gene17930	11.1317	99.9074	91.1715	75.5186	LOC101102413	G1	D3M3,D3M6,D3M12	1
gene17975	1410.42	2052.42	1790.23	1932.38	PDCD5	G1	D3M3	1
gene17990	2251.31	3516.19	3400.02	2899.51	LRP3	G1	D3M3,D3M6	1
gene18027	8981.78	13016.7	10623.5	12214.6	SCN1B	G1	D3M3	1
gene18055	2660.64	3614.98	3548.64	3587.64	RBM42	G1	D3M3	1
gene18065	3902.11	5956.75	4609.04	4816.54	PSENEN	G1	D3M3,D3M6,D3M12	1
gene18066	353.432	698.959	491.767	701.382	LIN37	G1	D3M3,D3M12	1
gene18098	10.4428	22.6169	14.0945	13.5044	LOC105616880	G1	D3M3	1
gene18105	592.243	586.818	559.185	501.444	ZNF568	G1	D3M12	1
gene18157	111.489	196.779	139.86	117.369	LGALS4	G1	D3M3	1
gene18167	2195.3	3220.21	3098.25	2941.68	LOC105602066	G1	D3M3,D3M12	1
gene18185	904.783	1823.69	2854.68	1788.28	SAMD4B	G1	D3M3,D3M6,D3M12	1
gene18188	1390.05	1952.36	2199.17	1435.68	ZFP36	G1	D3M6	1
gene18208	10.3902	47.299	26.8369	12.2472	CNTD2	G1	D3M3	1
gene18232	362.708	910.707	869.309	793.449	LOC101121539	G1	D3M6	1
gene18244	19.1123	71.3403	70.9112	43.8891	LOC105614373	G1	D3M3,D3M6	1
gene18270	3595.54	5784.99	5850.69	5706.02	GSK3A	G1	D3M3,D3M6,D3M12	1
gene18272	363.951	572.821	574.378	416.406	DEDD2	G1	D3M3,D3M6	1
gene18274	958.254	1463.72	1088.48	1192.19	ZNF574	G1	D3M3	1
gene1828	5970.94	7483.46	5870.02	4137.2	LOC101102605	G1	M3M12	1
gene18311	0	0	0	0	LOC101108075	G1	M3M6,M6M12	1
gene18329	789.424	1024.26	1495.1	794.029	LOC101110963	G1	D3M6	1
gene18361	2.88474e+06	4.09019e+06	3.41007e+06	2.88588e+06	CKM	G1	D3M3,M3M12	1
gene18364	661.223	1318.63	1031.53	964.316	PPP1R13L	G1	D3M3,D3M6,D3M12	1
gene18387	2076.28	3428.48	3234.66	3016.45	SYMPK	G1	D3M3,D3M6,D3M12	1
gene18388	3.71057	21.0443	17.2213	9.18542	FOXA3	G1	D3M3	1
gene18397	274.993	261.026	158.292	54.4807	HIF3A	G1	D3M12,M3M12,M6M12	1
gene184	270.416	1032.75	729.954	575.623	MANEAL	G1	D3M3,D3M6,D3M12,M3M12	1
gene18420	111.39	177.175	136.406	138.697	BBC3	G1	D3M3	1
gene18467	644.554	1005.16	619.355	906.214	DBP	G1	D3M3	1
gene1847	0	14.7736	9.11715	4.08241	LOC101105974	G1	D3M3,D3M6,D3M12	1
gene18482	3385.78	8834.39	11087.9	5922.83	PPP1R15A	G1	D3M3,D3M6,D3M12	1
gene18487	3211.66	6861.51	4333.79	5741.88	FTL	G1	D3M3,D3M12	1
gene18495	104.647	175.415	143.848	171.496	LIN7B	G1	D3M3,D3M6,D3M12	1
gene18535	2226.97	3650.91	3765.39	2346.11	PTOV1	G1	D3M3,D3M6	1
gene18538	1334.57	4006.31	2802.63	3048.7	TBC1D17	G1	D3M3,D3M6,D3M12	1
gene18544	1976.81	2979.21	2791.61	2649.54	VRK3	G1	D3M3	1
gene18556	33.339	68.9968	50.9569	50.6413	SPIB	G1	D3M3	1
gene18557	451464	658319	532104	595660	MYBPC2	G1	D3M3	1
gene1864	1137.18	2152.82	2744.61	2590.29	ST3GAL6	G1	D3M3,D3M6,D3M12	1
gene18713	1375.23	2109.94	1889.03	1801.2	ZNF524	G1	D3M3	1
gene1873	1738.63	2628.97	3243.63	2428.13	TBC1D23	G1	D3M3,D3M6	1
gene18799	953.773	1935.94	1946.76	1864.64	ZNF667	G1	D3M3,D3M6,D3M12	1
gene18800	2151.93	3298.34	2971.18	3408.38	ZNF583	G1	D3M3	1
gene18802	384.439	433.776	398.982	255.756	LOC105602017	G1	M3M12	1
gene18821	0	14.3922	26.1046	12.1828	LOC105602023	G1	D3M3,D3M6,D3M12	1
gene18850	2182.54	2440.74	2038.53	1537.56	LOC105602034	G1	D3M12,M3M12	1
gene18874	104.428	304.143	237.314	126.871	ZNF274	G1	D3M3,D3M6	1
gene18884	241.028	438.531	298.618	248.342	SLC27A5	G1	D3M3	1
gene18887	7135.78	11137	9092.3	7163.66	TRIM28	G1	D3M3	1
gene189	3381.82	5459.93	3784.72	4465.67	SF3A3	G1	D3M3,D3M12	1
gene18946	3200.25	5068.62	6038.29	6047.36	BIRC2	G1	D3M6	1
gene18975	508.6	848.033	743.226	586.025	CCDC82	G1	D3M3	1
gene18989	5331.16	10279	8309.68	7836.18	CWC15	G1	D3M3,D3M6,D3M12	1
gene19030	292.398	389.612	412.166	317.407	LAYN	G1	D3M3	1
gene19075	838.589	2033.64	2339.88	1721.15	ZBTB16	G1	D3M3,D3M6,D3M12	1
gene19076	2185.53	3984.79	3432.22	3197.16	LOC106991634	G1	D3M3,D3M6	1
gene19087	77.791	192.766	171.901	135.885	LOC101114973	G1	D3M3	1
gene19110	3858.99	7091.98	6027.45	6982.96	TAGLN	G1	D3M3	1
gene19131	5414.81	10513.6	8686.5	7519.45	UBE4A	G1	D3M3,D3M6,D3M12	1
gene19137	6411.13	7768.16	7816.34	6092.99	ARCN1	G1	D3M3,M3M12	1
gene19140	9512.73	13641.2	12635.4	14766.4	DDX6	G1	D3M3,D3M6,D3M12	1
gene19152	1523.41	2406.68	2005.31	2030.95	VPS11	G1	D3M3,D3M6,D3M12	1
gene19199	159.286	166.471	187.478	69.4771	LOC105602219	G1	D3M12,M3M12,M6M12	1
gene19223	3378.64	5360.86	5028.47	5720.3	C15H11orf58	G1	D3M3	1
gene19252	1875.32	3429.18	2429.49	3130.05	BTBD10	G1	D3M3	1
gene19268	61272.4	96415	87827.6	71871.8	EIF4G2	G1	D3M3,D3M6,D3M12	1
gene19269	1967.53	2570.52	2732.54	2669.56	CTR9	G1	D3M3,D3M6,D3M12	1
gene19273	793.134	1217.23	1200.37	1415.08	RNF141	G1	D3M3,D3M12	1
gene19274	167.084	687.469	411.285	166.778	AMPD3	G1	D3M3,M3M12	1
gene19282	938.774	1632.29	1890.83	1288.82	ZNF143	G1	D3M3,D3M6	1
gene19283	11601.1	18580.5	16278.2	15962.3	IPO7	G1	D3M3,D3M6	1
gene19289	478.785	876.878	682.765	702.854	SCUBE2	G1	D3M3,D3M6	1
gene19369	836.733	1301.17	1090.69	992.818	TRIM3	G1	D3M3,D3M6	1
gene19370	84.9437	118.268	71.5208	64.9897	LOC105602268	G1	M3M12	1
gene19372	1437.32	2074.92	2137.51	2002.86	APBB1	G1	D3M3,D3M6,D3M12	1
gene195	1028.88	1918.65	1744.41	1385.09	RRAGC	G1	D3M3,D3M6	1
gene1958	0	2.07989	13.0558	9.37139	BTLA	G1	D3M12	1
gene19594	927.935	1319.31	1299.69	1137.69	RHOG	G1	D3M3	1
gene19596	4044.83	5295.72	7677.91	4374.02	NUP98	G1	D3M3,D3M6	1
gene19604	1378.48	1814.24	1789.35	1752.03	RNF121	G1	D3M3,D3M6,D3M12	1
gene19608	168.826	300.922	262.628	275.895	LRRC51	G1	D3M3,D3M6,D3M12	1
gene19635	1839.03	2749.35	2227.62	2288.49	MRPL48	G1	D3M3	1
gene19653	817.732	1246.02	1149.49	892.006	RNF169	G1	D3M3,D3M6,M3M12	1
gene19656	214.851	516.971	437.235	481.937	XRRA1	G1	D3M3,D3M6,D3M12	1
gene19658	915.483	1520.65	1282.29	1569.93	NEU3	G1	D3M3	1
gene19684	708.454	959.926	840.247	939.452	UVRAG	G1	D3M3	1
gene19691	2449.49	3375.15	3701.38	3455.23	PRKRIR	G1	D3M3,D3M6,D3M12	1
gene19710	226.345	449.101	435.761	217.416	FIBIN	G1	D3M3,D3M6	1
gene19716	1198.6	2215.47	1629.07	1697.26	LOC101117015	G1	D3M3	1
gene19717	40.3483	167.734	363.386	46.857	BDNF	G1	D3M3,D3M6,M3M12	1
gene19721	0	23.7486	17.6959	13.2678	KCNA4	G1	D3M3,D3M6	1
gene19724	1248.67	1856.76	1620.83	1647.31	ARL14EP	G1	D3M3,D3M6	1
gene1973	13387.2	18662.8	22018.8	19555.3	NAA50	G1	D3M3	1
gene19738	7124.36	11905.1	7751.95	6745.6	EIF3M	G1	D3M3,M3M12	1
gene19773	1507.42	2592.82	1749.8	1294.73	APIP	G1	D3M3,M3M12	1
gene19840	3176.92	4603.88	3794.66	3458.04	ATG13	G1	D3M3	1
gene19847	3362.7	5336.06	4677.61	3541.25	ARFGAP2	G1	D3M3	1
gene19848	24076.5	37529.6	33725.2	29401.8	PACSIN3	G1	D3M3,D3M6	1
gene19853	2023.19	3164.87	2656.13	2756.13	NR1H3	G1	D3M3	1
gene19991	4237.44	7811.86	4544.39	6551.54	SMTNL1	G1	D3M3	1
gene20074	3009.27	4429.19	4141.58	4212.81	PATL1	G1	D3M3,D3M6,D3M12	1
gene20077	1340.34	2259.36	2120.24	2457.79	STX3	G1	D3M3,D3M12	1
gene20128	0	3.80159	12.6568	0	C16H5orf58	G1	D3M3,D3M6	1
gene20139	568.551	851.015	468.014	282.079	NPM1	G1	D3M12,M3M12	1
gene20156	464.749	930.41	988.81	1135.81	CREBRF	G1	D3M3,D3M6,D3M12	1
gene20161	880.674	1967.25	1878.9	1558.46	BOD1	G1	D3M3,D3M6,D3M12	1
gene20174	1334.49	1772.81	1480.02	1218.59	LOC101108339	G1	M3M12	1
gene20187	7000.42	9016.67	8355.85	7080.94	BTF3	G1	D3M3,M3M12	1
gene20232	2478.2	3641.82	3044.43	3461.19	MAST4	G1	D3M3	1
gene20252	624.303	1085.22	615.072	669.117	LOC494442	G1	M3M12	1
gene20279	575.513	1458.1	2994.85	1778.21	LOC101108953	G1	D3M3,D3M6,D3M12	1
gene20289	5264.37	7400.27	7528.85	5977.05	GPBP1	G1	D3M3,D3M6	1
gene20299	0	6.96772	6.32838	0	IL31RA	G1	D3M3,D3M6,M6M12	1
gene20303	1689.24	2330.48	2442.38	2452.51	SKIV2L2	G1	D3M6	1
gene2031	200.034	403.315	266.583	286.858	IQCB1	G1	D3M3	1
gene20330	404.947	596.729	468.557	550.367	FST	G1	D3M3	1
gene20352	7595.03	14788.5	12344.3	11298.2	PAIP1	G1	D3M3,D3M6	1
gene20359	735.31	842.395	1120.74	882.81	ZNF131	G1	D3M6	1
gene20379	1869.2	3902.94	4399.64	4923.73	PRKAA1	G1	D3M6,D3M12	1
gene20390	900.741	1372.55	1892.99	1347.61	RICTOR	G1	D3M3,D3M6	1
gene20401	31.5398	154.705	199.491	63.3755	GDNF	G1	D3M3,D3M6,M6M12	1
gene20403	2000.42	2712.65	2956.94	2183.68	NUP155	G1	D3M3,D3M6	1
gene20410	0	0	0	0	RANBP3L	G1	D3M3,D3M6,D3M12	1
gene20417	8.49437	71.1285	119.536	76.5255	IL7R	G1	D3M3,D3M6,D3M12	1
gene20486	2582.85	5803.85	6205.12	3656.72	FAM134B	G1	D3M6	1
gene20495	177.788	249.388	424.002	248.342	FAM105A	G1	D3M6,D3M12	1
gene20509	7807.39	23230.5	19442.4	16852.3	CMBL	G1	D3M3,D3M6,D3M12	1
gene2052	362.073	528.584	397.476	390.891	HSPBAP1	G1	D3M3	1
gene20594	45.6572	82.8971	140.092	115.631	TLR2	G1	D3M6	1
gene20599	0	0.930637	2.90128	6.04149	LOC105602693	G1	D3M6	1
gene2060	9.26083	36.6952	31.1888	20.412	LOC105602262	G1	D3M3,D3M6	1
gene20603	60.336	83.5667	162.212	159.093	TIGD4	G1	D3M6	1
gene20625	1409	2279.79	2300.56	2101.07	NR3C2	G1	D3M3,D3M6,D3M12	1
gene20648	18.5217	62.9918	53.0876	46.3181	LOC106991696	G1	D3M3,D3M12	1
gene20650	2891.46	4103.46	4974.9	4895.62	ABCE1	G1	D3M6	1
gene20651	271.799	478.238	460.83	449.065	ANAPC10	G1	D3M3	1
gene20670	4907.23	11308.3	13137.7	10246.8	RNF150	G1	D3M3,D3M6,D3M12	1
gene20681	35.1912	51.5764	121.03	20.412	CLGN	G1	D3M6	1
gene20719	1554.47	1837.27	2488.64	2036.99	JADE1	G1	D3M6	1
gene20726	6377.15	10603.5	8342.64	7627.38	PGRMC2	G1	D3M3	1
gene20750	2264.27	4033.95	3988.73	2591.8	SPRY1	G1	D3M3,D3M6,M3M12	1
gene20751	76.195	99.7541	65.657	47.2652	LOC105602800	G1	M3M12	1
gene20754	822.819	1072.8	889.243	672.866	NUDT6	G1	M3M12	1
gene20780	78.8496	353.573	447.733	282.707	FNIP2	G1	D3M3,D3M6,D3M12	1
gene20796	342.291	1008.7	780.023	581.498	PDGFC	G1	D3M3,D3M6,D3M12,M3M12	1
gene2082	937.529	1721.1	1507.22	1337.56	OSBPL11	G1	D3M3,D3M6,D3M12	1
gene20830	1480.52	2351.85	2551.1	2245.42	NOC4L	G1	D3M3,D3M6,D3M12	1
gene20851	916.649	1474.26	1438.53	1143.31	SLC15A4	G1	D3M3	1
gene20876	808.027	1266.28	838.511	853.734	LOC105602860	G1	D3M3	1
gene2088	7007.63	10544.3	10073.2	12313.6	FYTTD1	G1	D3M3	1
gene20894	2405.38	3626.75	3959.45	4366.14	SBNO1	G1	D3M3,D3M6,D3M12	1
gene20909	2927.37	4404.11	4005.47	3846.65	RSRC2	G1	D3M3	1
gene20910	770.864	1265.56	1147.81	974.675	ZCCHC8	G1	D3M3	1
gene20919	1496.19	2396.09	1346.36	2188.55	BCL7A	G1	D3M3,D3M12	1
gene20938	0	11.4239	7.09112	12.083	P2RX7	G1	D3M3,D3M6,D3M12	1
gene20950	26.9016	1072.48	1318.63	510.741	LOC105602877	G1	D3M3,D3M6,D3M12	1
gene20989	270.758	1397.25	1523.17	1420.95	NOS1	G1	D3M3,D3M6,D3M12	1
gene21011	1070.29	1464.7	1173.91	1196.73	RBM19	G1	D3M3	1
gene21015	261.069	774.991	1056.84	808.316	SDS	G1	D3M6	1
gene21017	3.71057	17.2461	7.09112	14.3484	LOC105602910	G1	D3M3,D3M12	1
gene21019	7.40867	12.7119	25.3862	13.0899	RASAL1	G1	D3M3	1
gene8179	2131.49	1122.08	1062.49	834.853	PPIA	G1	D3M3,D3M6,D3M12	1
gene21022	1112.24	1686.46	1000.71	982.877	RITA1	G2	D3M3	1
gene21026	20.7805	80.5501	58.5375	27.0087	OAS2	G2	D3M3,D3M6	1
gene21037	1782.5	2318.34	2495.1	2301.46	NAA25	G2	D3M6	1
gene21040	0	10.5433	8.70153	8.16482	LOC101115734	G2	D3M3,D3M12	1
gene21043	3506.15	5001.04	5153.18	4990.27	MAPKAPK5	G2	D3M3,D3M6,D3M12	1
gene21047	674.241	982.38	505.48	455.189	CCDC64	G2	M3M12	1
gene21049	24.1187	50.3858	37.7167	22.237	LOC105602914	G2	D3M3	1
gene21059	2729.17	3799.18	3125.16	4333.48	TRIAP1	G2	D3M3,D3M12	1
gene2106	589.053	762.368	653.405	783.855	WDR53	G2	D3M3	1
gene21106	7834.23	13607.2	9397.25	9357.34	ISCU	G2	D3M3	1
gene21137	1062.11	1831.68	2982.49	1925.73	MN1	G2	D3M3,D3M6,D3M12	1
gene21196	5354.64	9759.32	8648.58	6999.11	RNF185	G2	D3M3,D3M6,D3M12	1
gene21199	735.62	1436.43	1101.57	1236.09	PATZ1	G2	D3M3,D3M6,D3M12	1
gene21201	2959.23	3760.45	3500.39	3419.48	EIF4ENIF1	G2	D3M3,D3M6	1
gene2123	56.2752	218.162	145.553	185.554	LOC105602430	G2	D3M3,D3M6,D3M12	1
gene21246	274.764	407.59	355.407	239.908	GGT5	G2	M3M12	1
gene2128	1167.98	1811.87	1475.3	1488.77	LSG1	G2	D3M3,D3M6	1
gene21280	873.858	1462.36	1021.24	1378.53	P2RX6	G2	D3M3	1
gene21282	2700.15	4452.07	3169.09	2188.22	LOC105602963	G2	M3M12	1
gene21289	225.964	403.655	357.595	312.067	LOC106991690	G2	D3M3,D3M6,D3M12	1
gene21291	529.72	868.292	710.361	799.421	DGCR14	G2	D3M3	1
gene21294	1163.73	1920.67	1878.74	1494.74	LOC105612811	G2	D3M3,D3M6,D3M12	1
gene21295	3345.94	4475.13	4077.64	4077	UFD1L	G2	D3M3	1
gene21303	1565.09	2186.86	1780.65	1823.67	TRMT2A	G2	D3M3	1
gene21307	57.337	167.263	182.781	149.023	RTN4R	G2	D3M3,D3M6,D3M12	1
gene2131	972.169	1077.82	1599.5	1367.58	ATP13A3	G2	D3M6	1
gene21327	1328.55	1798.9	1297.77	1515.45	VIMP	G2	D3M3	1
gene21344	4859.16	8480.15	8502.21	8497.04	MEF2A	G2	D3M3,D3M6	1
gene21350	747.349	1675.85	1673.99	1186.42	IGF1R	G2	D3M3,D3M6,D3M12	1
gene21351	645.131	1558.16	1360.48	985.101	PGPEP1L	G2	D3M3,D3M6,D3M12	1
gene2140	1432.65	2272.19	2195.02	2203.13	HRASLS	G2	D3M3	1
gene21454	26.8564	58.3318	25.3135	30.3848	LOC101103352	G2	D3M3	1
gene21479	2314.71	3178.55	3510.6	2921.95	ZNF592	G2	D3M6	1
gene21481	40020.2	80431.4	73676.6	54661.4	ALPK3	G2	D3M3,D3M6,D3M12	1
gene21507	16054.4	22455.2	19476.5	18895.9	MORF4L1	G2	D3M3,D3M6	1
gene21518	8573.09	16710.4	13785.4	15003.9	ZFAND6	G2	D3M3,D3M6,D3M12	1
gene21521	293.056	448.241	539.724	412.727	ABHD17C	G2	D3M3,D3M6	1
gene21535	2681.83	4956.93	3664.13	4684.56	MTMR10	G2	D3M3,D3M6,D3M12	1
gene21609	1192.8	1872.44	1487.96	1394.46	SNUPN	G2	D3M3	1
gene21632	113.908	483.706	817.152	539.706	CYP1A1	G2	D3M3,D3M6,D3M12	1
gene21633	11.1317	45.3086	61.7017	58.9281	LOC101109214	G2	D3M3,D3M6,D3M12	1
gene21688	3949.75	7743.28	7048.24	6562.47	STRN3	G2	D3M3,D3M6	1
gene21689	838.105	1429.22	1215.12	1106.6	AP4S1	G2	D3M3	1
gene21696	506.477	785.852	746.355	708.868	NUBPL	G2	D3M3,D3M12	1
gene21709	556.585	863.642	849.35	760.02	EAPP	G2	D3M3	1
gene21713	2347.86	3491.94	3965.33	3645.47	SNX6	G2	D3M3,D3M6	1
gene21722	6182.12	9092.15	8105.44	8536.8	PSMA6	G2	D3M3,D3M12	1
gene21724	1461.36	2685.54	1649.38	1271.94	NFKBIA	G2	M3M12	1
gene2180	825.016	1142.73	945.413	685.709	RFC4	G2	D3M3,M3M12	1
gene21805	1068.64	1955.75	1872.05	1939.07	SERINC4	G2	D3M3,D3M6,D3M12	1
gene2181	25775.7	48458.9	43607.3	33419.3	EIF4A2	G2	D3M3,D3M6	1
gene21816	103.896	218.432	135.635	95.5882	LOC101112168	G2	D3M3,M3M12	1
gene21835	514.894	794.647	817.504	620.413	TMEM251	G2	D3M3,D3M6,M3M12	1
gene21842	10837.6	43977.7	56786.1	35962.8	ASB2	G2	D3M3,D3M6,D3M12	1
gene21847	1586.24	2492.79	2473.73	2519.46	LOC101117112	G2	D3M3	1
gene21851	1039.64	1479.08	1150.32	832.811	PPP4R4	G2	D3M12,M3M12	1
gene21880	42.9314	68.0822	107.38	76.8454	BDKRB2	G2	D3M6	1
gene21883	868.161	1313.94	1335.32	1357.91	GSKIP	G2	D3M3,D3M6,D3M12	1
gene21903	4026.79	5847.61	5880.56	6120.55	YY1	G2	D3M3,D3M6,D3M12	1
gene2195	4438.77	5654.95	5288.68	5084.92	SENP2	G2	D3M3	1
gene21970	245.902	614.782	444.518	405.787	LOC105603269	G2	D3M3,D3M6,D3M12	1
gene21978	49343.1	65376.6	74408.5	59805.7	HSP90AA1	G2	D3M6	1
gene22005	16059.2	33910.9	31719	32255.4	EIF5	G2	D3M3,D3M6,D3M12	1
gene22015	2027.83	3223.58	3069.44	3352.46	PPP1R13B	G2	D3M3,D3M6,D3M12	1
gene2203	1992.93	2754.44	2372.35	2103.3	VPS8	G2	D3M3	1
gene22040	2191.55	4191.92	3687.33	4086.05	BTBD6	G2	D3M3,D3M6,D3M12	1
gene22057	132.725	244.624	242.858	173.449	LOC105603320	G2	D3M3,D3M6	1
gene22109	6670.68	9158.75	8962.57	8293.96	PDCD6IP	G2	D3M3,D3M6,D3M12	1
gene22123	13753.4	34532.4	33093.2	26745	GOLGA4	G2	D3M3,D3M6,D3M12	1
gene22146	1030.61	1462.91	1407.56	1268.62	GORASP1	G2	D3M3,D3M6	1
gene22148	271.82	339.18	702.02	340.227	CSRNP1	G2	D3M6	1
gene22151	11064.7	15078.6	37216.2	11308.6	XIRP1	G2	D3M3,D3M6,M3M12	1
gene22162	1619.24	2712.71	2366.82	1854.74	EIF1B	G2	D3M3,D3M6,M3M12	1
gene22180	1911.44	2695.81	2088.84	2251.95	SS18L2	G2	D3M3	1
gene22184	11061.8	13207.1	10771.4	7951.63	KLHL40	G2	M3M12	1
gene222	1783.64	2491.53	2763.47	2878.77	RLF	G2	D3M6	1
gene22216	494.291	765.413	564.25	715.917	KIAA1143	G2	D3M3	1
gene22228	406.373	824.189	775.227	593.99	IL17RC	G2	D3M3,D3M6	1
gene22241	1232.84	1699.27	1484.73	1498.78	BRPF1	G2	D3M3	1
gene22243	851.999	1911.48	1532.69	1895.71	MTMR14	G2	D3M3,D3M6,D3M12	1
gene2226	2388.68	3818.19	3446.6	3355.57	EIF2B5	G2	D3M3,D3M6,D3M12	1
gene22266	1367.59	3345.17	2468.99	2254.76	ARL8B	G2	D3M3,D3M6,D3M12	1
gene22268	345.772	677.245	582.484	519.175	LOC105603426	G2	D3M3,D3M6	1
gene22279	3778.42	5561.44	5607.43	4751.63	CRBN	G2	D3M3,D3M6	1
gene22289	116.031	272.56	143.971	111.185	LOC105603436	G2	D3M3,M3M12	1
gene22306	34456.4	80702.7	71185.9	70563.7	LMOD3	G2	D3M3,D3M6,D3M12	1
gene22309	1490.72	2955.24	2820.88	3074.11	TMF1	G2	D3M3,D3M6,D3M12	1
gene22318	255.102	329.292	443.134	281.686	KBTBD8	G2	D3M6	1
gene22327	10.1869	88.5284	94.2917	24.166	LOC105603471	G2	D3M3,D3M6	1
gene22334	5311.68	7209.56	6051.76	6912.38	PSMD6	G2	D3M3	1
gene22361	1217.99	2279.87	2032.35	1887.23	PXK	G2	D3M3,D3M6,D3M12	1
gene22364	1848.46	3223.87	3758.88	2994.59	RPP14	G2	D3M3,D3M6,D3M12	1
gene22381	100.943	2614.14	3758.9	2402.5	ASB14	G2	D3M3,D3M6,D3M12	1
gene22382	2723.56	4719.02	5893.95	4930.29	APPL1	G2	D3M3,D3M6,D3M12	1
gene22398	1430.24	2735.05	2521.66	2828.42	LOC101105607	G2	D3M3,D3M6,D3M12	1
gene22415	2609.7	3963.8	1840.65	1317.62	ITIH4	G2	M3M12	1
gene22418	1294.9	2210.66	1859	2058.89	NEK4	G2	D3M3,D3M6,D3M12	1
gene22422	2986.08	4421.29	3800.84	3412.89	GNL3	G2	D3M3	1
gene22443	2162.4	4937.06	4388.73	4663.11	DUSP7	G2	D3M3,D3M6,D3M12	1
gene22449	11.113	35.1834	15.0299	14.4541	LOC106991779	G2	D3M3	1
gene22450	2300.89	3075.07	3276.68	2424.95	PCBP4	G2	D3M3	1
gene22452	793.121	1464.34	942.161	795.631	PARP3	G2	D3M3,M3M12	1
gene22453	274.764	624.844	610.507	590.815	RRP9	G2	D3M3,D3M6,D3M12	1
gene22485	800.594	1218.31	1152.44	1348.68	TUSC2	G2	D3M3,D3M6,D3M12	1
gene22490	1747.72	3014.24	2921.29	2950.85	IFRD2	G2	D3M3	1
gene22537	6337.19	9442.86	6837.98	4857.36	IMPDH2	G2	D3M3,M3M12	1
gene22557	9171	29460.1	11375.3	10914.9	PFKFB4	G2	D3M3,M3M12	1
gene22584	467.56	777.128	725.321	647.098	PTPN23	G2	D3M3,D3M6	1
gene22605	1923.93	2880.89	1728.44	1803.42	ALS2CL	G2	D3M3,M3M12	1
gene22608	2054.73	22260.1	17369.2	17067.2	LRRC2	G2	D3M3,D3M6,D3M12	1
gene22609	3.71057	24.7344	9.49257	12.1828	RTP3	G2	D3M3	1
gene22613	94.4605	277.289	153.043	170.113	CCRL2	G2	D3M3,D3M6,D3M12	1
gene22621	12745.7	35619.1	34370	30885	FYCO1	G2	D3M3,D3M6,D3M12	1
gene22625	402.597	517.065	460.092	434.777	LZTFL1	G2	D3M3	1
gene22630	466.604	1506.33	2075.67	1994.66	LIMD1	G2	D3M3,D3M6,D3M12	1
gene22648	72.2345	159.551	175.639	166.778	HRH1	G2	D3M3,D3M6,D3M12	1
gene22657	4914.58	7835.64	6060.78	6587.72	TMCC1	G2	D3M3,D3M6,D3M12	1
gene22668	8750.88	16635.6	14180.3	14329.8	CAND2	G2	D3M3,D3M6,D3M12	1
gene22671	19295.8	23929.4	22892.5	24537.5	RAF1	G2	D3M3	1
gene22672	4267.36	7637.57	7980.54	6177.45	MKRN2	G2	D3M3,D3M6,D3M12	1
gene22692	702.225	1056.64	830.674	875.677	LSM3	G2	D3M3,D3M12	1
gene22708	29036.7	40134.3	34967	39175	CNBP	G2	D3M3	1
gene22711	4518.55	7565.22	5544.45	5896.49	LOC101106288	G2	D3M3,D3M12	1
gene22730	22.2977	105.228	36.9913	37.4856	LOC105603631	G2	D3M3	1
gene22738	79.6432	557.678	412.927	517.301	CFAP100	G2	D3M3,D3M6,D3M12	1
gene22749	1325.33	2314.33	2122.29	1523.79	RAB23	G2	D3M3,D3M6,M3M12	1
gene22750	2723.61	8094.9	6300.13	4123.05	BAG2	G2	D3M3,D3M6,M3M12	1
gene22768	14461.9	20671.8	17559.5	14037.8	MLIP	G2	M3M12	1
gene22787	2009.27	3037.26	2596.87	2750.72	RXRB	G2	D3M3,D3M12	1
gene22796	8955.19	14043	13125.2	14048.7	RGL2	G2	D3M3,D3M6,D3M12	1
gene22803	934.418	2473.09	2191.99	1786.19	PHF1	G2	D3M3,D3M6,D3M12	1
gene22831	1850.65	3104.17	2972.85	2645.1	UHRF1BP1	G2	D3M3,D3M6,D3M12	1
gene22839	2647.67	3662.59	3744.89	3099.84	ZNF76	G2	D3M3	1
gene22846	13.9237	40.4916	23.8522	0	LOC106991803	G2	M3M12	1
gene22847	1319.11	2648.71	2087.37	1658.88	TEAD3	G2	D3M3,D3M6,M3M12	1
gene22856	2053.8	2580.55	2309.31	1825.54	SRPK1	G2	M3M12	1
gene22863	2053.74	3467.12	3577.82	4043.77	BRPF3	G2	D3M3,D3M6,D3M12	1
gene22874	747.349	1851.64	926.821	461.167	CDKN1A	G2	D3M12,M3M12,M6M12	1
gene22884	474.025	822.63	1608.76	480.752	PIM1	G2	D3M3,D3M6,M3M12,M6M12	1
gene22886	625.406	1027.11	946.157	634.356	TBC1D22B	G2	D3M3,D3M6,M3M12	1
gene22887	1028.63	1408.35	1142.27	1237.5	RNF8	G2	D3M3	1
gene22894	5902.85	12659.1	11649.7	12132.5	ZFAND3	G2	D3M3,D3M6,D3M12	1
gene22919	1283.86	1877.44	1597.13	1318.05	OARD1	G2	D3M3	1
gene22983	55.2134	117.879	143.042	77.7826	RSPH9	G2	D3M3,D3M6	1
gene22984	4179.03	5964.05	5034.98	5881.14	MRPS18A	G2	D3M3,D3M12	1
gene22995	1945.28	2813.9	2565.16	2409.38	SLC35B2	G2	D3M3	1
gene23006	10.618	40.5651	62.807	38.2628	RUNX2	G2	D3M3,D3M6	1
gene23015	69.4562	81.4265	70.4033	28.5769	SLC25A27	G2	M3M12	1
gene2302	162.337	316.673	212.733	248.006	CLDN11	G2	D3M3	1
gene23020	4483.29	6051.39	4542.99	5671.83	ADGRF5	G2	D3M3	1
gene23063	66.678	82.0895	69.6122	51.1452	LOC101106291	G2	D3M3	1
gene23109	1551.61	2327.1	2279.82	2161.44	PPT2	G2	D3M3,D3M6,D3M12	1
gene23110	11.1317	28.5187	11.0747	11.0761	PRRT1	G2	D3M3	1
gene23117	102.748	479.825	591.967	272.404	LOC101123419	G2	D3M3,D3M6,D3M12	1
gene23131	1217.07	2958.6	2750.59	1495.61	LOC101116687	G2	D3M3,D3M6,M3M12	1
gene23133	16450.8	31602.2	37097.2	23104.2	HSPA1A	G2	D3M3,D3M6	1
gene23134	16186.8	26313.9	34949.9	26353.3	LOC494436	G2	D3M3,D3M6	1
gene23139	553.467	1772.56	1539.13	1623.15	VWA7	G2	D3M3,D3M6,D3M12	1
gene23152	195.105	349.422	200.135	214.326	LY6G5B	G2	D3M3,M3M12	1
gene23153	5030.03	8191.31	6877.37	6922.54	CSNK2B	G2	D3M3	1
gene23154	4722.94	7826.09	7616.21	8200.52	GPANK1	G2	D3M3,D3M6,D3M12	1
gene23157	18520.7	27137.2	25540.6	30840.5	BAG6	G2	D3M3,D3M6,D3M12	1
gene23169	0	8.56625	2.94931	0	MCCD1	G2	D3M3	1
gene2320	998.088	1307.11	1679.12	1219.22	MYNN	G2	D3M6	1
gene23201	2418.61	4574.43	3760.37	4272.85	DHX16	G2	D3M3,D3M6,D3M12	1
gene23232	694.562	921.259	724.056	852.462	ZFP57	G2	D3M3	1
gene235	99.0909	132.093	121.821	50.6055	ZNF684	G2	D3M12,M3M12,M6M12	1
gene2361	3532.6	6947.14	7365.17	6190.74	B3GALNT1	G2	D3M3,D3M6	1
gene2362	2128	4853.64	5430.54	3889.26	PPM1L	G2	D3M3,D3M6,D3M12	1
gene23641	1749.37	2847.11	3207.03	2856.35	NUP153	G2	D3M3,D3M6,D3M12	1
gene23689	145.466	290.977	230.046	231.265	GCNT2	G2	D3M3	1
gene23699	1422.08	2403.89	1951.07	1658.74	EEF1E1	G2	D3M3,D3M6	1
gene23702	165.924	233.243	336.959	234.285	BMP6	G2	D3M3,D3M6,D3M12	1
gene23723	1271.51	2184.93	2169.84	1917.94	FARS2	G2	D3M3,D3M6,D3M12	1
gene23736	590.841	762.547	756.242	626.009	PXDC1	G2	D3M3	1
gene23747	44.452	79.2433	112.756	86.5947	LOC101123244	G2	D3M6	1
gene23753	98.3301	192.454	269.747	165.428	FOXC1	G2	D3M6	1
gene23756	0	9.99773	0	4.44741	LOC105603914	G2	D3M3,D3M12	1
gene23767	1123.3	1048.89	1014.72	742.717	TAF1D	G2	D3M12,M3M12	1
gene2378	14144.2	18693.8	14304.9	14688.5	SCHIP1	G2	D3M3,M3M12	1
gene23804	107.426	174.537	333.822	195.862	NOX4	G2	D3M3,D3M6,D3M12	1
gene23808	4679.03	11105.2	12341.3	12739.5	CTSC	G2	D3M3,D3M6,D3M12	1
gene23824	3907.88	5694.85	5006.33	4925.83	C21H11orf73	G2	D3M3	1
gene23870	374.138	596.997	564.25	475.873	KCTD21	G2	D3M3,D3M6,D3M12	1
gene23895	182.406	453.183	506.274	549.776	SVIP	G2	D3M3,D3M6	1
gene23900	3275.5	6423.64	5016.54	6241.94	ANO5	G2	D3M3	1
gene23907	360.195	640.53	450.792	367.417	LOC105604021	G2	M3M12	1
gene23931	116.798	291.886	322.212	147.876	TMEM86A	G2	D3M3,D3M6,M3M12,M6M12	1
gene23938	5081.62	7976.5	7141.02	6262.9	TSG101	G2	D3M3,D3M6	1
gene2394	4.63821	39.6238	49.836	25.3207	VEPH1	G2	D3M3,D3M6	1
gene23941	1681.77	2192.16	2011.63	1368.4	GTF2H1	G2	D3M3,M3M12	1
gene23948	18.4715	26.5411	20.2603	11.2457	LOC101121216	G2	D3M6	1
gene2397	1265.66	1542.73	1241.95	1064.31	CCNL1	G2	D3M12,M3M12	1
gene24076	1191.09	1230.63	1191.32	906.223	PUS3	G2	M3M12	1
gene24079	0	4.16074	30.3573	5.55926	LOC105604050	G2	D3M6	1
gene24083	9561.81	11746.7	10582.6	10895	SRPRA	G2	D3M3	1
gene24105	2801.02	3743.71	3990.05	3049.45	JAM3	G2	D3M6	1
gene24116	1286.33	2067.58	1824.89	2006.78	NFRKB	G2	D3M3,D3M6,D3M12	1
gene24122	2131.03	4534.42	5569.01	5758.72	ZBTB44	G2	D3M6	1
gene24128	50.9662	97.9402	170.866	75.5246	MS4A8	G2	D3M6	1
gene24132	818.519	1155.47	1097.41	589.461	CCDC86	G2	M3M12	1
gene24164	0	9.66354	15.9571	12.083	LOC101103023	G2	D3M3,D3M6,D3M12	1
gene24231	131791	161692	84074.5	83860.8	FTH1	G2	D3M12,M3M12	1
gene24239	57808.9	87123.7	77625.1	49932.7	AHNAK	G2	D3M3	1
gene24265	1284.77	1960.99	1675.44	1663.42	WDR74	G2	D3M3	1
gene24299	33288	60891	56484.1	53357.8	MACROD1	G2	D3M3,D3M6,D3M12	1
gene24306	3415.58	5441.32	4753.03	5311.71	VEGFB	G2	D3M3	1
gene2431	8166.28	21723.2	26860.1	19946.6	MBNL1	G2	D3M3,D3M6,D3M12	1
gene24315	1534.3	2421.05	2312.23	2000.74	TRMT112	G2	D3M3	1
gene24326	5706.09	8432.2	9064.62	6604.96	SF1	G2	D3M3,D3M6,D3M12	1
gene24346	3442.63	4647.03	3931.24	3695.13	LOC101105958	G2	D3M3,M3M12	1
gene24366	1525.97	2734.64	2378.71	2184	SSSCA1	G2	D3M3,D3M6,D3M12	1
gene24367	1217.99	1763.02	1428.94	1259.52	FAM89B	G2	D3M3	1
gene24374	2592.13	3108.78	3164.19	2672.72	RELA	G2	D3M6	1
gene24401	1978.66	3350.23	2546.76	2855.24	PACS1	G2	D3M3	1
gene24403	13014.8	19455	17146.5	16953.5	RAB1B	G2	D3M3	1
gene24417	344.503	1125.21	868.571	652.481	PELI3	G2	D3M3,D3M6,D3M12	1
gene24422	2618.04	3953.09	3086.96	3513.45	CTSF	G2	D3M3	1
gene2443	18.4715	42.4142	66.8591	33.6799	P2RY12	G2	D3M6	1
gene245	1558.29	2806.37	2594.66	2540.58	SCMH1	G2	D3M3,D3M6,D3M12	1
gene24514	10973.1	14757	15451.5	13907	NAP1L4	G2	D3M3,D3M6	1
gene24517	1098.96	1692.55	1166	676.006	CDKN1C	G2	D3M12,M3M12	1
gene2452	5379.83	6970.75	6595.75	5933.03	EIF2A	G2	D3M3	1
gene24538	346.932	438.082	603.467	242.384	LOC105604152	G2	M3M12	1
gene2454	1770.01	2929.31	3001.38	2814.1	TSC22D2	G2	D3M3,D3M6,D3M12	1
gene24573	7192.35	9675.25	7500.83	8442.29	PSMD13	G2	D3M3	1
gene2458	1643.78	2316.76	3011.98	1239.71	RNF13	G2	D3M6	1
gene24591	1837.66	5883.61	9593.81	9216.14	UBE2D1	G2	D3M6,D3M12	1
gene24636	23.2062	63.4476	92.1157	47.9683	CH25H	G2	D3M3,D3M6	1
gene24640	399.447	583.496	666.776	613.742	IFIT2	G2	D3M6	1
gene24664	2572.35	4073.13	4281.46	4030.68	2022-03-05	G2	D3M3,D3M6	1
gene24697	6662.49	6463.94	5724.52	3565.49	PDLIM1	G2	M3M12	1
gene24698	5905.11	15764.9	21476.1	17801	SORBS1	G2	D3M3,D3M6,D3M12	1
gene24716	1302.82	1598.97	695.331	925.061	FRAT2	G2	M3M6,M3M12	1
gene24719	1064.98	1879.23	1638.26	1265.69	EXOSC1	G2	D3M3,D3M6,M3M12	1
gene24736	0	34.7468	28.4777	24.3656	GOLGA7B	G2	D3M3,D3M6,D3M12	1
gene24740	300.162	149.603	276.498	249.279	LOXL4	G2	D3M6	1
gene24760	496.289	691.81	609.107	428.946	CWF19L1	G2	D3M3,M3M12	1
gene24795	6121.26	16761.6	16466.6	13127.2	MGEA5	G2	D3M3,D3M6,D3M12	1
gene24797	2018.86	2962.23	2753.18	2805.2	C22H10orf76	G2	D3M3,D3M6,D3M12	1
gene24801	957.57	1445.57	1275.01	947.507	PPRC1	G2	D3M3,M3M12	1
gene24805	425.998	991.741	719.242	904.339	PITX3	G2	D3M3	1
gene24807	2029.38	2774.64	2770.6	2785.27	NFKB2	G2	D3M3	1
gene24818	1559.45	2247.8	2558.88	1753.04	WBP1L	G2	D3M3,D3M6,M6M12	1
gene24827	157.434	277.213	220.702	310.13	PCGF6	G2	D3M3,D3M6,D3M12	1
gene24843	534.084	827.593	466.201	476.984	SFR1	G2	M3M12	1
gene24848	637.267	855.984	1089.27	725.346	ITPRIP	G2	D3M6	1
gene24860	1018.26	1470.46	1552.19	1298.88	MXI1	G2	D3M3	1
gene24867	1340.97	3554.72	4094.38	3577.94	RBM20	G2	D3M3,D3M6,D3M12	1
gene24890	808.129	1128.18	1361.74	1117.07	CCDC186	G2	D3M3,D3M6	1
gene24898	976.807	1696.11	1343.2	1596.89	FAM160B1	G2	D3M3,D3M12	1
gene24930	1235.28	1857.66	1906	2115.12	FAM45A	G2	D3M3,D3M6,D3M12	1
gene24936	4236.57	7790.15	7156.01	5817.76	TIAL1	G2	D3M3,D3M6,M3M12	1
gene24942	2614.87	3780.43	3460.83	3196.57	SEC23IP	G2	D3M3,D3M6,D3M12	1
gene24950	2621.74	3971.56	4456.41	3790.73	ATE1	G2	D3M3,D3M6	1
gene24953	16635.9	36245.2	22105.1	18678	TACC2	G2	D3M3	1
gene25005	3079.23	4614.02	4935.42	5046.41	DHX32	G2	D3M3	1
gene25033	14579.3	29515.1	21957.6	24599.9	BNIP3	G2	D3M3,D3M6,D3M12	1
gene25098	113.138	179.296	122.579	90.06	LOC105604385	G2	D3M3	1
gene25158	2506.27	3434.43	3247.25	2991.99	ELP2	G2	D3M3,D3M6	1
gene25162	2552.87	3828.35	3750.63	4014.7	RPRD1A	G2	D3M3,D3M6,D3M12	1
gene25174	5476.65	17164.1	22924.5	14729.2	MAPRE2	G2	D3M3,D3M6,D3M12	1
gene25225	136.972	220.463	183.228	180.238	TTC39C	G2	D3M3	1
gene25229	1007.64	1662.34	1528.64	1329.13	NPC1	G2	D3M3	1
gene25232	3188.57	6852.93	6485.82	6047.53	RIOK3	G2	D3M3,D3M6,D3M12	1
gene25235	197.588	309.349	301.405	244.593	CABLES1	G2	D3M3,D3M6,D3M12	1
gene25245	1516.7	2787.82	3184.88	2217.27	ESCO1	G2	D3M3,D3M6	1
gene25246	1286.08	3238.32	4039.69	2239.76	GREB1L	G2	D3M3,D3M6,D3M12	1
gene25253	2531.75	3657.51	4035.35	3838.36	USP14	G2	D3M3,D3M6	1
gene25268	1711.5	3519.01	3662.39	2663.35	SMCHD1	G2	D3M3,D3M6	1
gene25293	10218.7	17090.1	14949.6	15240.7	RAB12	G2	D3M3	1
gene25296	2370.13	2667.5	4369.33	2986.51	ANKRD12	G2	D3M6	1
gene25302	16140.4	26652.5	23341.6	20844.8	VAPA	G2	D3M3,D3M6	1
gene25308	2275.51	2778.62	2931.62	2873.27	CHMP1B	G2	D3M3	1
gene25324	2871.78	3549.16	3808.3	3226.59	CEP192	G2	D3M6	1
gene25340	10504.4	17711.9	16891.7	16324.2	PSTPIP2	G2	D3M3,D3M6,D3M12	1
gene25352	1209.65	1812.25	1993	1711.22	IER3IP1	G2	D3M3	1
gene25365	3490.12	7056.76	6186.38	6526.82	DYM	G2	D3M3,D3M6,D3M12	1
gene25392	14.8173	30.3991	26.1115	15.1037	DCC	G2	D3M3,D3M12	1
gene25395	388.955	613.538	447.77	504.464	POLI	G2	D3M3	1
gene25408	5263.86	11026.1	8992.52	9754.92	TXNL1	G2	D3M3,D3M6,D3M12	1
gene25418	157.434	121.578	166.824	57.1537	LOC105604551	G2	D3M12,M3M12	1
gene25431	567.391	891.936	1029.94	649.438	MALT1	G2	D3M3,D3M6	1
gene25468	637.009	1106.74	1065.69	773.968	KDSR	G2	D3M3,D3M6	1
gene25494	2204.29	2083.52	2114.17	1372.43	LUC7L	G2	D3M12,M3M12	1
gene25504	1725.38	3031.92	2839.63	2147.92	RAB11FIP3	G2	D3M3,D3M6	1
gene25513	67.7179	150.674	107.347	91.8396	LOC105604599	G2	D3M3	1
gene25546	1138.16	1806.94	1413.6	1418.83	LOC101107658	G2	D3M3	1
gene25547	201.886	370.128	356.129	320.199	LOC105604604	G2	D3M3,D3M12	1
gene25549	1420.61	1989.94	1558.36	1474.12	TSR3	G2	M3M12	1
gene25556	0	9.34083	0	34.2351	PTX4	G2	D3M6	1
gene25557	418.871	577.716	496.959	514.489	TELO2	G2	D3M3	1
gene25564	3558.94	5067.6	4729.96	3697.95	SPSB3	G2	D3M3	1
gene2557	2577.93	3780.36	3551.01	3644.53	ARMC8	G2	D3M3	1
gene25583	4130.79	5867.35	5468.65	5978.43	TSC2	G2	D3M3,D3M6,D3M12	1
gene25586	1962.6	3351.91	2958.16	2813.97	TRAF7	G2	D3M3,D3M6,D3M12	1
gene256	3826.71	7079.75	6534.41	5841.19	FOXJ3	G2	D3M3,D3M6,D3M12	1
gene25628	690.858	1759.04	4300.09	487.848	TNFRSF12A	G2	M3M12	1
gene25677	139.839	268.738	174.822	163.999	TIGD7	G2	D3M3	1
gene25678	320.037	656.396	824.272	669.515	LOC105604630	G2	D3M3,D3M6,D3M12	1
gene25695	102.968	210.597	196.238	176.182	TFAP4	G2	D3M3	1
gene25703	4086.26	7057.92	6172.91	4709.8	CDIP1	G2	D3M3,D3M6	1
gene2571	2244.64	3618.5	3436.15	2595.39	STAG1	G2	D3M3,D3M6,M3M12	1
gene25717	887.636	1353.04	2349.41	1131.13	PPL	G2	D3M6	1
gene25732	855.462	1148.05	911.728	767.493	LOC105607580	G2	M3M12	1
gene25742	8947.14	15505.7	15315.8	14081.7	USP7	G2	D3M3,D3M6,D3M12	1
gene25767	2563.18	6460.08	4458.35	4032.74	SNN	G2	D3M3,D3M6,D3M12	1
gene25768	1433.21	1849.96	1769.57	1805.45	TXNDC11	G2	D3M3,D3M6	1
gene25799	1865.13	2510.4	2312.72	2240.22	RRN3	G2	D3M3	1
gene25821	4078.74	7109.53	11251.2	7491.45	SMG1	G2	D3M3,D3M6,D3M12	1
gene2583	451.36	645.176	537.512	544.478	CEP63	G2	D3M3,D3M6	1
gene25847	20.7805	131.825	63.4102	83.4054	ACSM1	G2	D3M3,D3M6,D3M12	1
gene25861	1701.21	4837.39	3095.78	3884.68	TMEM159	G2	D3M3	1
gene2587	2546.88	3496.62	3547.06	3001.61	RYK	G2	D3M3	1
gene25896	2656.01	4165.35	3834.27	4026.01	GGA2	G2	D3M3,D3M6,D3M12	1
gene25903	542.671	892.834	765.438	597.895	CHP2	G2	D3M3	1
gene25916	1523.9	2129.83	1985.93	1644.43	ARHGAP17	G2	D3M3	1
gene25921	1846	2717.12	2236.74	2382.7	LCMT1	G2	D3M3,D3M12	1
gene25931	766.568	1424.03	1658.31	1398.23	IL4R	G2	D3M3,D3M6,D3M12	1
gene2595	1451.48	1653.1	1980.78	1748	TOPBP1	G2	D3M6	1
gene25958	15284	22231.7	18300.5	17535	LOC101112694	G2	D3M3	1
gene2597	4220.16	6539.45	5372.03	5450.4	CDV3	G2	D3M3	1
gene25972	4056.06	13872.6	12765.4	10288	YPEL3	G2	D3M3,D3M6,D3M12	1
gene25975	1.17484e+06	2.15918e+06	1.79069e+06	1.63115e+06	ALDOA	G2	D3M3,D3M6	1
gene25984	1827.53	2705.98	2606.49	2661.28	TMEM219	G2	D3M3,D3M6,D3M12	1
gene25993	2963.52	4922.68	4978.98	5373.58	MAZ	G2	D3M3,D3M6,D3M12	1
gene26	176.252	276.484	285.051	281.686	CAPN10	G2	D3M6	1
gene26034	1337.66	1931.38	1940.94	1838.63	STX4	G2	D3M3,D3M6,D3M12	1
gene2607	580.704	770.061	802.3	690.744	ACAD11	G2	D3M3	1
gene26071	1341.37	2035.55	1916.3	1517.42	VKORC1L1	G2	D3M3	1
gene26079	11381.4	15645.4	17382.8	16935	SBDS	G2	D3M3,D3M6,D3M12	1
gene2609	1878.32	3175.37	3307.5	3495	DNAJC13	G2	D3M3,D3M6,D3M12	1
gene26096	91.6822	171.206	192.21	256.763	LOC105604766	G2	D3M3,D3M12	1
gene26102	34.6341	103.649	142.888	118.816	NCF1	G2	D3M3,D3M6,D3M12	1
gene26108	24590.3	42398.9	31846.8	26922.9	EIF4H	G2	D3M3,M3M12	1
gene26109	405.606	591.598	455.668	710.473	LIMK1	G2	D3M3	1
gene26136	85.1997	118.597	165.329	114.788	CCL24	G2	D3M3,D3M6,D3M12	1
gene26146	21310.7	63144.3	60974.5	67648.6	HSPB1	G2	D3M3,D3M6,D3M12	1
gene26155	1511.2	3562.13	2490.22	3028.83	LOC101117299	G2	D3M3,D3M12	1
gene26157	1014.99	1583.98	1378.72	1322.58	POLR2J	G2	D3M3	1
gene26176	5294.12	9200.49	7695.58	7061.37	FIS1	G2	D3M3	1
gene26189	44.5954	71.6791	390.046	182.252	SERPINE1	G2	D3M6,D3M12	1
gene26207	1135.94	1993.98	1913.37	1784.52	GIGYF1	G2	D3M3,D3M6,D3M12	1
gene26224	2157.7	2844.89	2348.39	2792.18	MEPCE	G2	D3M3,D3M12	1
gene2625	1542.79	2042.81	1546.05	1575.33	PSMG1	G2	D3M3,M3M12	1
gene26263	1892.12	2467.45	2223.04	2510.97	ZKSCAN5	G2	D3M3,D3M12	1
gene26285	643.628	1195.27	947.581	1093.64	BRI3	G2	D3M3,D3M6,D3M12	1
gene26297	486.303	565.591	665.552	622.637	USP42	G2	D3M6	1
gene26303	10023.4	16265.6	14188.8	12797.9	RAC1	G2	D3M3,D3M6,D3M12	1
gene26309	394.988	878.666	630.304	862.797	LOC101106648	G2	D3M3,D3M6,D3M12	1
gene26311	765.871	805	789.874	564.393	ZNF12	G2	D3M12,M3M12	1
gene26314	597.324	813.724	666.544	688.236	RBAK	G2	D3M3	1
gene26384	2204.29	3557.3	3599.25	3894.82	ABCB10	G2	D3M3,D3M6,D3M12	1
gene26440	907.413	1313.4	1123.29	1048.2	ARV1	G2	D3M3	1
gene26444	6668.08	9586.38	8554.48	9035.9	GNPAT	G2	D3M3,D3M6,D3M12	1
gene26447	13928.7	28004.7	29069.9	27307.3	EGLN1	G2	D3M3,D3M6,D3M12	1
gene26474	6790.19	9719.85	11631.5	7303.75	IRF2BP2	G2	D3M3,D3M6	1
gene26488	204.341	223.906	366.452	207.108	GPR137B	G2	D3M6	1
gene26532	524.459	1764.1	704.723	714.91	MRLN	G2	D3M3,M3M6,M3M12	1
gene26548	798.471	3444.45	4135.05	2786.3	ARID5B	G2	D3M3,D3M6	1
gene26558	2183.67	2513.53	7694.01	3144.6	JMJD1C	G2	D3M6,M3M6	1
gene26577	51957.9	68254.6	73441.7	64807.2	MYPN	G2	D3M6	1
gene26595	995.54	1364.2	1429.42	1376.45	KIF1BP	G2	D3M3,D3M6,D3M12	1
gene26598	357.825	639.721	875.69	800.533	SRGN	G2	D3M6	1
gene26638	1120.2	1785.64	1286.64	1557.53	ASCC1	G2	D3M3	1
gene2664	1151.01	1882.58	1631.7	1289.67	PKNOX1	G2	D3M3,M3M12	1
gene26640	2997.45	4110.97	3778.92	3195.64	ANAPC16	G2	D3M3,D3M6	1
gene26642	5346.14	10264.2	11293.2	2826.05	DDIT4	G2	D3M12,M3M12,M6M12	1
gene26648	0	5.06878	0	4.02766	OIT3	G2	D3M3	1
gene2666	1794.99	2944.14	2147.1	2425.66	U2AF1	G2	D3M3,D3M12	1
gene26662	138.034	672.953	374.991	279.371	CFAP70	G2	D3M3,D3M6,D3M12	1
gene26664	1045.45	4268.26	2036.95	3371.83	MSS51	G2	D3M3,D3M12	1
gene26667	220198	473585	335430	298690	MYOZ1	G2	D3M3	1
gene2668	334.466	848.807	1139.48	225.354	SIK1	G2	D3M3,D3M6,M3M12,M6M12	1
gene26714	13269.5	20056.9	18588.9	16800.1	ANXA11	G2	D3M3,D3M12	1
gene26755	156556	274658	290190	260435	LDB3	G2	D3M3,D3M6,D3M12	1
gene2676	662.337	1524.28	1339.24	814.374	LOC101101951	G2	D3M3,D3M6,M3M12	1
gene26760	5447.01	6878.71	6416.23	5224.46	LOC101112536	G2	D3M3,M3M12	1
gene26763	109.365	233.995	290.736	259.115	ADIRF	G2	D3M3,D3M6,D3M12	1
gene26768	41.7439	108.646	93.3436	91.1718	LOC101115343	G2	D3M3,D3M6,D3M12	1
gene26795	25639.5	54680	50167.5	53539.7	C25H10orf71	G2	D3M3,D3M6,D3M12	1
gene26804	17415.1	22718.2	18782.7	20096.7	NCOA4	G2	D3M3	1
gene26869	7506.9	18516.8	21130	13498.7	ASB5	G2	D3M3,D3M6	1
gene2687	9.27642	43.6778	34.4426	45.9198	LOC105604729	G2	D3M3,D3M6,D3M12	1
gene26870	4093.22	7544.62	7534.01	7684.54	SPCS3	G2	D3M3,D3M6	1
gene26920	1211.36	1704.53	1395.52	1102.57	UFSP2	G2	M3M12	1
gene26922	5.5565	28.7006	16.2212	12.083	CCDC110	G2	D3M3	1
gene26928	390.211	540.344	541.01	503.244	LOC101116121	G2	D3M3,D3M6	1
gene26944	1004.64	1773.78	1328.79	1594.07	FRG1	G2	D3M3,D3M6,D3M12	1
gene26988	2578.22	3217.87	3751.52	3160.97	TNKS	G2	D3M6	1
gene26996	5612.41	8278.05	8323.32	6866.61	SARAF	G2	D3M3,D3M6	1
gene26997	1498.14	2190.93	1991.86	1573.27	LEPROTL1	G2	D3M3,M3M12	1
gene27011	2431.89	3554.23	3229.13	2671.78	PPP2CB	G2	D3M3	1
gene27025	780.688	2080.11	2723.48	2109.18	RNF122	G2	D3M3,D3M6,D3M12	1
gene27026	8064.33	46484.2	35820.2	36977.6	DUSP26	G2	D3M3,D3M6,D3M12	1
gene2703	3224.5	5568.51	4996.13	4813.16	SUMO3	G2	D3M3,D3M6,D3M12	1
gene27051	26804	38986.3	24835.7	16006.3	EIF4EBP1	G2	M3M12	1
gene27055	730.68	1179.2	1241.02	1172.36	BAG4	G2	D3M3,D3M6,D3M12	1
gene27062	3485.15	4764.13	5049.96	3662.15	FGFR1	G2	D3M6	1
gene27067	1253.98	2065.17	1997.53	1923.5	TM2D2	G2	D3M3,D3M6,D3M12	1
gene27068	702.225	1430.94	1973.09	1206.95	ADAM9	G2	D3M3,D3M6,D3M12	1
gene27088	62584.7	93202.6	97714.3	78029.9	ANK1	G2	D3M6	1
gene27098	38205.5	57322.1	47075.3	40243.5	VDAC3	G2	D3M3,M3M12	1
gene27101	4238.06	6459.98	5662.32	5424.5	SMIM19	G2	D3M3	1
gene27109	2599.28	3472.41	3288.48	2383.81	FNTA	G2	D3M3	1
gene27115	755.999	1700.78	1476.13	1038.47	SH2D4A	G2	D3M3,D3M6	1
gene27140	2851.98	3837.99	3680.75	3440.24	UBE2E1	G2	D3M3	1
gene27188	1023.19	1551.57	1268.84	1561.73	PUDP	G2	D3M3,D3M12	1
gene27199	3990.49	5828.08	4214.56	6048.54	TBL1X	G2	D3M3	1
gene27222	182.168	223.414	303.042	209.919	PRPS2	G2	D3M6	1
gene27223	9.23576	19.4831	11.1432	0	LOC106991985	G2	D3M12	1
gene27231	459.337	792.109	536.737	421.392	OFD1	G2	D3M3,M3M12	1
gene27247	3858.99	6806.36	5650.79	6237.84	ASB11	G2	D3M3,D3M12	1
gene2726	3754.17	6556.08	3610.69	4524.8	PCNT	G2	D3M3	1
gene27310	534.322	1063.65	1290.35	1141.44	CXHXorf23	G2	D3M6	1
gene27312	4152.63	6076.03	5246.82	5095.87	EIF1AX	G2	D3M3	1
gene27313	8842.71	16181	10311.5	10375.8	RPS6KA3	G2	D3M3	1
gene27319	2664.19	11501.2	11281.6	11700.2	KLHL34	G2	D3M3,D3M6,D3M12	1
gene27322	307.46	396.828	456.952	383.29	YY2	G2	D3M3,D3M6	1
gene27337	652.276	848.739	1142.38	936.431	KLHL15	G2	D3M6	1
gene27431	5294.98	6835.87	3420.96	3473.42	LOC101123349	G2	M3M12	1
gene27450	2051.94	2667.08	3004.4	2158.1	MED14	G2	D3M3,D3M6	1
gene27455	16697.3	21472.1	25863.5	22329.2	DDX3X	G2	D3M3,D3M6	1
gene27485	94.6665	157.381	159.571	132.913	LOC101108987	G2	D3M3,D3M6	1
gene27498	3395.06	4026.89	2874.1	2703.58	LAS1L	G2	D3M12,M3M12	1
gene27513	5071.71	9854.37	10127.1	9920.25	UBQLN2	G2	D3M3,D3M6,D3M12	1
gene27540	1165.01	1396.8	1768.31	1434.85	LOC105605457	G2	D3M6	1
gene27549	713.589	1438.7	1106.73	1101.56	TSPYL2	G2	D3M3,D3M6,D3M12	1
gene27698	2891.46	10530.6	9145.14	10743.8	FOXO4	G2	D3M3,D3M6,D3M12	1
gene2770	2978.28	3311.21	3766.27	3760.96	ETS2	G2	D3M6	1
gene27727	114.674	388.309	221.175	158.676	CITED1	G2	D3M3,M3M12	1
gene27850	3762.52	5688.11	5479.49	4981.83	BRCC3	G2	D3M3	1
gene27851	3342.85	5359.36	4226.36	4564.81	VBP1	G2	D3M3	1
gene27879	1044.81	1552.16	1077.1	1376.6	IKBKG	G2	D3M3	1
gene27886	2504.05	4026.96	3484.58	2895.89	FAM50A	G2	D3M3,D3M6	1
gene27894	1606.68	2308.71	1985.15	1617.74	EMD	G2	D3M3,M3M12	1
gene27904	2562.47	3693.3	3352.63	3478.89	MECP2	G2	D3M3,D3M6,D3M12	1
gene2791	3928.45	5964.58	5377.53	5615.56	DPH3	G2	D3M3,D3M6,D3M12	1
gene27917	2916.51	6759.83	5571.91	4343.64	SLC6A8	G2	D3M3,D3M6,D3M12	1
gene27922	492.578	735.085	811.615	728	FAM58A	G2	D3M3,D3M6,D3M12	1
gene27926	53.7128	93.9299	64.8331	66.4564	TREX2	G2	D3M3	1
gene27959	1052.03	2201.13	2078.39	1799.31	MTM1	G2	D3M3,D3M6,D3M12	1
gene2797	6281.47	11720.9	8512.45	8198.79	PLCL2	G2	D3M3	1
gene28023	912.002	1284.86	912.074	711.889	LOC101115438	G2	D3M3,D3M12,M3M12,M6M12	1
gene28027	1720.66	4280.61	3801.4	3438.36	FGF13	G2	D3M3,D3M6,D3M12	1
gene28036	5680.59	8019.88	6306.23	5816.82	RBMX	G2	D3M3,M3M12	1
gene28058	8205	12684.9	10208.2	10811.2	ZNF75D	G2	D3M3	1
gene2806	722.021	1075.93	1075.76	948.514	RAB5A	G2	D3M3,D3M6,D3M12	1
gene2808	9721.1	18591.6	18229.7	17132.7	KAT2B	G2	D3M3,D3M6,D3M12	1
gene28103	5942.06	7799.66	8498.44	7730.7	LAMP2	G2	D3M3,D3M6	1
gene28123	4223.05	5549.7	6721.53	4652.9	STAG2	G2	D3M3,D3M6	1
gene28144	2764.36	5276.36	4366.45	4437.87	OCRL	G2	D3M3,D3M6	1
gene28161	336.489	644.142	713.733	762.73	ENOX2	G2	D3M3,D3M6,D3M12	1
gene28167	1128.69	1613.4	1471.35	1239.51	NKAP	G2	D3M3,M3M12	1
gene28182	918.454	2099.53	2136.94	1821.51	SLC25A43	G2	D3M3,D3M6,D3M12	1
gene28191	676.364	1385.9	1844.79	1360.46	LONRF3	G2	D3M3,D3M6,D3M12	1
gene28194	2187.41	3057.95	3413.37	3588.65	IL13RA1	G2	D3M6,D3M12	1
gene28199	954.544	1510.52	1740.77	1481.91	WDR44	G2	D3M3,D3M6,D3M12	1
gene28221	18955.1	24312.1	20326.2	15873.9	AMOT	G2	D3M3,M3M12	1
gene28237	1261.59	2817.38	3684.43	2278.18	CHRDL1	G2	D3M3,D3M6,D3M12	1
gene28240	1672	2836.04	2290.89	1930.51	LOC105605723	G2	D3M3	1
gene28241	649.772	991.812	830.231	981.765	TMEM164	G2	D3M3,D3M12	1
gene28258	9129.3	16106.6	13242.3	14065.6	TSC22D3	G2	D3M3	1
gene28269	801.202	1694.36	1438.48	1419.75	RNF128	G2	D3M3,D3M6,D3M12	1
gene28286	157.802	630.391	759.411	285.279	TCEAL1	G2	D3M3,D3M6,D3M12,M3M12,M6M12	1
gene28287	13022.2	19590	18139.7	13202.7	MORF4L2	G2	D3M3,D3M6,M3M12	1
gene28299	405.606	897.254	1197.5	1141.87	FAM199X	G2	D3M3,D3M6,D3M12	1
gene2831	2153.14	2916.88	2774.44	2325.04	RNASEH1	G2	D3M3	1
gene28330	3372.91	5083.78	5070.72	4584.16	HNRNPH2	G2	D3M3,D3M6,D3M12	1
gene28355	6.92682	11.0367	15.4839	22.4913	TNMD	G2	D3M6	1
gene2840	30059.7	60716	61903.4	58041.6	GSN	G2	D3M3,D3M6,D3M12	1
gene2847	916.643	1543.41	1629.56	1504.05	LOC101116026	G2	D3M3,D3M6	1
gene2851	757.061	1184.26	2062.09	1043.97	MEGF9	G2	D3M3,D3M6,D3M12	1
gene2891	3815.03	6115.42	5156.05	5127.09	POLE3	G2	D3M3,D3M6,D3M12	1
gene2911	1189.1	1767.63	1507.1	1518.66	INIP	G2	D3M3	1
gene2925	19560.5	43984.8	46981.1	52804.1	KIAA0368	G2	D3M3,D3M6,D3M12	1
gene2927	14.8423	63.5951	49.8727	28.9081	LOC105606752	G2	D3M3,D3M6	1
gene2946	5195.33	9982.43	11632.1	8966.89	CTNNAL1	G2	D3M3,D3M6,D3M12	1
gene2947	1041.33	1419.05	1283.68	1479.87	FAM206A	G2	D3M3	1
gene2948	2562.92	4330.99	4407.01	4304.51	IKBKAP	G2	D3M3,D3M6,D3M12	1
gene2956	275.918	406.672	746.593	370.479	KLF4	G2	D3M6	1
gene2958	19379.2	44351.3	33696.3	36605.6	RAD23B	G2	D3M3,D3M6,D3M12	1
gene2965	1393.53	2349.51	2129.54	1891.15	TMEM38B	G2	D3M3,D3M6	1
gene3027	1444.34	1957.12	1998.9	1922.68	SECISBP2	G2	D3M3,D3M6,D3M12	1
gene3045	628.583	650.813	1279.26	451.098	NFIL3	G2	D3M6	1
gene3083	585.05	768.881	787.884	542.727	LOC101112888	G2	M3M12	1
gene311	2722.68	4066.81	3766.27	3619.08	ATP6V0B	G2	D3M3	1
gene3111	264.378	409.442	398.201	414.364	LOC101114490	G2	D3M3,D3M6,D3M12	1
gene312	1611.38	2794.02	2911.41	2242.57	B4GALT2	G2	D3M3,D3M6,D3M12	1
gene3120	3399.91	5582.9	4858.2	4054.85	AGTPBP1	G2	D3M3,D3M6	1
gene3124	785.04	1609.79	2204.65	1514.34	NTRK2	G2	D3M3,D3M6,D3M12	1
gene3134	2818.18	8290.92	8171.53	6317.26	GKAP1	G2	D3M3,D3M6,D3M12	1
gene3150	1721.31	2548.26	2300.65	2300.42	RPP25L	G2	D3M3	1
gene3159	3304.27	5336.47	4976.96	4879.92	UBAP1	G2	D3M3,D3M6,D3M12	1
gene3162	7202.03	10086.9	9474.66	9100.24	UBE2R2	G2	D3M3	1
gene3196	1401.16	2296.28	2462.19	2021.35	KCTD9	G2	D3M3,D3M6,D3M12	1
gene3211	43.5259	165.012	153.955	119.823	LOC105607354	G2	D3M3,D3M12	1
gene3212	21.9349	64.5995	84.7927	50.6055	LOC106990930	G2	D3M3,D3M6,D3M12	1
gene3213	2081.51	3108.12	3229.5	2975.43	ENTPD4	G2	D3M3,D3M6,D3M12	1
gene322	2517.52	4672.34	4255.84	4586.59	RNF220	G2	D3M3,D3M6,D3M12	1
gene3226	4761.59	7907.59	8125.64	6750.21	SORBS3	G2	D3M3,D3M6,D3M12	1
gene3227	2962.89	5606.92	5399.29	5559.11	PPP3CC	G2	D3M3,D3M6,D3M12	1
gene3230	1783.64	2349.66	2566.64	2074.72	POLR3D	G2	D3M3,D3M6	1
gene3238	2200.37	3782.37	3161.82	3387.06	FAM160B2	G2	D3M3,D3M6,D3M12	1
gene3251	4599.25	8053.78	7317.98	7411.83	ATP6V1B2	G2	D3M3,D3M6,D3M12	1
gene3263	537.269	1016.02	872.996	745.04	TEX10	G2	D3M3,D3M6,M3M12	1
gene3268	7.42114	119.613	2381.05	46.6978	NR4A3	G2	D3M3,D3M6,D3M12	1
gene3288	792.206	1203.74	1096.12	722.704	ANP32B	G2	D3M3,M3M12	1
gene3296	1464.14	1859.14	1915.57	1681.55	TSTD2	G2	D3M3	1
gene3307	876.243	1259.23	1368.68	1242.65	DCAF10	G2	D3M3,D3M6	1
gene3320	277.365	406.078	373.088	326.593	ZCCHC7	G2	D3M3,D3M6	1
gene3343	661.511	708.923	570.345	367.359	FAM221B	G2	D3M12,M3M12	1
gene3359	2109.44	3814.1	3896.04	3361.13	TESK1	G2	D3M3,D3M6,D3M12	1
gene3373	2479.8	2794.59	2628.65	1327.11	PHF24	G2	D3M12,M3M12	1
gene3374	118.921	312.371	277.235	239.646	LOC101110212	G2	D3M3,D3M6	1
gene3385	781.576	1172.16	272.811	171.496	PSAT1	G2	D3M12,M3M12	1
gene3423	11765.8	36974.9	33255.2	18503.5	ZFAND5	G2	D3M3,D3M6,M3M12	1
gene3444	2803.05	5133.02	4027.22	3703.43	FAM189A2	G2	D3M3,D3M6,D3M12	1
gene3446	902.527	1020.95	1258.62	982.749	TJP2	G2	D3M6	1
gene3485	421.368	551.026	700.077	556.228	GLIS3	G2	D3M6	1
gene3559	2091.74	2633.51	2774.56	1670.92	PSIP1	G2	D3M3,M3M12	1
gene356	4532.46	6640.52	6718.64	5842.32	GPBP1L1	G2	D3M3,D3M6,D3M12	1
gene3563	151.878	188.789	263.458	183.259	BNC2	G2	D3M6	1
gene3567	330.241	364.357	278.523	170.113	CNTLN	G2	D3M12,M3M12,M6M12	1
gene3576	490.723	901.753	764.488	814.374	PLIN2	G2	D3M3,D3M12	1
gene3631	125.837	167.679	168.049	104.719	LOC780442	G2	D3M3	1
gene3640	1619.72	1704.77	2062.81	1769.91	TEK	G2	D3M6	1
gene3643	2017.41	3584.93	3729	3852.46	LOC101105985	G2	D3M3,D3M6,D3M12	1
gene3648	1717.99	2266.78	2080.22	1965.5	C2H9orf72	G2	D3M3	1
gene3667	227.816	413.805	337.335	288.985	LOC101107502	G2	D3M3,M3M12	1
gene3670	6655.52	8832.34	10812.9	8395.47	LOC101113728	G2	D3M6	1
gene3780	4172.93	6107.53	5495.61	5217.83	FAM168B	G2	D3M3,D3M12	1
gene379	3355.28	5134.4	5617.61	4215.03	EFCAB14	G2	D3M3,D3M6	1
gene3800	1222.58	1604.74	1536.23	1518.66	POLR2D	G2	D3M3	1
gene381	87.7397	1355.31	746.749	442.036	LOC101105114	G2	D3M3,D3M6	1
gene3832	815.879	1424.05	1465.81	1372.91	PMS1	G2	D3M3	1
gene3833	1646.85	3686.95	4231.31	3194.71	ORMDL1	G2	D3M3,D3M6	1
gene3866	613.803	997.314	1013.09	885.034	NUP35	G2	D3M3,D3M6,D3M12	1
gene3894	196.26	472.27	617.973	116.802	ZNF385B	G2	D3M3,D3M6	1
gene3903	726210	1.31095e+06	1.25629e+06	1.07644e+06	TTN	G2	D3M3,D3M6,D3M12	1
gene3926	4052.54	4423.02	5440.04	4056.86	NFE2L2	G2	D3M6	1
gene3963	1959.14	3593.05	2841.66	2862.02	CIR1	G2	D3M3,D3M6,D3M12	1
gene3979	1354.19	2506.92	2197.24	1741.16	HAT1	G2	D3M3	1
gene3990	3734.34	5444.95	5380.28	5383.97	GORASP2	G2	D3M3,D3M6,D3M12	1
gene4007	176631	330262	279171	251556	KLHL41	G2	D3M3,D3M6	1
gene4015	228.585	536.441	545.032	407.22	NOSTRIN	G2	D3M3,D3M6,D3M12	1
gene4073	2635.43	4339.65	5720.93	4297.72	2022-03-07	G2	D3M3,D3M6,D3M12	1
gene4079	384.37	650.071	586.784	453.147	WDSUB1	G2	D3M3	1
gene4091	146.618	331.826	340.175	226.818	CYTIP	G2	D3M3,D3M6,D3M12	1
gene4097	4190.91	10003	6892.4	6105.93	GPD2	G2	D3M3,D3M6,M3M12	1
gene4100	172.251	204.547	809.586	202.357	NR4A2	G2	D3M6	1
gene4107	337.662	529.336	648.437	613.382	ARL6IP6	G2	D3M3,D3M6,D3M12	1
gene412	7100.23	11616.5	9321.78	9154.87	FAF1	G2	D3M3,D3M6,D3M12	1
gene4131	193.247	2138.55	2026.55	1586.9	LYPD6	G2	D3M3,D3M12	1
gene4155	117.859	283.07	185.382	292.005	LOC105609695	G2	D3M3,D3M12	1
gene4180	6474.25	9979.95	8709.92	7666.76	UBXN4	G2	D3M3,D3M6,M3M12	1
gene4205	1551.02	2642.72	2325.38	2579.72	SLC35F5	G2	D3M3,D3M6,D3M12	1
gene4222	3091.95	5406.55	4066.78	3352.02	LOC101110820	G2	M3M12	1
gene424	7685.88	13343.7	11666.9	11282.2	NRDC	G2	D3M3,D3M6,D3M12	1
gene4250	0	2.32659	9.7577	4.22011	TFCP2L1	G2	D3M6	1
gene4298	18630.3	18976.5	18076.3	15236.8	SF3B1	G2	M3M12	1
gene4310	226.163	384.136	312.627	214.605	LOC101102297	G2	D3M3	1
gene4316	2886.17	3789.12	3385.81	3035.39	SPATS2L	G2	D3M3	1
gene4319	1264.38	2613.02	2975.85	1902.38	AOX1	G2	D3M3,D3M6,D3M12	1
gene433	5.77235	13.3287	12.1562	2.01383	LOC105609508	G2	D3M12,M6M12	1
gene4341	9353.36	18065.9	14623.4	17541.4	STRADB	G2	D3M3,D3M6,D3M12	1
gene4350	0	0	11.0747	0	CDK15	G2	D3M12	1
gene4380	62.3414	66.627	81.2359	20.1383	GPR1	G2	M3M12	1
gene4398	1256.1	2846.76	3843.69	3063.15	CCNYL1	G2	D3M6,D3M12	1
gene4420	3546.53	5598.42	5690.8	4052.81	ACADL	G2	D3M6	1
gene4457	506.568	1329.42	594.077	331.332	LOC105610624	G2	D3M3,M3M12	1
gene4470	23.0894	69.1792	101.254	53.4169	CXCR2	G2	D3M6	1
gene4471	18.0505	42.9454	37.9703	35.5793	CXCR1	G2	D3M6	1
gene4476	4503.08	7887.63	9170.88	8244.62	TMBIM1	G2	D3M3,D3M6,D3M12	1
gene4489	781.576	1167.74	997.511	971.673	RNF25	G2	D3M3	1
gene4503	1550.22	2225.88	1788.64	1881.25	CNPPD1	G2	D3M3	1
gene4504	3773.79	5326.3	5450.32	4640.87	FAM134A	G2	D3M3,D3M6	1
gene4514	1596.57	2978.27	2787.82	2061.37	DNAJB2	G2	D3M3,D3M6,D3M12	1
gene454	2293.48	3580.65	3420.46	2608.06	PODN	G2	D3M3	1
gene4544	5988.24	9173.07	8154.12	6903.35	FARSB	G2	D3M3,D3M6,M3M12	1
gene4555	1926.1	2432.55	2144.15	2080.45	WDFY1	G2	D3M3,D3M6	1
gene4560	8466.59	14785.6	13377.8	14264.2	CUL3	G2	D3M3,D3M6,D3M12	1
gene4578	92.6083	243.457	156.123	114.331	LOC101104046	G2	D3M3,D3M6	1
gene458	583.635	844.344	654.409	737.158	MAGOH	G2	D3M3	1
gene4598	5769.01	13021	12482.7	11289.9	CAB39	G2	D3M3,D3M6,D3M12	1
gene4646	1223.19	1916.91	2347.83	2054.7	RNF19B	G2	D3M3,D3M12	1
gene4670	394.988	543.082	462.755	446.063	TMEM234	G2	D3M3	1
gene4678	4573.16	5900.31	4471	4462.66	KHDRBS1	G2	D3M3,M3M12	1
gene4685	1845.08	2154.19	2796.35	1383.22	TINAGL1	G2	D3M6,M6M12	1
gene470	2722.68	3951.8	3335.85	3372.25	TMEM59	G2	D3M3	1
gene4710	2382.83	3337.29	3163.4	2643.98	YTHDF2	G2	D3M3	1
gene4720	1048.33	1628.92	1419.45	1450.96	PHACTR4	G2	D3M3	1
gene4734	1641	3862.83	3388.85	2573.38	RPA2	G2	D3M3,D3M6,D3M12	1
gene4738	683.797	1376.86	1517.42	908.336	STX12	G2	D3M3	1
gene4763	469.314	819.4	673.097	648.453	GPATCH3	G2	D3M3,D3M6	1
gene4766	414.656	547.705	621.567	574.827	ZDHHC18	G2	D3M3,D3M6,D3M12	1
gene4773	4815.39	7002.92	5893.46	5103.66	HMGN2	G2	D3M3,D3M6,M3M12	1
gene4788	7705	23259.2	19090.4	19205.7	TRIM63	G2	D3M3,D3M6,D3M12	1
gene4801	2462.89	4164.05	4148.11	3921.93	TMEM57	G2	D3M3,D3M6,D3M12	1
gene4805	1524.74	2354.29	2185.08	2336.16	SYF2	G2	D3M3,D3M6,D3M12	1
gene4811	4224.68	5340.7	5011.29	4483.44	SRRM1	G2	D3M3,D3M6	1
gene482	2052.65	2798.98	2675.38	2556.15	TTC4	G2	D3M3	1
gene4826	0	10.7924	21.2733	13.3422	CNR2	G2	D3M6	1
gene4831	4032.56	5447.69	5061.75	5190.73	PITHD1	G2	D3M3	1
gene4833	86.5852	83.6775	37.9703	20.6171	LOC105606974	G2	D3M12	1
gene4838	14056.6	25706	24586.9	19988.5	TCEA3	G2	D3M3,D3M6,M3M12	1
gene4856	81.9674	166.237	169.134	207.182	WNT4	G2	D3M3,D3M6,D3M12	1
gene4857	235.225	640.068	556.898	424.571	LOC105611419	G2	D3M3,D3M6,D3M12	1
gene4872	3853.43	6048.26	5712.16	5695	HP1BP3	G2	D3M3,D3M6,D3M12	1
gene5027	2616.27	3643.19	2835.28	1959.46	LOC101110918	G2	M3M12	1
gene5043	3.71057	16.0052	7.25321	12.6603	LOC105607222	G2	D3M3,D3M12	1
gene5084	13568.5	25155.6	23445.1	23943.7	PLPP7	G2	D3M3,D3M6,D3M12	1
gene5085	137.382	276.956	228.764	171.225	LOC105607235	G2	D3M3,M3M12	1
gene5093	1146.49	1438.98	1263.78	1179.82	EXOSC2	G2	D3M3	1
gene51	66.8932	209.338	243.708	160.251	PER2	G2	D3M3,D3M6,D3M12	1
gene512	6363.13	10140.3	11836.3	10869.4	JUN	G2	D3M3,D3M6	1
gene5125	1916.51	2760.89	2165.13	1776.87	SH3GLB2	G2	M3M12	1
gene5151	6791.28	8755.55	8187.29	8483.43	GOLGA2	G2	D3M3	1
gene5159	4757.88	8626.14	8037.05	5170.11	SLC25A25	G2	D3M3,D3M6,M3M12	1
gene5186	1031	1652.3	1225.07	1449.75	ZBTB43	G2	D3M3	1
gene5199	1005.99	1793.48	1987.9	1798.61	ARPC5L	G2	D3M3,D3M6,D3M12	1
gene5205	108.52	174.45	322.004	131.198	NR6A1	G2	D3M3,D3M6	1
gene5220	5371.98	7937.78	8200.37	6467.64	RABGAP1	G2	D3M3,D3M6	1
gene5266	335.528	495.064	583.883	449.084	PTGS1	G2	D3M3,D3M6	1
gene5301	3673.46	4370.35	4791.16	3967.75	KIDINS220	G2	D3M6	1
gene5306	841.372	1412.57	1338.45	1297	ITGB1BP1	G2	D3M3,D3M6	1
gene5322	2148.89	2754.62	2227.59	2125.6	NOL10	G2	D3M3,M3M12	1
gene5330	1455.03	2076.04	2112.13	1852.72	E2F6	G2	D3M3,D3M6	1
gene5332	85.3431	125.044	65.2788	51.4853	NTSR2	G2	M3M12	1
gene5334	1756.71	7478.9	3432.22	2760.73	LPIN1	G2	D3M3,D3M6,D3M12,M3M12	1
gene5338	984.228	1262.64	1142.86	704.914	TRIB2	G2	M3M12	1
gene5372	3.70433	11.1442	8.70385	0	LOC101107086	G2	D3M12,M6M12	1
gene5392	2164.19	4400.23	6229.75	5769.62	UBXN2A	G2	D3M6	1
gene5420	7411.7	9746.92	11429.5	9961.41	RAB10	G2	D3M3,D3M6,D3M12	1
gene5435	6332.27	10794.3	9069.41	9777.62	MAPRE3	G2	D3M3,D3M6,D3M12	1
gene5443	8790.13	16083.3	14180.1	13893.7	PREB	G2	D3M3,D3M6,D3M12	1
gene5446	0	6.38194	26.1115	8.89481	TCF23	G2	D3M3,D3M6,D3M12	1
gene5452	13775.7	20166	13528.7	15472.2	TRIM54	G2	D3M3	1
gene5468	1535.25	2162.59	2072.63	2074.88	GPN1	G2	D3M3	1
gene5493	1153.99	2152.71	1960.21	1795.33	YPEL5	G2	D3M3,D3M6	1
gene5510	25380.2	39671	33473.2	31961.1	PCBP1	G2	D3M3,D3M6,D3M12	1
gene5539	2332.77	5158.62	6150.61	4731.62	WDR92	G2	D3M3,D3M6,D3M12	1
gene5540	442.668	691.348	652.383	565.495	LOC106991046	G2	D3M3,D3M6	1
gene5541	1301.09	2494.59	2835.76	2721.45	C1D	G2	D3M3,D3M6	1
gene5552	1538.22	1661.7	1653.73	1181.63	CEP68	G2	M3M12	1
gene5559	1597.4	3212.61	3055.78	3078.14	AFTPH	G2	D3M3,D3M6,D3M12	1
gene5565	24772.7	50588.3	36718.1	34731.3	UGP2	G2	D3M3	1
gene5576	7361.43	8500.52	8401.72	5480.39	CCT4	G2	D3M12,M3M12,M6M12	1
gene56	2060.73	4285.6	3768.04	2303.76	KLHL30	G2	D3M3	1
gene561	124224	252470	188570	173110	PGM1	G2	D3M3	1
gene5610	6988.74	14178.4	13606.6	15832.7	KCMF1	G2	D3M3,D3M6,D3M12	1
gene5635	121.219	151.662	356.763	146.967	ATOH8	G2	D3M6	1
gene5646	13013	31650	30950.1	26853.4	RMND5A	G2	D3M3,D3M6,D3M12	1
gene5662	698.454	1436.55	1105.09	1151.91	RPIA	G2	D3M3,D3M6,D3M12	1
gene5709	6786.63	11940.4	12997	9276.71	RANBP2	G2	D3M3,D3M6,D3M12	1
gene5710	84.9437	102.029	148.94	101.283	CCDC138	G2	D3M6	1
gene5721	180.097	246.811	346.452	272.404	GCFC2	G2	D3M6	1
gene5736	925.787	1388.64	1291.8	1301.94	VRK2	G2	D3M3	1
gene5764	7999.32	13312.2	10954.6	10252.4	PSME4	G2	D3M3,D3M6	1
gene5765	9.27642	13.4635	28.0185	8.05532	GPR75	G2	D3M6	1
gene5767	1140.07	1964.84	1967.93	1793.2	ASB3	G2	D3M3,D3M6,D3M12	1
gene578	2112.92	1860.17	3471.61	2278.86	PDE4B	G2	D3M6	1
gene5829	8448.97	12829	13087.7	11824.7	PPM1B	G2	D3M3,D3M6	1
gene5843	2629.88	4727.05	3813.46	4040.33	ZFP36L2	G2	D3M3,D3M6,D3M12	1
gene5878	1372.46	1865.57	1653.83	1942.94	DHX57	G2	D3M3	1
gene5887	6455.73	10103.7	9612.51	9472.05	ATL2	G2	D3M3,D3M6,D3M12	1
gene5891	92.6083	77.0808	241.843	165.134	LOC101119706	G2	D3M6	1
gene59	5.5565	4.69909	7.09112	0	LOC106990176	G2	D3M12	1
gene5900	2526.01	4123.74	4121.36	3973.47	PRKD3	G2	D3M3,D3M6	1
gene5902	2769.65	4351.59	3984.19	3185.46	CEBPZ	G2	D3M3,M3M12	1
gene5910	493.506	966.15	1290.2	1123.72	VIT	G2	D3M3,D3M6,D3M12	1
gene592	29194.5	36607.7	31522.5	30522.6	SERBP1	G2	M3M12	1
gene5935	1672	2299.52	1817.35	2389.37	DPY30	G2	D3M3	1
gene5953	4102.03	6239.48	5627.51	4977.18	TEX261	G2	D3M3	1
gene596	2073.47	3294.98	1406.48	1555.48	WLS	G2	M3M6,M3M12	1
gene5997	11859.4	18214.3	18019.2	18363.1	DCTN1	G2	D3M3,D3M12	1
gene6002	862.707	1332.12	1026.78	1292.32	INO80B	G2	D3M3	1
gene6028	900.741	1135.42	1018.87	1141.84	C3H2orf49	G2	D3M3	1
gene6044	806.121	954.5	1231.83	939.951	IL1R1	G2	D3M6	1
gene6087	2638.56	3292.78	4103.96	3121.44	TMEM131	G2	D3M3,D3M6	1
gene6091	2422.07	4232.48	3153.91	3434.59	ACTR1B	G2	D3M3,D3M6,D3M12	1
gene6097	5804.26	11356.9	6737.15	7294.86	CNNM3	G2	D3M3	1
gene6103	48.7329	82.5584	341.626	84.5809	ARID5A	G2	D3M6	1
gene6125	303.626	503.167	505.48	298.784	LOC101115527	G2	D3M3,D3M6,M3M12	1
gene6138	124.304	197.596	203.815	208.203	MERTK	G2	D3M6	1
gene6142	217.068	533.404	390.948	412.497	ZC3H6	G2	D3M3,D3M6,D3M12	1
gene6157	1296.84	2108.66	2181.75	1593.95	TBC1D15	G2	D3M3	1
gene6159	16065.6	27098.5	22134.4	23332	LOC101122347	G2	D3M3,D3M6,D3M12	1
gene6185	1571.23	2115.69	2140.42	1850.12	ZDHHC17	G2	D3M3	1
gene6213	845.082	1657.95	1560.19	1100.21	CCDC59	G2	D3M3,D3M6,M3M12	1
gene6228	0	3.17863	14.5064	5.10301	MGAT4C	G2	D3M12	1
gene6247	8368.02	16314.6	20072.5	16884.8	ATP2B1	G2	D3M3,D3M6,D3M12	1
gene6260	3278.33	5032.4	4294.93	3295.63	BTG1	G2	M3M12	1
gene6266	18.5649	35.9405	45.536	12.1828	LOC105607931	G2	M3M12	1
gene6294	43830.6	69117.6	49586.5	55546.3	PPP1R1A	G2	D3M3	1
gene6299	779.219	1600.5	1595.54	1770.16	ZNF385A	G2	D3M3,D3M6,D3M12	1
gene6302	20.4081	41.8475	56.3778	49.6684	NFE2	G2	D3M6	1
gene6303	1350.6	2910.36	1702.33	1185.01	HNRNPA1	G2	M3M12	1
gene631	1197.43	1959.83	1666.4	1483.49	RABGGTB	G2	D3M3	1
gene6316	628.941	818.566	650.323	842.788	HOXC9	G2	D3M3,D3M12	1
gene6326	7696.65	15519.5	10609.3	11787.9	CALCOCO1	G2	D3M3,D3M6,D3M12	1
gene6343	0	23.0772	14.1822	18.9015	LOC105614722	G2	D3M3	1
gene6352	24322.4	37893.8	35205.8	31675.5	EIF4B	G2	D3M3,D3M6,D3M12	1
gene6389	4198.34	8026.64	19683	7396.3	NR4A1	G2	D3M3,D3M6	1
gene639	1326.23	1650.75	1315.39	1145.21	PIGK	G2	M3M12	1
gene6419	1643.78	2734.81	2696.02	2649.29	ATF1	G2	D3M3,D3M6,D3M12	1
gene6428	1745.82	2104.91	1607.37	1336.99	CERS5	G2	D3M12,M3M12	1
gene6445	1809.3	2599.92	1680.57	1707.47	PRPF40B	G2	D3M3,M3M12	1
gene646	3012.01	3340.45	3830.42	2184.47	FUBP1	G2	M3M12,M6M12	1
gene647	3337.57	4126.28	7757.3	4848.76	DNAJB4	G2	D3M6	1
gene651	119.465	132.678	115.326	45.9271	LOC105614727	G2	D3M12,M3M12	1
gene6510	4923.81	8821.07	6811.71	6493.59	ASB8	G2	D3M3,D3M6,D3M12	1
gene6512	132232	336396	244877	256705	PFKM	G2	D3M3,D3M6,D3M12	1
gene6534	4281.16	6265.43	6157.52	5424.16	ANO6	G2	D3M3	1
gene6573	388.617	636.623	569.199	312.288	KCNMB4	G2	D3M3,M3M12	1
gene6625	4062.58	6044.31	6260.11	6098.51	TMBIM4	G2	D3M3,D3M6,D3M12	1
gene6640	2940.44	3622	3637.24	3108.75	GNS	G2	D3M3,D3M6	1
gene6698	211.268	492.179	795.003	325.187	DDIT3	G2	D3M3,D3M6,M6M12	1
gene6727	457.328	824.566	655.779	459.195	PRIM1	G2	D3M3,M3M12	1
gene6730	3263.52	5374.33	5491.42	3349.34	PTGES3	G2	D3M3,D3M6,M3M12,M6M12	1
gene6747	243.56	413.54	314.102	264.621	SLC39A5	G2	D3M3	1
gene6748	845.514	1187.55	1186.57	1152.92	NABP2	G2	D3M3	1
gene6749	2310.47	2948.56	2921.34	2712.63	RNF41	G2	D3M3	1
gene6750	6.4935	12.6979	19.9078	8.05532	LOC105612394	G2	D3M3	1
gene6753	6225.05	11066.3	11009.9	8597.95	SMARCC2	G2	D3M3,D3M6,D3M12	1
gene6759	6766.22	9743.34	7629.87	6174.4	PA2G4	G2	D3M3,M3M12	1
gene6767	14700.6	22944.8	20247.8	21978	RAB5B	G2	D3M3,D3M6,D3M12	1
gene6777	2888.68	4042.53	3597.22	3159.88	SARNP	G2	D3M3	1
gene6870	1914.11	2710.78	2352.08	1999.73	LTA4H	G2	D3M3,D3M6	1
gene6875	31.8539	62.4138	124.608	91.1544	CFAP54	G2	D3M3	1
gene6899	2571.67	4036.01	4539.06	4240.12	SCYL2	G2	D3M3,D3M6,D3M12	1
gene691	422.595	589.215	564.863	529.484	C1H1orf52	G2	D3M3	1
gene6935	1844.89	3113.24	3330.51	2101.43	NT5DC3	G2	D3M3	1
gene6944	1102.97	1792.35	1766.16	1876.81	NFYB	G2	D3M3,D3M6	1
gene6954	1149.35	2204.46	2515.32	2156.36	KIAA1033	G2	D3M3,D3M6	1
gene6955	1227.27	2194.77	2184.67	1618.86	APPL2	G2	D3M3,D3M6,D3M12	1
gene6967	1213.36	2491.73	1939.91	1767.44	CRY1	G2	D3M3	1
gene6992	604.162	854.759	680.747	799.38	HMGXB4	G2	D3M3	1
gene6994	385.251	705.883	967.431	608.183	HMOX1	G2	D3M3,D3M6	1
gene700	617.284	953.625	796.314	958.693	ZNHIT6	G2	D3M3	1
gene7009	0	15.4146	31.6419	10.0691	LOC106991083	G2	D3M3,D3M6,D3M12	1
gene7117	976.682	1537.92	2005.53	2149.21	LYRM5	G2	D3M6	1
gene7159	486.303	916.153	1234.83	867.512	PLEKHA5	G2	D3M3,D3M6,D3M12	1
gene7161	74.2597	341.218	295.984	231.262	LOC105611558	G2	D3M3	1
gene7182	1791.74	2028.02	2376.54	2031.35	EPS8	G2	D3M6	1
gene7186	0	8.32051	2.17596	0	PDE6H	G2	D3M3	1
gene7194	8151.38	13012.8	11629	12125.6	WBP11	G2	D3M3	1
gene7219	1830.54	4072.88	4031.18	3272.05	CDKN1B	G2	D3M3,D3M6,D3M12	1
gene7220	203.187	377.893	272.074	346.049	LOC105611784	G2	D3M3,D3M12	1
gene7221	72.3561	126.844	70.7835	56.2284	LOC105614840	G2	D3M3	1
gene7223	563.059	894.166	1053.68	934.328	CREBL2	G2	D3M3,D3M6,D3M12	1
gene7225	1281.7	1800.73	3152.08	985.101	DUSP16	G2	M3M12	1
gene724	1045.45	1419.34	1225.13	1110.63	GTF2B	G2	D3M3,M3M12	1
gene7255	149938	269927	205852	178680	LOC101122777	G2	D3M3,D3M6	1
gene7276	0	3.97673	12.1562	0	OLR1	G2	D3M6	1
gene7277	14.8651	36.7976	76.9893	63.3755	CLEC7A	G2	D3M3,D3M6,D3M12	1
gene7307	3043.59	4171.31	3897.15	4121.63	M6PR	G2	D3M3,D3M6,D3M12	1
gene7309	1503.71	2882.25	2518.57	2433.32	PHC1	G2	D3M3,D3M6,D3M12	1
gene7334	0	5.42697	0	4.44741	LOC106990118	G2	D3M3,D3M12	1
gene734	115.76	273.773	232.258	307.201	LOC101114579	G2	D3M3,D3M12	1
gene7361	4.63821	27.7363	25.3135	13.3422	ENO2	G2	D3M3	1
gene7378	1969.38	2908.81	2630.23	3089.84	ZNF384	G2	D3M3,D3M6,D3M12	1
gene7379	2990.08	4026.41	3621.42	2992.29	ING4	G2	D3M3	1
gene7397	1467.33	1949.68	2541.57	1807.41	CD9	G2	D3M6	1
gene7413	469.387	887.902	1556.78	844.866	FGF6	G2	D3M3,D3M6	1
gene7435	1833.95	3574.81	3089.04	3274.4	LOC101119385	G2	D3M3,D3M6,D3M12	1
gene7454	1170.68	2419.23	2181.75	2183.68	DCP1B	G2	D3M3,D3M6,D3M12	1
gene7467	676.251	833.497	610.689	439.181	BID	G2	D3M12,M3M12	1
gene7475	89.1909	146.597	118.177	76.5255	LOC105609489	G2	M3M12	1
gene7476	3815.46	5157.79	5082.32	4564.15	GGA1	G2	D3M6	1
gene7485	5474.02	10981.6	8510.97	9099.39	LOC101102223	G2	D3M3	1
gene7498	0	15.9184	6.50514	5.55926	BAIAP2L2	G2	D3M3,D3M6	1
gene7500	38.0333	165.932	230.195	134.199	MAFF	G2	D3M3,D3M6,D3M12	1
gene7502	676.519	1081.73	968.444	796.568	LOC105614869	G2	D3M3	1
gene7505	18.5649	117.386	133.456	100.067	KCNJ4	G2	D3M3,D3M6,D3M12	1
gene7507	21599.1	28043.8	25075.8	18944.9	DDX17	G2	D3M3,M3M12	1
gene7512	1148.34	1354.24	2403.71	1269.73	JOSD1	G2	D3M6,D3M12,M3M6	1
gene7531	31327.4	110051	115952	103248	ATF4	G2	D3M3,D3M6,D3M12	1
gene7547	18718	29020.1	27077.6	21199	ST13	G2	D3M3,D3M6	1
gene756	248.19	490.084	473.791	325.572	KIAA1107	G2	D3M3,D3M6	1
gene7560	8751.32	16552.4	7150.21	10918.6	TOB2	G2	D3M3	1
gene7589	37.0433	40.6094	80.6869	50.0095	NFAM1	G2	D3M6	1
gene7618	41.7711	827.784	334.009	515.404	KIAA1644	G2	D3M3,D3M6,D3M12	1
gene7646	55.6948	100.671	137.642	85.7306	LOC101111090	G2	D3M6	1
gene7647	83.4878	168.944	191.902	130.899	GRAMD4	G2	D3M3,D3M6,D3M12	1
gene7666	1005.56	2083.93	1559.06	1181.73	LOC101115204	G2	D3M3,D3M6	1
gene7669	6026.89	14515.9	10572.4	9247.95	MAPK12	G2	D3M3,D3M6,D3M12,M3M12	1
gene7671	38.0333	72.6557	68.8212	74.5117	LOC101116223	G2	D3M3,D3M6,D3M12	1
gene7678	788.097	1121.1	1046.56	1053.34	NCAPH2	G2	D3M3	1
gene7708	16912.1	29059.2	24946.1	22926.4	LOC101106517	G2	D3M3,D3M6,D3M12	1
gene7710	5774.05	14965	22170.1	17158.1	GRB10	G2	D3M3,D3M6,D3M12	1
gene775	1889.87	3582.69	2926.45	3181.22	DNTTIP2	G2	D3M3,D3M6	1
gene7772	29534.3	26835.7	53743	5175.54	PDK4	G2	D3M12,M3M12,M6M12	1
gene7773	0	6.47129	2.90128	0	LOC106991121	G2	D3M3	1
gene7790	1014.78	2375.92	1787.97	2124.75	RPA3	G2	D3M3,D3M6,D3M12	1
gene7862	88.904	122.027	80.3687	55.2912	DNAH11	G2	D3M12,M3M12,M6M12	1
gene7883	14.8651	51.6094	34.6544	33.7609	LOC101121769	G2	D3M3	1
gene7894	29.0077	21.9865	42.5467	23.4739	SEMA3D	G2	D3M6	1
gene7932	57.4172	165.742	120.345	23.3489	CCDC146	G2	D3M3,D3M6,M3M12	1
gene7942	9752.58	14738.7	14886.3	14310.6	PSMC2	G2	D3M3,D3M6,D3M12	1
gene7959	500.085	814.517	775.971	987.324	ATXN7L1	G2	D3M3,D3M6,D3M12	1
gene7962	5186.45	7877.84	8132.72	7143.05	SYPL1	G2	D3M3	1
gene7964	3695.46	7412.74	9078.06	6391.29	NAMPT	G2	D3M3,D3M6	1
gene7971	2724.54	6539.5	5446.97	5222.68	HBP1	G2	D3M3,D3M6,D3M12	1
gene7979	856.214	1292.42	1351.27	1144.25	CBLL1	G2	D3M3,D3M6	1
gene7990	4565.86	8583.35	6896.23	7247.83	EPDR1	G2	D3M3,D3M12	1
gene7993	393.32	567.84	592.615	548.143	STARD3NL	G2	D3M3,D3M6,D3M12	1
gene8003	618.737	798.856	935.669	665.089	ST7	G2	D3M3,D3M6	1
gene8006	1644.71	3542.5	4413.73	2887.28	MET	G2	D3M3,D3M6,D3M12	1
gene8015	189	538.583	356.858	318.185	FOXP2	G2	D3M3,D3M6,D3M12,M3M12	1
gene8017	34049.3	70552.3	69369.3	65584.8	PPP1R3A	G2	D3M3,D3M6	1
gene8032	1140.01	1925.23	5519.61	2187.01	IFRD1	G2	D3M3,D3M6	1
gene8051	1085.16	1463.61	1617.7	1410.39	HERPUD2	G2	D3M3,D3M6	1
gene8067	3537.91	8062.26	7223.82	8609.8	KBTBD2	G2	D3M3,D3M6,D3M12	1
gene8077	698.662	931.974	1487.17	831.665	AQP1	G2	D3M6	1
gene809	240.13	349.23	343.802	351.087	TRMT13	G2	D3M3,D3M6	1
gene8090	474.025	1307.82	1385.81	1087.96	MTURN	G2	D3M3,D3M6,D3M12	1
gene810	9836.08	17397.6	18083.2	16030.7	LRRC39	G2	D3M3,D3M6,D3M12	1
gene8108	4947.12	7372.45	7562.22	7499.5	TAX1BP1	G2	D3M6	1
gene8148	969.42	4339.19	4077.39	2733.64	MPP6	G2	D3M3,D3M6,D3M12	1
gene8164	887.662	1169.23	901.752	1181.9	HUS1	G2	D3M3	1
gene8175	2445.17	3433.97	3134.27	3388.92	CCM2	G2	D3M3,D3M6,D3M12	1
gene8178	2128	2800.02	2464.89	2438.29	LOC101118100	G2	D3M3	1
gene8187	7445.18	10804.4	8016.23	7969.26	CAMK2B	G2	D3M3	1
gene8264	15385.9	30380.2	37233.4	38052	LMOD2	G2	D3M3,D3M6,D3M12	1
gene8318	1362.28	4456.48	2327.74	1573.81	STRIP2	G2	D3M3,D3M6,M3M12	1
gene8337	362.016	905.562	792.627	521.582	LOC106991099	G2	D3M3,D3M6	1
gene8366	587.625	1057.99	1158.34	796.086	WDR91	G2	D3M3	1
gene8370	2259.64	3282.97	3327.38	2761.97	CNOT4	G2	D3M3,D3M6	1
gene838	1579.77	4681.3	4720.56	4361.03	LOC101118573	G2	D3M3,D3M6,D3M12	1
gene8402	3486.7	4404.24	4386.63	3754.18	LOC101105324	G2	D3M3,D3M6	1
gene8534	4244.24	7413.89	7009.04	6092.99	CUL1	G2	D3M3,D3M6,D3M12	1
gene859	1131.67	1826.22	2008.41	1556.59	STXBP3	G2	D3M3	1
gene8614	1558.53	2866.48	2977.26	3395.6	AGAP3	G2	D3M3,D3M6,D3M12	1
gene8615	327.033	557.922	348.061	340.227	GBX1	G2	D3M3	1
gene8623	4052.87	6655.12	5546.83	7295.26	NUB1	G2	D3M3,D3M6,D3M12	1
gene8626	4044.52	6467.28	5645.37	4475.2	RHEB	G2	D3M3,D3M6,M3M12	1
gene8627	1663.83	2264.74	2069.72	3393.37	PRKAG2	G2	D3M3,D3M12	1
gene8659	5327.03	7686.81	6889.82	5549.11	DNAJB6	G2	D3M3,D3M6,M3M12	1
gene8737	3809.91	8059.74	6215.67	5272.35	MAU2	G2	D3M3,D3M6,D3M12	1
gene875	4763.22	6177.05	5482.03	5957.26	PSMA5	G2	D3M3,D3M12	1
gene8752	1023.57	1521.04	1367.72	1489.88	DDX49	G2	D3M3	1
gene8756	3633.57	4515.1	4914.29	4237.27	UPF1	G2	D3M6	1
gene8766	5953.49	9266.84	8220.32	8710.25	FKBP8	G2	D3M3,D3M6,D3M12	1
gene8786	1440.78	8137.41	3408.28	2411.68	ARRDC2	G2	D3M3,D3M6,M3M6,M3M12	1
gene8835	2371.7	3971.82	3840.35	4106.17	SLC35E1	G2	D3M3,D3M6,D3M12	1
gene8841	811.687	1040.13	1134.75	595.879	KLF2	G2	M3M12	1
gene885	206.535	493.139	516.074	470.229	LOC101107401	G2	D3M3,D3M6,D3M12	1
gene8882	2722.24	5095.98	4718.16	4656.98	LOC101123297	G2	D3M3,D3M6,D3M12	1
gene889	4856.21	13604.8	11106.3	13156.5	LOC101108705	G2	D3M3,D3M6,D3M12	1
gene890	950.161	3173.78	3536.66	4477.43	GSTM3	G2	D3M3,D3M6,D3M12	1
gene8972	23.2062	26.6598	20.5672	0	C5H19orf67	G2	D3M12,M3M12	1
gene8982	1887.56	2685	2057.79	2140.31	CC2D1A	G2	D3M3	1
gene9017	409.853	814.704	762.801	554.522	JUNB	G2	D3M3,D3M6	1
gene9086	57.4172	95.7776	178.291	140.571	LOC105609426	G2	D3M3,D3M6,D3M12	1
gene9108	62.6566	110.377	84.1372	107.191	ICAM5	G2	D3M3,D3M12	1
gene9117	9121.89	16039.4	14181.1	17403.8	KEAP1	G2	D3M3,D3M6,D3M12	1
gene9125	3543.21	4262.63	3973.46	4338.45	ILF3	G2	D3M3,D3M12	1
gene9127	4987	7118.54	7178.76	7409.38	DNM2	G2	D3M3,D3M6,D3M12	1
gene9156	548.237	822.108	773.192	799.421	ACP5	G2	D3M3	1
gene9167	3463.55	6583.64	5537.15	4858.79	INSR	G2	D3M3,D3M6	1
gene9173	2098.5	4393.6	3766.4	4362.91	MCOLN1	G2	D3M3,D3M6,D3M12	1
gene9237	616.123	1061.82	910.6	944.636	SLC25A23	G2	D3M3,D3M6,D3M12	1
gene9252	3173.69	4513.82	4468.94	4023.63	RANBP3	G2	D3M3,D3M6,D3M12	1
gene9278	139.691	213.014	127.359	82.277	LOC105609844	G2	D3M3,M3M12	1
gene9289	4496.13	8290.52	8904.04	6353.63	PLIN4	G2	D3M3,D3M6,D3M12	1
gene9305	8703.55	12837.6	10823.5	12869.6	MAP2K2	G2	D3M3,D3M12	1
gene9319	1.16031	15.5531	21.3583	12.6603	TJP3	G2	D3M3,D3M6,D3M12	1
gene9330	187.97	278.177	201.717	231.473	SMIM24	G2	D3M3	1
gene9346	6352.49	9125.89	7323.7	7321.87	SGTA	G2	D3M3	1
gene9357	0	1.84922	7.91048	0	C5H19orf35	G2	D3M3,D3M6	1
gene9358	16593.6	27080.2	23953.8	21657.8	OAZ1	G2	D3M3,D3M6	1
gene9367	4945.75	10135.1	9702.2	11469.9	MKNK2	G2	D3M3,D3M6,D3M12	1
gene937	1152.19	1847.46	1939.17	1612.82	DDX20	G2	D3M3,D3M6	1
gene9374	690.168	1402.83	1018.35	1372.02	RAD50	G2	D3M3,D3M6,D3M12	1
gene9389	1552.35	4047.91	5339.08	3112.84	FNIP1	G2	D3M3,D3M6,D3M12	1
gene9390	663.623	905.096	1158.34	970.647	RAPGEF6	G2	D3M3,D3M6	1
gene9402	7.40867	77.3968	106.622	26.6844	SLC27A6	G2	D3M6	1
gene9418	1943.09	2876.89	2443.4	2159.22	PHAX	G2	D3M3,M3M12	1
gene9427	0	16.6098	9.49257	3.74856	LOC105611654	G2	D3M3,D3M6,D3M12	1
gene9436	1371.53	2012.86	1718.95	1398.23	SNX2	G2	D3M3	1
gene9469	178.107	513.7	495.987	571.537	ARL10	G2	D3M3,D3M6,D3M12	1
gene9498	286.309	458.853	493.218	487.848	RGS14	G2	D3M3	1
gene9520	2654.91	2892.01	2703.01	2386.89	CLK4	G2	M3M12	1
gene9531	992.761	1535.93	1115.54	1146.12	ZFP62	G2	D3M3	1
gene9562	1299.54	1782.48	1418.35	1604.02	ZNF496	G2	D3M3	1
gene9646	0	10.6376	15.1787	8.16482	LOC105607091	G2	D3M3	1
gene9656	2244.29	3604.53	3401.1	3799.7	CDC34	G2	D3M3,D3M12	1
gene9663	162.443	283.239	441.659	211.005	FSTL3	G2	D3M6	1
gene9675	1577.12	2322.88	2346.91	2365.24	R3HDM4	G2	D3M3,D3M6,D3M12	1
gene9678	1972.82	3386.18	3133.34	3058.7	WDR18	G2	D3M3,D3M6,D3M12	1
gene9688	5644.7	9025.04	9094.68	9625.3	STK11	G2	D3M3,D3M6,D3M12	1
gene9702	125.232	200.099	277.235	209.028	APC2	G2	D3M3,D3M6,D3M12	1
gene9723	4206.89	5595.58	5582.73	5407.15	CSNK1G2	G2	D3M3,D3M6	1
gene9724	3794.21	5025.37	4396.68	4080.5	BTBD2	G2	D3M3	1
gene9732	3198.51	5735.31	8444.91	6708.04	AFF4	G2	D3M6	1
gene9738	827.755	1383.95	2442.03	1448.74	C5H5orf15	G2	D3M6	1
gene9743	13629.8	23018.7	21894.2	20833.1	SKP1	G2	D3M3,D3M6	1
gene9746	7856.2	16255.6	16517	15812.8	UBE2B	G2	D3M3,D3M6	1
gene9752	924.859	1499.1	2615.51	1771.19	SEC24A	G2	D3M6,D3M12	1
gene9760	578.849	1826.51	712.312	900.6	PITX1	G2	D3M3	1
gene9765	465.251	574.765	728.359	714.1	CXCL14	G2	D3M6	1
gene9791	1265.3	1742.24	1997.4	1715.05	CDC23	G2	D3M3,D3M6	1
gene9804	7364.55	11044.5	9656.04	9949.61	ETF1	G2	D3M3	1
gene9814	13661.4	16306	16260.7	13129.3	MATR3	G2	M3M12	1
gene9820	797.358	1164.18	1166.32	1159.69	DNAJC18	G2	D3M3	1
gene9832	269.696	377.818	292.731	281.936	IGIP	G2	D3M3	1
gene9849	9457.42	13098.7	10939.7	9606.4	IK	G2	D3M3	1
gene9890	4323.88	5926.97	4444.61	3853.46	TAF7	G2	D3M3,M3M12	1
gene9901	1523.9	7671.55	4996.26	8525.09	DIAPH1	G2	D3M3,D3M6,D3M12	1
gene9910	4085.44	8072.66	8980.65	8333.22	RNF14	G2	D3M3,D3M6,D3M12	1
gene9911	899.341	1319.38	1383.54	1004.9	GNPDA1	G2	D3M3	1
gene9919	4956.47	7302.22	8042.34	6978.93	NR3C1	G2	D3M3,D3M6,D3M12	1
gene9924	25.5268	83.553	107.347	86.7244	KCTD16	G2	D3M3,D3M6,D3M12	1
gene9929	991.69	2705.16	1911.94	1636.65	SH3RF2	G2	D3M3,D3M6,D3M12	1
gene9931	182.438	360.374	310.882	208.982	PLAC8L1	G2	D3M3,D3M6,M3M12	1
gene9969	1915.58	2270.16	2110.23	2132.04	FBXO38	G2	D3M3	1
gene9972	670.747	901.87	1579.02	758.146	ADRB2	G2	D3M6	1
gene9973	150.081	297.793	464.205	186.491	LOC106991197	G2	D3M3,D3M6,M3M12,M6M12	1
gene0	11.113	5.70238	0	0	LOC106990386	NA		1
gene1	0	0	0	0	RTP5	NA		1
gene10	34.8092	22.1454	18.9851	23.159	BOK	NA		1
gene1000	11.6031	6.3111	7.25321	8.44022	LOC106990460	NA		1
gene10001	35714.7	32364.1	26795.2	30825.7	RPS14	NA		1
gene10006	1567.72	1919.57	1837.96	1737.82	RBM22	NA		1
gene10008	1006.65	733.623	659.734	1241.53	SMIM3	NA		1
gene10009	0	1.86127	0	0	LOC105606721	NA		1
gene10010	0	0	0	0	LOC105606720	NA		1
gene10015	18.5528	30.6337	20.5996	19.1314	LOC105615285	NA		1
gene10019	0	0	2.21198	0	SLC36A3	NA		1
gene10020	0	0	0	0	SLC36A2	NA		1
gene10021	0	0	0	0	LOC105606725	NA		1
gene10022	391.465	307.63	359.759	430.694	SLC36A1	NA		1
gene10024	0	1.84922	8.84793	0	FAT2	NA		1
gene10025	0	0	0	0	LOC105606726	NA		1
gene1003	2316.84	1718.19	1779.17	1712.15	PTGFRN	NA		1
gene10030	1919.77	1427.25	1684.14	2220.62	LOC105615377	NA		1
gene10031	18.5649	20.8297	9.7577	20.0133	LOC101107700	NA		1
gene10032	10.3902	0	15.821	8.05532	NMUR2	NA		1
gene10035	26.9016	9.93809	26.5438	8.16482	GRIA1	NA		1
gene10037	3072.84	3803.73	3533.27	3292.61	FAM114A2	NA		1
gene10038	727.33	671.701	813.197	790.428	MFAP3	NA		1
gene1004	53.8032	12.0421	34.4426	12.2472	CD101	NA		1
gene10040	0	687.956	0	0	LOC106991198	NA		1
gene10041	0	2.5429	0	0	HAND1	NA		1
gene10045	0	0	0	2.01383	FAXDC2	NA		1
gene10046	1484.23	1672.96	1389.08	1541.03	CNOT8	NA		1
gene10048	1785.49	1753.83	1338.45	1947.96	MRPL22	NA		1
gene10049	0	0	0	0	LOC105615289	NA		1
gene1005	1654.36	1181.24	2037.74	899.727	TTF2	NA		1
gene10050	0	0	0	0	LOC105615290	NA		1
gene10051	10450.2	8731.33	8834.66	9241.55	SGCD	NA		1
gene10052	0	0.531879	0	0	LOC105615293	NA		1
gene10054	0	0	0	3.33556	LOC105611754	NA		1
gene10056	65.7519	60.9381	98.8019	126.751	TIMD4	NA		1
gene10057	0	3.80159	0	0	LOC105615294	NA		1
gene10058	0	0	0	0	HAVCR1	NA		1
gene1006	3579.55	3322.91	2436.13	3140.61	TRIM45	NA		1
gene10062	19.4805	27.3307	48.5965	55.5926	HAVCR2	NA		1
gene10063	1954.77	2835.8	2551.15	2507.78	MED7	NA		1
gene10067	0	0	0	0	FNDC9	NA		1
gene10068	35.9695	7.96233	30.3573	12.083	NIPAL4	NA		1
gene1007	111.984	80.1721	54.5622	75.6059	VTCN1	NA		1
gene10071	401.669	320.43	363.203	267.956	THG1L	NA		1
gene10076	377.55	419.668	558.894	588.887	EBF1	NA		1
gene10077	0	0	0	0	LOC105615299	NA		1
gene10079	0	0	0	0	LOC106991200	NA		1
gene1008	1047.31	1092.22	1172.33	1145.21	MAN1A2	NA		1
gene10080	4.64123	1.39596	3.03905	6.67111	LOC105610572	NA		1
gene10081	853.849	798.001	844.998	999.928	UBLCP1	NA		1
gene10082	0	0	0	0	IL12B	NA		1
gene10084	14.8173	25.659	24.3124	18.3708	ADRA1B	NA		1
gene10085	0	5.1185	1.08419	0	LOC105611079	NA		1
gene10087	553.196	590.841	673.917	455.45	PWWP2A	NA		1
gene10089	42.4719	12.9426	23.5945	24.4945	CCNJL	NA		1
gene1009	0	0	0	0	LOC105610672	NA		1
gene10090	256.428	230.441	197.762	249.715	C1QTNF2	NA		1
gene10091	17.317	17.4822	14.2389	12.2472	LOC105611082	NA		1
gene10096	5.80154	2.65939	8.10413	0	ATP10B	NA		1
gene10099	0	0	0	0	GABRA6	NA		1
gene10101	33.339	22.0147	22.1198	46.3181	GABRA1	NA		1
gene10105	0	0	0	0	LOC105613697	NA		1
gene10107	161285	262193	259359	243883	CCNG1	NA		1
gene10115	0	0	0	0	LOC106990422	NA		1
gene10116	7.42114	6.99298	14.7466	12.2472	LOC101120408	NA		1
gene10119	46.3821	34.5801	24.5225	22.1521	WWC1	NA		1
gene10120	3270.93	3781.74	2888.91	2565.04	RARS	NA		1
gene10121	18.0505	26.88	23.8522	27.0087	LOC105606740	NA		1
gene10124	2525.97	2784.83	4083.32	3278.52	ZFYVE16	NA		1
gene10125	365.258	367.973	393.849	372.52	FAM151B	NA		1
gene10127	44.452	6.80726	31.6419	13.5044	ANKRD34B	NA		1
gene10128	674.241	524.069	685.047	881.698	DHFR	NA		1
gene10129	2328.74	2647.47	2543.04	2330.67	MSH3	NA		1
gene1013	1523.68	1532.12	1515.19	1552.14	WDR3	NA		1
gene10132	463.968	446.976	457.883	451.098	RASGRF2	NA		1
gene10135	681.101	951.642	1122.21	799.38	ZCCHC9	NA		1
gene10136	63.8997	57.9409	42.7939	54.4807	LOC106990145	NA		1
gene10137	0	0	0	0	ACOT12	NA		1
gene10138	15.7434	30.5669	14.5064	6.04149	LOC105606738	NA		1
gene1014	2.32062	45.0067	1.45064	4.6857	SPAG17	NA		1
gene10141	404.064	356.36	454.061	323.22	ATG10	NA		1
gene10144	0	0	0	0	LOC105615315	NA		1
gene10147	23.2062	29.1178	5.80256	5.90815	ATP6AP1L	NA		1
gene10148	0	0	2.90128	0	LOC105606735	NA		1
gene10149	2681.94	2700.34	2497.97	3194.94	TMEM167A	NA		1
gene10151	222.26	191.556	208.164	197.91	XRCC4	NA		1
gene10153	1503.12	1205.04	2209.77	1541.59	VCAN	NA		1
gene10154	4.24719	0	0	0	LOC105606734	NA		1
gene10155	0	0	0	0	HAPLN1	NA		1
gene10156	68.6455	24.9653	25.0691	26.2399	EDIL3	NA		1
gene10165	1782.76	1802.78	2102.12	1744.98	RASA1	NA		1
gene10166	798.292	824.603	884.056	718.786	CCNH	NA		1
gene1017	18435	21002.5	18554.4	17736	TBX15	NA		1
gene10172	449.14	544.534	477.051	528.672	TMEM161B	NA		1
gene10175	35972.6	34899.5	41614.7	35011.5	MEF2C	NA		1
gene10180	4.63042	2.9967	5.16129	4.08241	LOC106991203	NA		1
gene10185	99.2844	124.845	146.515	175.673	POLR3G	NA		1
gene10186	523.19	664.093	1002.03	968.065	LYSMD3	NA		1
gene10187	108.52	75.2306	107.583	93.7139	ADGRV1	NA		1
gene10188	4.63042	0	0	0	LOC105607437	NA		1
gene10192	2.78293	0	0	4.02766	LOC101121262	NA		1
gene10193	29.7303	32.2265	38.4946	19.4125	LOC105607625	NA		1
gene10194	165.64	129.269	160.737	110.761	NR2F1	NA		1
gene10195	368.274	349.361	455.36	458.25	FAM172A	NA		1
gene10197	75.42	88.4839	121.659	111.185	KIAA0825	NA		1
gene1020	0	0	0	3.37609	HSD3B1	NA		1
gene10200	433.209	548.195	441.659	512.615	SLF1	NA		1
gene10202	0	0	0	0	LOC105615327	NA		1
gene10207	0	0	0	0	FAM81B	NA		1
gene10208	3185.52	3565.51	4042.25	3645.33	TTC37	NA		1
gene10209	341.723	389.914	403.318	276.839	ARSK	NA		1
gene1021	55.565	55.6634	55.1244	86.9343	ZNF697	NA		1
gene10211	0	0	0	0	GPR150	NA		1
gene10213	208.855	262.459	278.637	332.282	RFESD	NA		1
gene10214	180.505	135	166.824	149.942	SPATA9	NA		1
gene10215	13288.5	18363.6	21587	18827	RHOBTB3	NA		1
gene10216	1.85217	1.06376	1.47466	1.68804	GLRX	NA		1
gene10219	0	0	1.08419	0	LOC105607634	NA		1
gene10222	0	0	0	0	PCSK1	NA		1
gene10227	9803.76	9463.46	9942.02	16204.1	LNPEP	NA		1
gene10228	0	0	0	0	LOC106991205	NA		1
gene10229	0	0	0	0	LOC101110759	NA		1
gene1023	0	0	0	0	HMGCS2	NA		1
gene10230	19.1123	0	0	10.3085	LIX1	NA		1
gene10231	1250.29	1661.78	1334.64	1366.35	RIOK2	NA		1
gene10232	0	0	2.90128	5.10301	LOC105607638	NA		1
gene10236	1373.82	1508.3	1595.58	1551.9	CHD1	NA		1
gene10237	0	0	0	0	LOC105611815	NA		1
gene10241	14.8423	32.5692	23.5945	24.166	LOC105615329	NA		1
gene10242	236.151	346.543	291.244	273.645	FAM174A	NA		1
gene10244	709.28	575.295	695.331	763.242	ST8SIA4	NA		1
gene10247	5.30898	5.49458	9.11715	13.1199	SLCO4C1	NA		1
gene10248	0	0	0	0	SLCO6A1	NA		1
gene10251	5745.38	4194.47	5357.42	3868.08	PAM	NA		1
gene10252	0	0	0	0	LOC105609307	NA		1
gene10254	335.528	373.46	412.903	453.635	GIN1	NA		1
gene10255	706.536	618.735	720.369	625.072	PPIP5K2	NA		1
gene10256	280.536	287.537	302.459	275.739	C5H5orf30	NA		1
gene10259	0	0	0	0	LOC105609312	NA		1
gene10266	69.6185	50.0826	107.583	76.5255	EFNA5	NA		1
gene10269	5873.83	6956.58	7441.88	6788.03	PJA2	NA		1
gene10273	8.33475	0	3.68664	0	TMEM232	NA		1
gene10278	6.92682	10.3254	5.07724	11.1185	LOC106991207	NA		1
gene10279	4.61788	0.930637	0	0	LOC105615338	NA		1
gene1028	1702.22	1833.46	2666.02	2159.83	NOTCH2	NA		1
gene10280	2.32062	7.417	17.6959	14.0571	CAMK4	NA		1
gene10281	963.982	678.362	1252.72	1502.11	STARD4	NA		1
gene10286	26.5449	5.2955	7.11943	0	LOC105613737	NA		1
gene10292	1643.8	2093.31	1640.55	1539.57	TMA16	NA		1
gene10293	5.30898	0	0	0	TKTL2	NA		1
gene10294	5.77235	6.38194	6.52788	5.10301	NPY5R	NA		1
gene10295	28828.8	16920.8	20763.3	20153.4	LOC101107098	NA		1
gene10296	214.285	160.116	108.073	137.87	NPY1R	NA		1
gene10297	868.666	963.689	1016.9	1036.12	NAF1	NA		1
gene10300	2323.74	2849.6	2238.77	2065.82	EXOSC9	NA		1
gene10301	6.96185	8.92545	4.33676	12.083	LOC105615388	NA		1
gene10303	7.40867	6.97978	0	4.22011	TMEM155	NA		1
gene10307	64.935	6.80726	2.94931	4.44741	QRFPR	NA		1
gene10308	10.4428	20.3956	13.0103	14.2884	TNIP3	NA		1
gene1031	206463	166182	176552	229151	LOC101112864	NA		1
gene10310	135.073	63.7869	106.175	71.1585	PRDM5	NA		1
gene10314	0	0	0	0	FABP2	NA		1
gene10316	889.785	1014.78	971.798	1055.15	LOC106991227	NA		1
gene10317	1697.59	1636.4	1763.98	2054.47	USP53	NA		1
gene10326	12.7416	2.12752	0	0	PRSS12	NA		1
gene10327	232.838	212.149	171.06	236.159	LOC101111367	NA		1
gene10329	12.0593	8.08205	0	5.06413	NDST3	NA		1
gene10332	4.64123	0	5.89862	0	TRAM1L1	NA		1
gene10335	0	0	0	0	LOC105612939	NA		1
gene10341	0	0	0	0	NDST4	NA		1
gene10342	64.6503	57.3843	94.3245	64.4874	UGT8	NA		1
gene10346	0	0	0	0	LOC105611980	NA		1
gene10347	24.4213	29.6691	56.3778	50.0095	ARSJ	NA		1
gene10348	18601.6	16110.9	20611.4	19471.9	CAMK2D	NA		1
gene10349	3.46341	4.681	0	0	LOC105615398	NA		1
gene10350	2.30894	18.0962	22.9404	2.0412	LOC105615397	NA		1
gene10353	0	0	0	0	LOC105610284	NA		1
gene10354	1283.86	1587.87	1503.32	1474.12	LARP7	NA		1
gene10356	57.337	29.4042	41.2903	48.3319	ZGRF1	NA		1
gene10357	0	0	0	0	NEUROG2	NA		1
gene10358	212.359	279.979	275.54	301.759	ALPK1	NA		1
gene10359	8.08129	5.66273	3.16419	0	LOC105610290	NA		1
gene1036	0	0	0	0	LOC101112943	NA		1
gene10362	309.833	352.266	498.36	311.13	AP1AR	NA		1
gene10363	112.55	177.844	405.808	337.37	C6H4orf32	NA		1
gene10369	0	0	0	0	LOC105615410	NA		1
gene10370	0	0	0	0	LOC105613852	NA		1
gene10371	1102.52	464.306	770.859	613.826	ELOVL6	NA		1
gene10373	0	0	0	0	EGF	NA		1
gene10375	2.30894	20.7751	10.8419	14.0571	RRH	NA		1
gene10376	339.414	289.993	324.165	261.285	GAR1	NA		1
gene10377	75.9388	93.4957	127.359	96.6638	CFI	NA		1
gene10378	2047.94	2377.08	2376.88	3119.86	PLA2G12A	NA		1
gene10380	0	0	5.80256	0	LOC105615411	NA		1
gene10381	31.4868	17.218	22.9404	15.309	LOC106991229	NA		1
gene10382	198.515	81.9606	77.4194	112.255	CCDC109B	NA		1
gene10385	9.55617	7.21332	17.347	9.37139	COL25A1	NA		1
gene10386	0	11.0623	3.95524	10.1283	LOC105609765	NA		1
gene10387	4.64123	1.86127	0	3.37609	LOC106991230	NA		1
gene10389	1262.25	1213.01	979.587	952.222	OSTC	NA		1
gene1039	193.877	153.644	292.688	171.176	FMO5	NA		1
gene10390	1047.1	1387.29	741.278	2667.1	RPL34	NA		1
gene10391	68.4582	94.0156	116.051	64.6626	LEF1	NA		1
gene10393	495.455	433.95	411.257	433.622	LOC101120834	NA		1
gene10394	0	0	0	0	LOC105609763	NA		1
gene10395	113.172	130.243	135.668	121.192	SGMS2	NA		1
gene104	0	0	0	0	LOC105616330	NA		1
gene10400	964.053	457.023	645.535	402.117	DKK2	NA		1
gene10401	30.6122	75.5394	41.9255	38.9148	GIMD1	NA		1
gene10402	2501.59	3497.98	3140.9	3086	AIMP1	NA		1
gene10404	18.5649	16.2759	9.58526	4.6857	LOC105615417	NA		1
gene10406	0	0	0	0	LOC105612857	NA		1
gene10407	140.157	150.047	160.296	172.337	GSTCD	NA		1
gene10408	1162.55	1370.89	1442.54	1462.04	INTS12	NA		1
gene10409	16.6695	5.89553	17.6959	13.2678	ARHGEF38	NA		1
gene10412	3403.52	3526.95	4190.97	3845.63	TET2	NA		1
gene10413	5215.7	5162.42	4729.23	5028.51	LOC105612165	NA		1
gene10414	0	0	0	0	CXXC4	NA		1
gene10415	0	0	0	0	TACR3	NA		1
gene10419	1003.71	1185.09	944.517	911.544	BDH2	NA		1
gene10420	85.3431	98.088	104.082	75.118	SLC9B2	NA		1
gene10422	4.64123	2.77383	5.53733	5.90815	SLC9B1	NA		1
gene10423	474.025	620.532	720.969	677.654	CISD2	NA		1
gene10425	5554.65	7371.11	7539.18	6048.3	UBE2D3	NA		1
gene10426	219.851	147.982	160.46	221.258	MANBA	NA		1
gene10427	1712.33	1663.25	2134.56	2003.6	NFKB1	NA		1
gene10430	29.0077	37.6997	42.5467	32.2213	SLC39A8	NA		1
gene10435	13269.3	15511.3	16977.7	15762.2	PPP3CA	NA		1
gene10438	1626.2	1372.31	1394.29	1254.32	EMCN	NA		1
gene10440	55778	62188.3	41457.7	64366	DDIT4L	NA		1
gene10442	0	0	0	0	LOC106990491	NA		1
gene10443	3421.88	3576.8	3012.72	3942.07	H2AFZ	NA		1
gene10444	169.887	209.351	496.959	432.51	DNAJB14	NA		1
gene10446	61.4963	91.9508	82.3984	106.834	DAPP1	NA		1
gene10448	10.4428	7.96233	4.05207	11.2457	MTTP	NA		1
gene10450	20.7805	35.3619	22.2864	17.7896	LOC106991232	NA		1
gene10451	0	0	0	0	C6H4orf17	NA		1
gene10453	0	0	0	0	ADH1C	NA		1
gene10454	0	0	0	0	LOC101122865	NA		1
gene10455	4463.72	4265.07	4166.54	4401.82	LOC101112223	NA		1
gene10456	2598.22	3792.03	3634.07	4223	METAP1	NA		1
gene10457	0	0	0	0	LOC105615435	NA		1
gene10459	3541.09	4753.92	5590.42	5851.5	EIF4E	NA		1
gene10460	15.9269	59.4307	11.9261	8.16482	LOC105612638	NA		1
gene10466	416.737	305.922	414.509	343.562	RAP1GDS1	NA		1
gene1047	0	0	0	0	LOC105612133	NA		1
gene10471	10.4428	3.12067	21.6838	0	UNC5C	NA		1
gene10475	0	1.84922	2.17596	0	LOC106991233	NA		1
gene10477	0	0	0	0	LOC105615443	NA		1
gene10479	0	2.77383	11.9261	8.16482	HPGDS	NA		1
gene10480	13.8034	11.25	34.8061	4.08241	LOC106991234	NA		1
gene10481	626.46	427.586	446.942	630.42	SMARCAD1	NA		1
gene10486	0	1.84922	6.52788	0	GRID2	NA		1
gene10489	60.1954	31.8587	37.6037	45.9198	CCSER1	NA		1
gene1049	898.28	896.765	1097.18	950.528	GJA5	NA		1
gene10495	101.869	101.872	102.998	86.2168	SNCA	NA		1
gene10497	2319.11	1957.5	1817.35	1810.55	TIGD2	NA		1
gene1050	0	0	0	0	GJA8	NA		1
gene10502	5434.09	6418.08	6225.43	7767.01	PIGY	NA		1
gene10503	62.9737	81.5431	123.304	116.205	HERC5	NA		1
gene10506	493.131	692.591	378.912	670.536	ABCG2	NA		1
gene10507	1101.11	789.376	1096.39	1027.17	PKD2	NA		1
gene10509	0	0	0	0	MEPE	NA		1
gene1051	432.151	327.666	364.288	450.3	GPR89A	NA		1
gene10510	0	0	0	0	IBSP	NA		1
gene10515	238.003	152.617	135.269	184.616	FAM184B	NA		1
gene10516	46.719	49.5164	82.3984	81.5311	LOC105615455	NA		1
gene10518	0	0	0	0	LOC105608051	NA		1
gene10519	675.365	555.187	629.578	517.554	DCAF16	NA		1
gene10520	98.3301	59.52	101.254	73.0969	LCORL	NA		1
gene10527	50.9662	28.2019	89.954	91.9984	SLIT2	NA		1
gene1053	1832.72	2358.76	2537.88	3000.72	RNF115	NA		1
gene10530	0	7.85821	2.94931	0	KCNIP4	NA		1
gene10531	0	0	0	0	LOC105608045	NA		1
gene10532	0	0	0	0	LOC106991210	NA		1
gene1054	858.628	925.826	723.018	628.796	POLR3C	NA		1
gene10545	3434.84	3597.16	4099.51	3065.38	DHX15	NA		1
gene10547	2734.94	2506.32	2588.76	2897.63	SOD3	NA		1
gene10548	2580.07	2092.71	1959.09	2347.39	CCDC149	NA		1
gene10551	685.755	912.224	900.277	1124.57	SEPSECS	NA		1
gene10552	551.837	310.634	430.33	518.123	PI4K2B	NA		1
gene10553	504.353	341.695	310.415	333.737	ZCCHC4	NA		1
gene10554	980.46	1016.82	834.726	889.345	ANAPC4	NA		1
gene10555	0	0	0	4.22011	SLC34A2	NA		1
gene10556	4466.03	3035.29	2537.88	4481.46	SEL1L3	NA		1
gene10557	111.317	75.1034	56.3778	141.205	LOC105608876	NA		1
gene10558	4429.81	5073.35	4804.74	5712.31	SMIM20	NA		1
gene10561	0	0	0	5.10301	LOC105608875	NA		1
gene10562	1984.23	2052.43	2323.42	1884.03	RBPJ	NA		1
gene10564	0	0	2.21198	0	CCKAR	NA		1
gene10565	353.578	281.142	292.688	239.908	TBC1D19	NA		1
gene10566	692.71	469.553	535.539	445.853	STIM2	NA		1
gene10574	1144.08	742.621	994.347	950.633	PCDH7	NA		1
gene1058	96.3127	95.2754	68.8851	68.4702	ITGA10	NA		1
gene10583	0	0	3.95524	0	LOC106991214	NA		1
gene10585	4.64123	0	0	0	NWD2	NA		1
gene10586	21.2359	16.7468	8.70153	5.06413	C6H4orf19	NA		1
gene10591	1873.47	1941.69	1350.05	1143.65	TBC1D1	NA		1
gene10593	0	0	0	0	LOC105609125	NA		1
gene10597	34.8092	29.4104	45.7143	71.4422	LOC105615470	NA		1
gene10599	51.0203	74.2201	126.85	95.6192	TLR1	NA		1
gene106	0	0	0	0	LOC105616375	NA		1
gene1060	0	0	0	6.75218	LOC101114745	NA		1
gene10601	2015.7	1765.04	1982.37	1587.72	FAM114A1	NA		1
gene10602	4.64123	6.69513	35.5972	26.5357	TMEM156	NA		1
gene10603	681.597	399.367	459.696	410.282	KLHL5	NA		1
gene10605	439.853	315.789	424.313	299.054	WDR19	NA		1
gene10606	2167.03	2455.79	2590.13	2377.52	RFC1	NA		1
gene10607	0	0	0	0	LOC105615472	NA		1
gene10608	42.7154	19.6455	50.6508	38.825	KLB	NA		1
gene1061	2612.48	3204.74	2955.98	3245.31	RBM8A	NA		1
gene10611	871.735	608.594	937.881	592.617	UGDH	NA		1
gene10612	948.184	1264.29	1796.87	1827.42	SMIM14	NA		1
gene10613	2523.19	1913.45	2557.79	3159.1	UBE2K	NA		1
gene10614	2987.94	3423.4	3881.4	3103.65	PDS5A	NA		1
gene10617	767.679	1153.21	1481.63	951.535	N4BP2	NA		1
gene10618	10.3902	8.48535	9.42917	16.6778	RHOH	NA		1
gene1062	1425.79	968.643	1074.43	1302.62	LIX1L	NA		1
gene10620	0	0	0	0	CHRNA9	NA		1
gene10622	5.5565	6.10425	14.0092	9.06223	NSUN7	NA		1
gene10624	8.49437	27.3053	30.9678	10.9723	LOC106991236	NA		1
gene10625	226.26	109.829	127.934	183.259	UCHL1	NA		1
gene10628	1428.57	1614.46	2107.28	2267.07	TMEM33	NA		1
gene10630	1541.74	1231.96	1388.85	1506.56	SLC30A9	NA		1
gene10631	0	0	0	0	BEND4	NA		1
gene10632	66.7902	98.7024	72.5321	78.5394	SHISA3	NA		1
gene10633	2126.84	2068.69	2534.57	2402.5	ATP8A1	NA		1
gene10634	0	0	0	0	GRXCR1	NA		1
gene10638	3932.89	3846.03	3242.77	2645.54	YIPF7	NA		1
gene10639	2866.41	2747.7	3002.03	3012.9	GUF1	NA		1
gene1064	1584.98	1949.4	1828.9	1750.58	POLR3GL	NA		1
gene10640	448.051	352.541	473.791	499.43	GNPDA2	NA		1
gene10645	0	0	0	0	GABRA2	NA		1
gene10647	27.7825	3.19127	2.94931	3.74856	LOC101121518	NA		1
gene10648	0	0	2.94931	0	GABRA4	NA		1
[truncated: 17,917 more rows]
