# Supplementary material for: Genome-wide epigenetic dynamics during postnatal skeletal muscle growth in Hu sheep
Source: Commun Biol. 2023 Oct 23;6:1077. doi: 10.1038/s42003-023-05439-0 (PMC10593826; doi:10.1038/s42003-023-05439-0)
Supplement: Supplementary file 3 — Supplementary Data 1-5 [file 42003_2023_5439_MOESM3_ESM.zip › Supplementary Data/Supplementary Data 3. Summary statistics for ATAC-seq samples and IDR peak annotations.xlsx]

## Sheet: PeaksSummary
Summary statistics for ATAC-seq samples
Sample	Alignment rate	PCR duplication rate	Valid Pairs	MACS2 Peak
D3_rep1	0.9887	0.2603	87986595	24785
D3_rep2	0.9819	0.2103	80284573	44590
D3_rep3	0.9914	0.125	45087545	22962
M3_rep1	0.9912	0.1445	82785918	21667
M3_rep2	0.969	0.1049	74356331	22003
M3_rep3	0.9914	0.0984	50608016	24270
M6_rep1	0.9914	0.1497	59501964	19205
M6_rep2	0.9905	0.1172	62516921	27151
M6_rep3	0.9897	0.1395	48779689	9303
M12_rep1	0.9858	0.2404	54284960	30745
M12_rep2	0.9887	0.1152	54329021	22775
M12_rep3	0.9882	0.1409	59800322	19037
D3 = 3 days after birth, M3 = 3 months old, M6 = 6 months old, M12 = 12 months old, PCR = Polymerase Chain Reaction

## Sheet: IDRPeaks
seqnames	start	end	width	strand	summit	summit_norm	annotation	geneChr	geneStart	geneEnd	geneLength	geneStrand	SYMBOL	transcriptId	distanceToTSS	Group	cateRange
chrX	56338452	56339333	882	*	370	0.166134	Distal Intergenic	27	56285596	56287880	2285	1	LOC101119962	XM_015104918.1	52856	D3	Distal
chrX	56338452	56339333	882	*	370	0.166134	Distal Intergenic	27	56285596	56287880	2285	1	LOC101119962	XM_015104918.1	52856	D3	Distal
chrX	56326962	56329676	2715	*	1208	0.612354	Distal Intergenic	27	56285596	56287880	2285	1	LOC101119962	XM_015104918.1	41366	D3	Distal
chrX	56326962	56329676	2715	*	1208	0.612354	Distal Intergenic	27	56285596	56287880	2285	1	LOC101119962	XM_015104918.1	41366	D3	Distal
chr23	1218901	1219196	296	*	146	0.0468584	Distal Intergenic	23	1412445	1412516	72	2	TRNAC-GCA	rna44961	193320	D3	Distal
chr23	1218901	1219196	296	*	146	0.0468584	Distal Intergenic	23	1412445	1412516	72	2	TRNAC-GCA	rna44961	193320	D3	Distal
chrX	56339657	56340330	674	*	442	0.204473	Distal Intergenic	27	56285596	56287880	2285	1	LOC101119962	XM_015104918.1	54061	D3	Distal
chrX	56339657	56340330	674	*	442	0.204473	Distal Intergenic	27	56285596	56287880	2285	1	LOC101119962	XM_015104918.1	54061	D3	Distal
chrX	56326087	56326674	588	*	219	0.0857295	Distal Intergenic	27	56285596	56287880	2285	1	LOC101119962	XM_015104918.1	40491	D3	Distal
chrX	56326087	56326674	588	*	219	0.0857295	Distal Intergenic	27	56285596	56287880	2285	1	LOC101119962	XM_015104918.1	40491	D3	Distal
chr24	9696775	9697699	925	*	713	0.348775	Intron (XM_012104108.2/CLEC16A, intron 11 of 21)	24	9614031	9794294	180264	1	CLEC16A	XM_012104108.2	82744	D3	Body
chr24	9696775	9697699	925	*	713	0.348775	Intron (XM_012104108.2/CLEC16A, intron 11 of 21)	24	9614031	9794294	180264	1	CLEC16A	XM_012104108.2	82744	D3	Body
chr6	19457028	19457495	468	*	239	0.0963791	Intron (XM_015096386.1/GSTCD, intron 5 of 11)	6	19406548	19548040	141493	2	GSTCD	XM_015096386.1	90545	D3	Body
chr6	19457028	19457495	468	*	239	0.0963791	Intron (XM_015096386.1/GSTCD, intron 5 of 11)	6	19406548	19548040	141493	2	GSTCD	XM_015096386.1	90545	D3	Body
chr17	38956042	38956577	536	*	271	0.113419	Distal Intergenic	17	39050184	39051585	1402	2	LOC101111319	XM_015101389.1	95008	D3	Distal
chr17	38956042	38956577	536	*	271	0.113419	Distal Intergenic	17	39050184	39051585	1402	2	LOC101111319	XM_015101389.1	95008	D3	Distal
chr3	100574624	100575071	448	*	200	0.0756124	Distal Intergenic	3	100644064	100655232	11169	2	PDCL3	XM_004006133.2	80161	D3	Distal
chr3	100574624	100575071	448	*	200	0.0756124	Distal Intergenic	3	100644064	100655232	11169	2	PDCL3	XM_004006133.2	80161	D3	Distal
chr19	57424818	57425174	357	*	186	0.0681576	Intron (XM_012100269.2/C19H3orf20, intron 10 of 15)	19	57408642	57467899	59258	2	C19H3orf20	XM_012100269.2	42725	D3	Body
chr19	57424818	57425174	357	*	186	0.0681576	Intron (XM_012100269.2/C19H3orf20, intron 10 of 15)	19	57408642	57467899	59258	2	C19H3orf20	XM_012100269.2	42725	D3	Body
chr3	4876077	4876377	301	*	152	0.0500532	Distal Intergenic	3	4785292	4793238	7947	1	LOC105612405	XR_001036100.1	90785	D3	Distal
chr3	4876077	4876377	301	*	152	0.0500532	Distal Intergenic	3	4785292	4793238	7947	1	LOC105612405	XR_001036100.1	90785	D3	Distal
chr4	75837026	75837271	246	*	122	0.0340788	Distal Intergenic	4	75542292	75548675	6384	2	LOC105615056	XR_001434521.1	-288351	D3	Distal
chr4	75837026	75837271	246	*	122	0.0340788	Distal Intergenic	4	75542292	75548675	6384	2	LOC105615056	XR_001434521.1	-288351	D3	Distal
chr22	50021372	50022925	1554	*	321	0.140043	Intron (XM_015103300.1/INPP5A, intron 1 of 26)	22	49974649	50147173	172525	1	INPP5A	XM_015103300.1	46723	D3	Body
chr22	50021372	50022925	1554	*	321	0.140043	Intron (XM_015103300.1/INPP5A, intron 1 of 26)	22	49974649	50147173	172525	1	INPP5A	XM_015103300.1	46723	D3	Body
chr19	58981191	58981677	487	*	226	0.0894569	Distal Intergenic	19	58967953	58969103	1151	2	LOC101106288	XM_004018554.3	-12088	D3	Distal
chr19	58981191	58981677	487	*	226	0.0894569	Distal Intergenic	19	58967953	58969103	1151	2	LOC101106288	XM_004018554.3	-12088	D3	Distal
chr2	246879218	246879580	363	*	214	0.0830671	Intron (XM_015092880.1/PAX7, intron 5 of 16)	2	246748128	246898839	150712	2	PAX7	XM_015092880.1	19259	D3	Body
chr2	246879218	246879580	363	*	214	0.0830671	Intron (XM_015092880.1/PAX7, intron 5 of 16)	2	246748128	246898839	150712	2	PAX7	XM_015092880.1	19259	D3	Body
chr7	86553422	86554033	612	*	326	0.142705	Intron (XR_001041942.1/NRXN3, intron 4 of 20)	7	86702412	88044716	1342305	1	NRXN3	XM_015096694.1	-148379	D3	Body
chr7	86553422	86554033	612	*	326	0.142705	Intron (XR_001041942.1/NRXN3, intron 4 of 20)	7	86702412	88044716	1342305	1	NRXN3	XM_015096694.1	-148379	D3	Body
chr4	76502741	76503110	370	*	221	0.0867945	Intron (XM_004007973.3/RAMP3, intron 1 of 2)	4	76490458	76515462	25005	2	RAMP3	XM_004007973.3	12352	D3	Body
chr4	76502741	76503110	370	*	221	0.0867945	Intron (XM_004007973.3/RAMP3, intron 1 of 2)	4	76490458	76515462	25005	2	RAMP3	XM_004007973.3	12352	D3	Body
chr9	14588	15641	1054	*	585	0.280618	Distal Intergenic	9	8925	12751	3827	1	LOC105615961	XR_001435094.1	5663	D3	Distal
chr9	14588	15641	1054	*	585	0.280618	Distal Intergenic	9	8925	12751	3827	1	LOC105615961	XR_001435094.1	5663	D3	Distal
chr18	66356280	66356884	605	*	263	0.109159	Exon (XR_001022338.1/LOC101104348, exon 2 of 2)	18	66350575	66352293	1719	1	LOC105603273	XR_001436128.1	5705	D3	Body
chr18	66356280	66356884	605	*	263	0.109159	Exon (XR_001022338.1/LOC101104348, exon 2 of 2)	18	66350575	66352293	1719	1	LOC105603273	XR_001436128.1	5705	D3	Body
chr1	247006463	247006886	424	*	185	0.0676251	Distal Intergenic	1	246232349	246966970	734622	2	CLSTN2	XM_012102417.2	-39493	D3	Distal
chr1	247006463	247006886	424	*	185	0.0676251	Distal Intergenic	1	246232349	246966970	734622	2	CLSTN2	XM_012102417.2	-39493	D3	Distal
chr2	111790793	111792016	1224	*	463	0.215655	Distal Intergenic	2	111713203	111714396	1194	1	LOC101123441	XM_012129793.2	77590	D3	Distal
chr2	111790793	111792016	1224	*	463	0.215655	Distal Intergenic	2	111713203	111714396	1194	1	LOC101123441	XM_012129793.2	77590	D3	Distal
chr15	40140926	40141282	357	*	166	0.057508	Distal Intergenic	15	39961936	40117702	155767	2	MICAL2	XM_015101031.1	-23224	D3	Distal
chr15	40140926	40141282	357	*	166	0.057508	Distal Intergenic	15	39961936	40117702	155767	2	MICAL2	XM_015101031.1	-23224	D3	Distal
chrX	65874341	65875089	749	*	209	0.0804047	Exon (XR_001025227.2/LOC105605515, exon 1 of 3)	27	65874259	65880885	6627	1	LOC105605515	XR_001025227.2	82	D3	Body
chrX	65874341	65875089	749	*	209	0.0804047	Exon (XR_001025227.2/LOC105605515, exon 1 of 3)	27	65874259	65880885	6627	1	LOC105605515	XR_001025227.2	82	D3	Body
chr1	118657575	118658237	663	*	215	0.0835996	Intron (XR_001433832.1/LOC101111513, intron 1 of 3)	1	118621887	118668300	46414	1	LOC101111513	XM_012185933.2	35688	D3	Body
chr1	118657575	118658237	663	*	215	0.0835996	Intron (XR_001433832.1/LOC101111513, intron 1 of 3)	1	118621887	118668300	46414	1	LOC101111513	XM_012185933.2	35688	D3	Body
chr12	6809300	6809914	615	*	465	0.21672	Distal Intergenic	12	6403449	6416736	13288	1	LOC105613629	XR_001435374.1	405851	D3	Distal
chr12	6809300	6809914	615	*	465	0.21672	Distal Intergenic	12	6403449	6416736	13288	1	LOC105613629	XR_001435374.1	405851	D3	Distal
chr11	58187644	58187974	331	*	140	0.0436635	Distal Intergenic	11	57837715	57891074	53360	1	LOC105606322	XR_001435363.1	349929	D3	Distal
chr11	58187644	58187974	331	*	140	0.0436635	Distal Intergenic	11	57837715	57891074	53360	1	LOC105606322	XR_001435363.1	349929	D3	Distal
chr5	107831883	107832360	478	*	247	0.100639	Distal Intergenic	5	107760099	107777357	17259	2	STARD4	XM_004009572.3	-54526	D3	Distal
chr5	107831883	107832360	478	*	247	0.100639	Distal Intergenic	5	107760099	107777357	17259	2	STARD4	XM_004009572.3	-54526	D3	Distal
chr5	107830935	107831775	841	*	286	0.121406	Distal Intergenic	5	107760099	107777357	17259	2	STARD4	XM_004009572.3	-53578	D3	Distal
chr5	107830935	107831775	841	*	286	0.121406	Distal Intergenic	5	107760099	107777357	17259	2	STARD4	XM_004009572.3	-53578	D3	Distal
chr1	141667520	141667833	314	*	153	0.0505857	Distal Intergenic	1	141848156	143332463	1484308	1	ROBO2	XM_012187741.2	-180323	D3	Distal
chr1	141667520	141667833	314	*	153	0.0505857	Distal Intergenic	1	141848156	143332463	1484308	1	ROBO2	XM_012187741.2	-180323	D3	Distal
chr15	17475420	17475731	312	*	157	0.0527157	Intron (XM_004016543.3/C15H11orf65, intron 8 of 8)	15	17472894	17590110	117217	2	C15H11orf65	XM_004016543.3	114379	D3	Body
chr15	17475420	17475731	312	*	157	0.0527157	Intron (XM_004016543.3/C15H11orf65, intron 8 of 8)	15	17472894	17590110	117217	2	C15H11orf65	XM_004016543.3	114379	D3	Body
chr5	107833197	107833970	774	*	432	0.199148	Distal Intergenic	5	107760099	107777357	17259	2	STARD4	XM_004009572.3	-55840	D3	Distal
chr5	107833197	107833970	774	*	432	0.199148	Distal Intergenic	5	107760099	107777357	17259	2	STARD4	XM_004009572.3	-55840	D3	Distal
chr15	1309761	1310179	419	*	235	0.0942492	Distal Intergenic	15	1336124	1346736	10613	1	LOC101116084	XM_012095290.2	-25945	D3	Distal
chr15	1309761	1310179	419	*	235	0.0942492	Distal Intergenic	15	1336124	1346736	10613	1	LOC101116084	XM_012095290.2	-25945	D3	Distal
chr7	7434614	7434963	350	*	201	0.0761448	Intron (XM_012180670.2/IQGAP2, intron 1 of 35)	7	7417480	7724494	307015	1	IQGAP2	XM_012180669.2	17134	D3	Body
chr7	7434614	7434963	350	*	201	0.0761448	Intron (XM_012180670.2/IQGAP2, intron 1 of 35)	7	7417480	7724494	307015	1	IQGAP2	XM_012180669.2	17134	D3	Body
chr17	70564596	70565254	659	*	504	0.237487	5' UTR	17	70563757	70565315	1559	2	LOC106991688	XM_015101436.1	61	D3
chr17	70564596	70565254	659	*	504	0.237487	5' UTR	17	70563757	70565315	1559	2	LOC106991688	XM_015101436.1	61	D3
chr12	17124556	17125045	490	*	282	0.119276	Intron (XM_015099153.1/USH2A, intron 55 of 71)	12	17043194	17066857	23664	2	LOC105610017	LOC105610017	-57699	D3	Body
chr12	17124556	17125045	490	*	282	0.119276	Intron (XM_015099153.1/USH2A, intron 55 of 71)	12	17043194	17066857	23664	2	LOC105610017	LOC105610017	-57699	D3	Body
chr23	61497305	61497603	299	*	149	0.0484558	Distal Intergenic	23	61531015	61533156	2142	2	LOC105604596	XR_001436620.1	35553	D3	Distal
chr23	61497305	61497603	299	*	149	0.0484558	Distal Intergenic	23	61531015	61533156	2142	2	LOC105604596	XR_001436620.1	35553	D3	Distal
chr14	60688943	60689911	969	*	267	0.111289	Intron (XM_015100127.1/ZFP28, intron 5 of 7)	14	60650585	60703826	53242	2	ZFP28	XM_015100127.1	13915	D3	Body
chr14	60688943	60689911	969	*	267	0.111289	Intron (XM_015100127.1/ZFP28, intron 5 of 7)	14	60650585	60703826	53242	2	ZFP28	XM_015100127.1	13915	D3	Body
chr4	117525531	117526150	620	*	463	0.215655	Distal Intergenic	4	117488105	117524069	35965	1	RNF32	XM_012177397.2	37426	D3	Distal
chr4	117525531	117526150	620	*	463	0.215655	Distal Intergenic	4	117488105	117524069	35965	1	RNF32	XM_012177397.2	37426	D3	Distal
chr2	79412508	79412988	481	*	184	0.0670927	Distal Intergenic	2	79452150	79454215	2066	1	LOC105611729	XR_001035114.2	-39162	D3	Distal
chr2	79412508	79412988	481	*	184	0.0670927	Distal Intergenic	2	79452150	79454215	2066	1	LOC105611729	XR_001035114.2	-39162	D3	Distal
chr25	1929	2441	513	*	219	0.0857295	Distal Intergenic	25	60150	88995	28846	1	RHOU	XR_001436691.1	-57709	D3	Distal
chr25	1929	2441	513	*	219	0.0857295	Distal Intergenic	25	60150	88995	28846	1	RHOU	XR_001436691.1	-57709	D3	Distal
chr26	42389668	42389958	291	*	142	0.0447284	Distal Intergenic	26	42241559	42246879	5321	2	LOC105605288	XR_001024957.1	-142789	D3	Distal
chr26	42389668	42389958	291	*	142	0.0447284	Distal Intergenic	26	42241559	42246879	5321	2	LOC105605288	XR_001024957.1	-142789	D3	Distal
chr12	52252298	52252816	519	*	192	0.0713525	Distal Intergenic	12	52263564	52266234	2671	1	LOC105613543	XM_015099077.1	-10748	D3	Distal
chr12	52252298	52252816	519	*	192	0.0713525	Distal Intergenic	12	52263564	52266234	2671	1	LOC105613543	XM_015099077.1	-10748	D3	Distal
chr14	12108940	12109209	270	*	126	0.0362087	Intron (XR_001435660.1/C14H16orf95, intron 8 of 8)	14	11943345	11946323	2979	1	LOC105616839	XR_001435658.1	165595	D3	Body
chr14	12108940	12109209	270	*	126	0.0362087	Intron (XR_001435660.1/C14H16orf95, intron 8 of 8)	14	11943345	11946323	2979	1	LOC105616839	XR_001435658.1	165595	D3	Body
chr20	49849090	49849336	247	*	130	0.0383387	Distal Intergenic	20	49907368	50133003	225636	1	GMDS	XM_015102873.1	-58032	D3	Distal
chr20	49849090	49849336	247	*	130	0.0383387	Distal Intergenic	20	49907368	50133003	225636	1	GMDS	XM_015102873.1	-58032	D3	Distal
chr2	227720582	227720809	228	*	97	0.0207668	Distal Intergenic	2	227601269	227617839	16571	2	LOC105610800	XR_001033593.2	-102743	D3	Distal
chr2	227720582	227720809	228	*	97	0.0207668	Distal Intergenic	2	227601269	227617839	16571	2	LOC105610800	XR_001033593.2	-102743	D3	Distal
chr1	117958378	117958660	283	*	137	0.042066	Intron (XM_015092355.1/ADCY10, intron 22 of 35)	1	117921508	118023851	102344	2	ADCY10	XM_015092355.1	65191	D3	Body
chr1	117958378	117958660	283	*	137	0.042066	Intron (XM_015092355.1/ADCY10, intron 22 of 35)	1	117921508	118023851	102344	2	ADCY10	XM_015092355.1	65191	D3	Body
chr5	107812899	107813156	258	*	124	0.0351438	Distal Intergenic	5	107760099	107777357	17259	2	STARD4	XM_004009572.3	-35542	D3	Distal
chr5	107812899	107813156	258	*	124	0.0351438	Distal Intergenic	5	107760099	107777357	17259	2	STARD4	XM_004009572.3	-35542	D3	Distal
chr20	8897	11446	2550	*	1936	1	Distal Intergenic	20	369923	371499	1577	1	LOC105603637	LOC105603637	-358477	D3	Distal
chr20	8897	11446	2550	*	1936	1	Distal Intergenic	20	369923	371499	1577	1	LOC105603637	LOC105603637	-358477	D3	Distal
chr24	35597773	35598356	584	*	266	0.110756	Promoter (<=1kb)	24	35590919	35597617	6699	2	LOC101120379	XM_012104526.2	-156	D3	Upstream
chr24	35597773	35598356	584	*	266	0.110756	Promoter (<=1kb)	24	35590919	35597617	6699	2	LOC101120379	XM_012104526.2	-156	D3	Upstream
chr20	4371	5383	1013	*	820	0.405751	Distal Intergenic	20	369923	371499	1577	1	LOC105603637	LOC105603637	-364540	D3	Distal
chr20	4371	5383	1013	*	820	0.405751	Distal Intergenic	20	369923	371499	1577	1	LOC105603637	LOC105603637	-364540	D3	Distal
chr24	1187757	1187964	208	*	128	0.0372737	Intron (XM_015104010.1/IFT140, intron 18 of 31)	24	1160321	1170407	10087	1	TELO2	XM_015103854.1	27436	D3	Body
chr24	1187757	1187964	208	*	128	0.0372737	Intron (XM_015104010.1/IFT140, intron 18 of 31)	24	1160321	1170407	10087	1	TELO2	XM_015103854.1	27436	D3	Body
chr3	5573275	5573613	339	*	177	0.0633653	Intron (XM_015093843.1/LAMC3, intron 3 of 31)	3	5524908	5593446	68539	2	LAMC3	XM_015093843.1	19833	D3	Body
chr3	5573275	5573613	339	*	177	0.0633653	Intron (XM_015093843.1/LAMC3, intron 3 of 31)	3	5524908	5593446	68539	2	LAMC3	XM_015093843.1	19833	D3	Body
chr2	161556816	161557074	259	*	121	0.0335463	Distal Intergenic	2	161001850	161002365	516	1	LOC105609664	XR_001031745.2	554966	D3	Distal
chr2	161556816	161557074	259	*	121	0.0335463	Distal Intergenic	2	161001850	161002365	516	1	LOC105609664	XR_001031745.2	554966	D3	Distal
chr9	429489	430107	619	*	317	0.137913	Distal Intergenic	9	360399	361706	1308	2	LOC105616107	XM_012184225.2	-67783	D3	Distal
chr9	429489	430107	619	*	317	0.137913	Distal Intergenic	9	360399	361706	1308	2	LOC105616107	XM_012184225.2	-67783	D3	Distal
chr3	20060309	20060573	265	*	135	0.0410011	Intron (XM_015094227.1/ROCK2, intron 2 of 33)	3	19976250	20066164	89915	2	ROCK2	XM_015094227.1	5591	D3	Body
chr3	20060309	20060573	265	*	135	0.0410011	Intron (XM_015094227.1/ROCK2, intron 2 of 33)	3	19976250	20066164	89915	2	ROCK2	XM_015094227.1	5591	D3	Body
chr14	60486655	60486942	288	*	144	0.0457934	Distal Intergenic	14	60494093	60505408	11316	1	ZNF667	XM_012094827.1	-7151	D3	Distal
chr14	60486655	60486942	288	*	144	0.0457934	Distal Intergenic	14	60494093	60505408	11316	1	ZNF667	XM_012094827.1	-7151	D3	Distal
chr17	6696	7002	307	*	145	0.0463259	Distal Intergenic	17	23081	26582	3502	1	LOC106991693	XR_001435913.1	-16079	D3	Distal
chr17	6696	7002	307	*	145	0.0463259	Distal Intergenic	17	23081	26582	3502	1	LOC106991693	XR_001435913.1	-16079	D3	Distal
chr19	43086526	43086791	266	*	137	0.042066	Intron (XM_004018359.2/ABHD6, intron 1 of 9)	19	43081066	43081137	72	1	TRNAC-ACA	rna40433	5460	D3	Body
chr19	43086526	43086791	266	*	137	0.042066	Intron (XM_004018359.2/ABHD6, intron 1 of 9)	19	43081066	43081137	72	1	TRNAC-ACA	rna40433	5460	D3	Body
chr20	10966917	10967164	248	*	119	0.0324814	Intron (XM_015102580.1/FGD2, intron 9 of 15)	20	10948145	10976039	27895	1	FGD2	XM_015102580.1	18772	D3	Body
chr20	10966917	10967164	248	*	119	0.0324814	Intron (XM_015102580.1/FGD2, intron 9 of 15)	20	10948145	10976039	27895	1	FGD2	XM_015102580.1	18772	D3	Body
chr6	94710011	94710248	238	*	103	0.0239617	Intron (XM_015096578.1/C6H4orf22, intron 2 of 5)	6	94734985	94737830	2846	1	LOC105607826	XM_015096577.1	-24737	D3	Body
chr6	94710011	94710248	238	*	103	0.0239617	Intron (XM_015096578.1/C6H4orf22, intron 2 of 5)	6	94734985	94737830	2846	1	LOC105607826	XM_015096577.1	-24737	D3	Body
chr12	52368903	52369219	317	*	156	0.0521832	Exon (XM_015099079.1/LOC101112997, exon 2 of 3)	12	52365253	52370964	5712	2	LOC101112997	XM_015099079.1	1745	D3	Body
chr12	52368903	52369219	317	*	156	0.0521832	Exon (XM_015099079.1/LOC101112997, exon 2 of 3)	12	52365253	52370964	5712	2	LOC101112997	XM_015099079.1	1745	D3	Body
chr2	227720282	227720506	225	*	87	0.015442	Distal Intergenic	2	227601269	227617839	16571	2	LOC105610800	XR_001033593.2	-102443	D3	Distal
chr2	227720282	227720506	225	*	87	0.015442	Distal Intergenic	2	227601269	227617839	16571	2	LOC105610800	XR_001033593.2	-102443	D3	Distal
chr25	2772	3232	461	*	329	0.144302	Distal Intergenic	25	60150	88995	28846	1	RHOU	XR_001436691.1	-56918	D3	Distal
chr25	2772	3232	461	*	329	0.144302	Distal Intergenic	25	60150	88995	28846	1	RHOU	XR_001436691.1	-56918	D3	Distal
chr25	4062	4310	249	*	127	0.0367412	Distal Intergenic	25	60150	88995	28846	1	RHOU	XR_001436691.1	-55840	D3	Distal
chr25	4062	4310	249	*	127	0.0367412	Distal Intergenic	25	60150	88995	28846	1	RHOU	XR_001436691.1	-55840	D3	Distal
chr10	35923079	35923330	252	*	114	0.029819	Promoter (<=1kb)	10	35924119	35970161	46043	1	XPO4	XM_015098190.1	-789	D3	Upstream
chr10	35923079	35923330	252	*	114	0.029819	Promoter (<=1kb)	10	35924119	35970161	46043	1	XPO4	XM_015098190.1	-789	D3	Upstream
chr1	254103836	254104435	600	*	182	0.0660277	Intron (XM_015092655.1/TMEM108, intron 2 of 6)	1	254168368	254171561	3194	1	LOC106990887	LOC106990887	-63933	D3	Body
chr1	254103836	254104435	600	*	182	0.0660277	Intron (XM_015092655.1/TMEM108, intron 2 of 6)	1	254168368	254171561	3194	1	LOC106990887	LOC106990887	-63933	D3	Body
chr9	21941	22403	463	*	338	0.149095	Distal Intergenic	9	8925	12751	3827	1	LOC105615961	XR_001435094.1	13016	D3	Distal
chr9	21941	22403	463	*	338	0.149095	Distal Intergenic	9	8925	12751	3827	1	LOC105615961	XR_001435094.1	13016	D3	Distal
chr16	26429386	26429674	289	*	142	0.0447284	Distal Intergenic	16	26442578	26493530	50953	1	LOC105602547	XR_001435880.1	-12904	D3	Distal
chr16	26429386	26429674	289	*	142	0.0447284	Distal Intergenic	16	26442578	26493530	50953	1	LOC105602547	XR_001435880.1	-12904	D3	Distal
chr9	18954379	18955122	744	*	483	0.226305	Distal Intergenic	9	18979709	18980272	564	2	LOC106991337	XM_015097650.1	25150	D3	Distal
chr9	18954379	18955122	744	*	483	0.226305	Distal Intergenic	9	18979709	18980272	564	2	LOC106991337	XM_015097650.1	25150	D3	Distal
chr19	4901193	4901489	297	*	147	0.0473908	Distal Intergenic	19	5016619	5085748	69130	1	TGFBR2	XM_012099309.1	-115130	D3	Distal
chr19	4901193	4901489	297	*	147	0.0473908	Distal Intergenic	19	5016619	5085748	69130	1	TGFBR2	XM_012099309.1	-115130	D3	Distal
chr12	52237984	52238488	505	*	284	0.120341	Distal Intergenic	12	52214663	52217513	2851	2	LOC101111473	XM_012187510.2	-20471	D3	Distal
chr12	52237984	52238488	505	*	284	0.120341	Distal Intergenic	12	52214663	52217513	2851	2	LOC101111473	XM_012187510.2	-20471	D3	Distal
chr1	254420677	254420918	242	*	123	0.0346113	Distal Intergenic	1	253919790	254345521	425732	2	TMEM108	XM_015092655.1	-75156	D3	Distal
chr1	254420677	254420918	242	*	123	0.0346113	Distal Intergenic	1	253919790	254345521	425732	2	TMEM108	XM_015092655.1	-75156	D3	Distal
chr6	24262413	24262943	531	*	180	0.0649627	Intron (XM_012179619.2/EMCN, intron 1 of 9)	6	24218634	24345771	127138	1	EMCN	XM_004009670.3	43779	D3	Body
chr6	24262413	24262943	531	*	180	0.0649627	Intron (XM_012179619.2/EMCN, intron 1 of 9)	6	24218634	24345771	127138	1	EMCN	XM_004009670.3	43779	D3	Body
chr20	5535	6165	631	*	177	0.0633653	Distal Intergenic	20	369923	371499	1577	1	LOC105603637	LOC105603637	-363758	D3	Distal
chr20	5535	6165	631	*	177	0.0633653	Distal Intergenic	20	369923	371499	1577	1	LOC105603637	LOC105603637	-363758	D3	Distal
chr4	111985905	111986433	529	*	210	0.0809372	Exon (XM_015095131.1/SSPO, exon 40 of 116)	4	111969697	112025215	55519	1	SSPO	XM_015095131.1	16208	D3	Body
chr4	111985905	111986433	529	*	210	0.0809372	Exon (XM_015095131.1/SSPO, exon 40 of 116)	4	111969697	112025215	55519	1	SSPO	XM_015095131.1	16208	D3	Body
chr17	70564215	70564471	257	*	124	0.0351438	Exon (XM_015101436.1/LOC106991688, exon 2 of 3)	17	70563757	70565315	1559	2	LOC106991688	XM_015101436.1	844	D3	Body
chr17	70564215	70564471	257	*	124	0.0351438	Exon (XM_015101436.1/LOC106991688, exon 2 of 3)	17	70563757	70565315	1559	2	LOC106991688	XM_015101436.1	844	D3	Body
chr24	12566974	12567235	262	*	142	0.0447284	Distal Intergenic	24	12656032	12656104	73	1	TRNAR-CCU	rna46186	-88797	D3	Distal
chr24	12566974	12567235	262	*	142	0.0447284	Distal Intergenic	24	12656032	12656104	73	1	TRNAR-CCU	rna46186	-88797	D3	Distal
chr26	2086112	2086382	271	*	134	0.0404686	Intron (XM_015104516.1/CSMD1, intron 39 of 68)	26	1524683	1578398	53716	2	LOC105605105	XR_001024724.2	-507714	D3	Body
chr26	2086112	2086382	271	*	134	0.0404686	Intron (XM_015104516.1/CSMD1, intron 39 of 68)	26	1524683	1578398	53716	2	LOC105605105	XR_001024724.2	-507714	D3	Body
chr6	6133282	6133536	255	*	135	0.0410011	Distal Intergenic	6	6155738	6159092	3355	1	FABP2	XM_004009588.3	-22202	D3	Distal
chr6	6133282	6133536	255	*	135	0.0410011	Distal Intergenic	6	6155738	6159092	3355	1	FABP2	XM_004009588.3	-22202	D3	Distal
chr3	75670759	75670988	230	*	118	0.0319489	Distal Intergenic	3	75683815	75683886	72	2	TRNAW-CCA	rna11020	12898	D3	Distal
chr3	75670759	75670988	230	*	118	0.0319489	Distal Intergenic	3	75683815	75683886	72	2	TRNAW-CCA	rna11020	12898	D3	Distal
chr9	475772	476695	924	*	464	0.216187	Distal Intergenic	9	485572	501718	16147	2	DDX43	XM_004011871.3	25023	D3	Distal
chr9	475772	476695	924	*	464	0.216187	Distal Intergenic	9	485572	501718	16147	2	DDX43	XM_004011871.3	25023	D3	Distal
chr3	149469367	149469695	329	*	187	0.0686901	Intron (XM_012174564.1/MYRFL, intron 1 of 24)	3	149357800	149483158	125359	2	MYRFL	XM_012174564.1	13463	D3	Body
chr3	149469367	149469695	329	*	187	0.0686901	Intron (XM_012174564.1/MYRFL, intron 1 of 24)	3	149357800	149483158	125359	2	MYRFL	XM_012174564.1	13463	D3	Body
chr4	103428327	103428558	232	*	127	0.0367412	Distal Intergenic	4	103339143	103341064	1922	1	LOC105609820	XR_001434620.1	89184	D3	Distal
chr4	103428327	103428558	232	*	127	0.0367412	Distal Intergenic	4	103339143	103341064	1922	1	LOC105609820	XR_001434620.1	89184	D3	Distal
chr9	257964	258405	442	*	170	0.0596379	Distal Intergenic	9	230648	231784	1137	1	LOC106991329	XM_015097619.1	27316	D3	Distal
chr9	257964	258405	442	*	170	0.0596379	Distal Intergenic	9	230648	231784	1137	1	LOC106991329	XM_015097619.1	27316	D3	Distal
chr3	175830768	175831234	467	*	230	0.0915868	Intron (XM_015094838.1/PRDM4, intron 3 of 11)	3	175813189	175835943	22755	2	PRDM4	XM_004006704.3	4709	D3	Body
chr3	175830768	175831234	467	*	230	0.0915868	Intron (XM_015094838.1/PRDM4, intron 3 of 11)	3	175813189	175835943	22755	2	PRDM4	XM_004006704.3	4709	D3	Body
chr20	7809	8794	986	*	342	0.151225	Distal Intergenic	20	369923	371499	1577	1	LOC105603637	LOC105603637	-361129	D3	Distal
chr20	7809	8794	986	*	342	0.151225	Distal Intergenic	20	369923	371499	1577	1	LOC105603637	LOC105603637	-361129	D3	Distal
chr14	14347	14910	564	*	314	0.136315	Distal Intergenic	14	331445	332833	1389	1	LOC101113617	LOC101113617	-316535	D3	Distal
chr14	14347	14910	564	*	314	0.136315	Distal Intergenic	14	331445	332833	1389	1	LOC101113617	LOC101113617	-316535	D3	Distal
chr15	28972933	28973253	321	*	177	0.0633653	Intron (XM_015100769.1/LOC106991617, intron 1 of 3)	15	28955826	28973506	17681	2	LOC106991617	XM_015100769.1	253	D3	Body
chr15	28972933	28973253	321	*	177	0.0633653	Intron (XM_015100769.1/LOC106991617, intron 1 of 3)	15	28955826	28973506	17681	2	LOC106991617	XM_015100769.1	253	D3	Body
chr20	50482251	50482625	375	*	152	0.0500532	Distal Intergenic	20	50440857	50464807	23951	2	LOC105603915	XR_001023270.2	-17444	D3	Distal
chr20	50482251	50482625	375	*	152	0.0500532	Distal Intergenic	20	50440857	50464807	23951	2	LOC105603915	XR_001023270.2	-17444	D3	Distal
chr24	35597429	35597680	252	*	128	0.0372737	Promoter (<=1kb)	24	35590919	35597617	6699	2	LOC101120379	XM_012104526.2	0	D3	Upstream
chr24	35597429	35597680	252	*	128	0.0372737	Promoter (<=1kb)	24	35590919	35597617	6699	2	LOC101120379	XM_012104526.2	0	D3	Upstream
chr21	10245647	10245887	241	*	135	0.0410011	Intron (XM_012101656.2/DLG2, intron 4 of 25)	21	10254733	11697380	1442648	1	DLG2	XM_015102906.1	-8846	D3	Body
chr21	10245647	10245887	241	*	135	0.0410011	Intron (XM_012101656.2/DLG2, intron 4 of 25)	21	10254733	11697380	1442648	1	DLG2	XM_015102906.1	-8846	D3	Body
chr4	117939978	117940210	233	*	91	0.0175719	Distal Intergenic	4	117969275	117980405	11131	1	LOC105609741	XR_001434633.1	-29065	D3	Distal
chr4	117939978	117940210	233	*	91	0.0175719	Distal Intergenic	4	117969275	117980405	11131	1	LOC105609741	XR_001434633.1	-29065	D3	Distal
chrX	96881045	96881817	773	*	183	0.0665602	Intron (XM_004022337.3/HS6ST2, intron 3 of 4)	27	96753020	96755395	2376	2	LOC105605582	XM_012107318.1	-125650	D3	Body
chrX	96881045	96881817	773	*	183	0.0665602	Intron (XM_004022337.3/HS6ST2, intron 3 of 4)	27	96753020	96755395	2376	2	LOC105605582	XM_012107318.1	-125650	D3	Body
chr2	112239192	112239438	247	*	116	0.0308839	Intron (XM_004004469.3/OCA2, intron 18 of 23)	2	112096431	112434902	338472	2	OCA2	XM_004004469.3	195464	D3	Body
chr2	112239192	112239438	247	*	116	0.0308839	Intron (XM_004004469.3/OCA2, intron 18 of 23)	2	112096431	112434902	338472	2	OCA2	XM_004004469.3	195464	D3	Body
chr25	6456276	6456805	530	*	337	0.148562	Distal Intergenic	25	6464352	6537095	72744	1	KCNK1	XM_015104331.1	-7547	D3	Distal
chr25	6456276	6456805	530	*	337	0.148562	Distal Intergenic	25	6464352	6537095	72744	1	KCNK1	XM_015104331.1	-7547	D3	Distal
chr7	66876927	66877441	515	*	245	0.099574	Distal Intergenic	7	66864691	66872238	7548	2	LOC106991286	XR_001434949.1	-4689	D3	Distal
chr7	66876927	66877441	515	*	245	0.099574	Distal Intergenic	7	66864691	66872238	7548	2	LOC106991286	XR_001434949.1	-4689	D3	Distal
chr5	107823154	107823395	242	*	124	0.0351438	Distal Intergenic	5	107760099	107777357	17259	2	STARD4	XM_004009572.3	-45797	D3	Distal
chr5	107823154	107823395	242	*	124	0.0351438	Distal Intergenic	5	107760099	107777357	17259	2	STARD4	XM_004009572.3	-45797	D3	Distal
chr9	12971	13180	210	*	100	0.0223642	Distal Intergenic	9	8925	12751	3827	1	LOC105615961	XR_001435094.1	4046	D3	Distal
chr9	12971	13180	210	*	100	0.0223642	Distal Intergenic	9	8925	12751	3827	1	LOC105615961	XR_001435094.1	4046	D3	Distal
chr19	21436118	21436375	258	*	131	0.0388711	Intron (XR_001022550.2/LOC105603426, intron 2 of 3)	19	21326737	21330686	3950	2	BHLHE40	NM_001129741.1	-105432	D3	Body
chr24	17	479	463	*	240	0.0969116	Distal Intergenic	24	51256	54281	3026	2	POLR3K	XM_004020690.2	53802	D3	Distal
chr24	17	479	463	*	240	0.0969116	Distal Intergenic	24	51256	54281	3026	2	POLR3K	XM_004020690.2	53802	D3	Distal
chr1	110812772	110813991	1220	*	620	0.299255	Promoter (<=1kb)	1	110814668	110814739	72	1	TRNAD-GUC	rna2853	-677	D3	Upstream
chr1	110812772	110813991	1220	*	620	0.299255	Promoter (<=1kb)	1	110814668	110814739	72	1	TRNAD-GUC	rna2853	-677	D3	Upstream
chr3	106336576	106336851	276	*	123	0.0346113	Distal Intergenic	3	106342683	106346788	4106	2	LOC106990993	LOC106990993	9937	D3	Distal
chr3	106336576	106336851	276	*	123	0.0346113	Distal Intergenic	3	106342683	106346788	4106	2	LOC106990993	LOC106990993	9937	D3	Distal
chr3	93437954	93438164	211	*	140	0.0436635	Distal Intergenic	3	93632578	93634184	1607	1	LOC106990990	LOC106990990	-194414	D3	Distal
chr3	93437954	93438164	211	*	140	0.0436635	Distal Intergenic	3	93632578	93634184	1607	1	LOC106990990	LOC106990990	-194414	D3	Distal
chr2	144270297	144270974	678	*	408	0.186368	Distal Intergenic	2	143912088	143980849	68762	1	GRB14	XM_012135485.2	358209	D3	Distal
chr2	144270297	144270974	678	*	408	0.186368	Distal Intergenic	2	143912088	143980849	68762	1	GRB14	XM_012135485.2	358209	D3	Distal
chr25	4285938	4286178	241	*	127	0.0367412	Promoter (<=1kb)	25	4285994	4318830	32837	1	TSNAX	XR_001024470.2	0	D3	Upstream
chr25	4285938	4286178	241	*	127	0.0367412	Promoter (<=1kb)	25	4285994	4318830	32837	1	TSNAX	XR_001024470.2	0	D3	Upstream
chr3	67494096	67494458	363	*	193	0.071885	Intron (XM_004005934.3/CCDC85A, intron 4 of 6)	3	67640112	67640444	333	1	LOC105613774	XR_001038245.2	-145654	D3	Body
chr3	67494096	67494458	363	*	193	0.071885	Intron (XM_004005934.3/CCDC85A, intron 4 of 6)	3	67640112	67640444	333	1	LOC105613774	XR_001038245.2	-145654	D3	Body
chrX	75649045	75649342	298	*	147	0.0473908	Distal Intergenic	27	75705382	75728568	23187	1	VBP1	XM_004022244.2	-56040	D3	Distal
chrX	75649045	75649342	298	*	147	0.0473908	Distal Intergenic	27	75705382	75728568	23187	1	VBP1	XM_004022244.2	-56040	D3	Distal
chr18	28213	28483	271	*	136	0.0415335	Distal Intergenic	18	222720	224152	1433	2	LOC105603010	LOC105603010	195669	D3	Distal
chr18	28213	28483	271	*	136	0.0415335	Distal Intergenic	18	222720	224152	1433	2	LOC105603010	LOC105603010	195669	D3	Distal
chr1	110820113	110822791	2679	*	297	0.127263	Promoter (<=1kb)	1	110819230	110819300	71	2	TRNAG-UCC	rna2858	-813	D3	Upstream
chr1	110820113	110822791	2679	*	297	0.127263	Promoter (<=1kb)	1	110819230	110819300	71	2	TRNAG-UCC	rna2858	-813	D3	Upstream
chrX	7086038	7086261	224	*	95	0.0197018	Distal Intergenic	27	7070445	7071173	729	1	LOC105605341	XR_001025052.2	15593	D3	Distal
chrX	7086038	7086261	224	*	95	0.0197018	Distal Intergenic	27	7070445	7071173	729	1	LOC105605341	XR_001025052.2	15593	D3	Distal
chr21	48792754	48793120	367	*	130	0.0383387	Exon (XM_015103011.1/MUC6, exon 2 of 6)	21	48792494	48796963	4470	1	MUC6	XM_015103011.1	260	D3	Body
chr21	48792754	48793120	367	*	130	0.0383387	Exon (XM_015103011.1/MUC6, exon 2 of 6)	21	48792494	48796963	4470	1	MUC6	XM_015103011.1	260	D3	Body
chr9	256842	257066	225	*	108	0.0266241	Distal Intergenic	9	230648	231784	1137	1	LOC106991329	XM_015097619.1	26194	D3	Distal
chr9	256842	257066	225	*	108	0.0266241	Distal Intergenic	9	230648	231784	1137	1	LOC106991329	XM_015097619.1	26194	D3	Distal
chr1	228333459	228334092	634	*	304	0.13099	Distal Intergenic	1	228379562	228393720	14159	1	CCNL1	XM_004003221.3	-45470	D3	Distal
chr1	228333459	228334092	634	*	304	0.13099	Distal Intergenic	1	228379562	228393720	14159	1	CCNL1	XM_004003221.3	-45470	D3	Distal
chr18	74405	75655	1251	*	586	0.28115	Distal Intergenic	18	222720	224152	1433	2	LOC105603010	LOC105603010	148497	D3	Distal
chr18	74405	75655	1251	*	586	0.28115	Distal Intergenic	18	222720	224152	1433	2	LOC105603010	LOC105603010	148497	D3	Distal
chr23	27102450	27102683	234	*	133	0.0399361	Distal Intergenic	23	26573405	26573476	72	1	TRNAC-GCA	rna45170	529045	D3	Distal
chr23	27102450	27102683	234	*	133	0.0399361	Distal Intergenic	23	26573405	26573476	72	1	TRNAC-GCA	rna45170	529045	D3	Distal
chr12	52627480	52627887	408	*	127	0.0367412	Exon (XM_015099083.1/LOC105601879, exon 5 of 5)	12	52627230	52635330	8101	2	LOC105601879	XM_015099083.1	7443	D3	Body
chr12	52627480	52627887	408	*	127	0.0367412	Exon (XM_015099083.1/LOC105601879, exon 5 of 5)	12	52627230	52635330	8101	2	LOC105601879	XM_015099083.1	7443	D3	Body
chrX	125431554	125432259	706	*	245	0.099574	Distal Intergenic	27	125438164	125467394	29231	1	LOC101119964	LOC101119964	-5905	D3	Distal
chrX	125431554	125432259	706	*	245	0.099574	Distal Intergenic	27	125438164	125467394	29231	1	LOC101119964	LOC101119964	-5905	D3	Distal
chr14	62328586	62328909	324	*	181	0.0654952	Intron (XM_015100715.1/ZNF274, intron 4 of 11)	14	62315094	62339178	24085	1	ZNF274	XM_015100715.1	13492	D3	Body
chr14	62328586	62328909	324	*	181	0.0654952	Intron (XM_015100715.1/ZNF274, intron 4 of 11)	14	62315094	62339178	24085	1	ZNF274	XM_015100715.1	13492	D3	Body
chr5	72538882	72539241	360	*	154	0.0511182	Distal Intergenic	5	72441078	72456930	15853	1	MAT2B	XM_004009048.3	97804	D3	Distal
chr5	72538882	72539241	360	*	154	0.0511182	Distal Intergenic	5	72441078	72456930	15853	1	MAT2B	XM_004009048.3	97804	D3	Distal
chr23	7777584	7778123	540	*	225	0.0889244	Intron (XM_015103577.1/DOK6, intron 1 of 7)	23	7449722	7856053	406332	2	DOK6	XM_015103577.1	77930	D3	Body
chr23	7777584	7778123	540	*	225	0.0889244	Intron (XM_015103577.1/DOK6, intron 1 of 7)	23	7449722	7856053	406332	2	DOK6	XM_015103577.1	77930	D3	Body
chr23	39994504	39995732	1229	*	765	0.376464	Distal Intergenic	23	40126197	40233403	107207	1	ARHGAP28	XM_015103652.1	-130465	D3	Distal
chr23	39994504	39995732	1229	*	765	0.376464	Distal Intergenic	23	40126197	40233403	107207	1	ARHGAP28	XM_015103652.1	-130465	D3	Distal
chr18	66379918	66380764	847	*	593	0.284878	Intron (XM_015101828.1/EXOC3L4, intron 1 of 16)	18	66376871	66396932	20062	1	EXOC3L4	XM_015101828.1	3047	D3	Body
chr18	66379918	66380764	847	*	593	0.284878	Intron (XM_015101828.1/EXOC3L4, intron 1 of 16)	18	66376871	66396932	20062	1	EXOC3L4	XM_015101828.1	3047	D3	Body
chr1	96939200	96939964	765	*	194	0.0724175	Intron (XM_015091685.1/LOC101112943, intron 5 of 17)	1	96926632	96974290	47659	1	LOC101112943	XM_015091685.1	12568	D3	Body
chr1	96939200	96939964	765	*	194	0.0724175	Intron (XM_015091685.1/LOC101112943, intron 5 of 17)	1	96926632	96974290	47659	1	LOC101112943	XM_015091685.1	12568	D3	Body
chr19	6715	7105	391	*	117	0.0314164	Distal Intergenic	19	85581	87119	1539	2	LOC105603319	XR_001022366.1	80014	D3	Distal
chr19	6715	7105	391	*	117	0.0314164	Distal Intergenic	19	85581	87119	1539	2	LOC105603319	XR_001022366.1	80014	D3	Distal
chr21	31133511	31134790	1280	*	506	0.238552	Distal Intergenic	21	30984011	31126486	142476	2	ETS1	XM_012101895.1	-7025	D3	Distal
chr21	31133511	31134790	1280	*	506	0.238552	Distal Intergenic	21	30984011	31126486	142476	2	ETS1	XM_012101895.1	-7025	D3	Distal
chr14	60690425	60690668	244	*	127	0.0367412	Intron (XM_015100127.1/ZFP28, intron 5 of 7)	14	60650585	60703826	53242	2	ZFP28	XM_015100127.1	13158	D3	Body
chr14	60690425	60690668	244	*	127	0.0367412	Intron (XM_015100127.1/ZFP28, intron 5 of 7)	14	60650585	60703826	53242	2	ZFP28	XM_015100127.1	13158	D3	Body
chr18	1052697	1053327	631	*	306	0.132055	Exon (XR_001436021.1/LOC101114216, exon 12 of 21)	18	1063946	1134079	70134	1	LOC101114216	XR_001021896.1	-10619	D3	Body
chr18	1052697	1053327	631	*	306	0.132055	Exon (XR_001436021.1/LOC101114216, exon 12 of 21)	18	1063946	1134079	70134	1	LOC101114216	XR_001021896.1	-10619	D3	Body
chr18	1045981	1046289	309	*	149	0.0484558	Intron (XR_001436021.1/LOC101114216, intron 11 of 20)	18	1041400	1134079	92680	1	LOC101114216	XR_001436030.1	4581	D3	Body
chr18	1045981	1046289	309	*	149	0.0484558	Intron (XR_001436021.1/LOC101114216, intron 11 of 20)	18	1041400	1134079	92680	1	LOC101114216	XR_001436030.1	4581	D3	Body
chr9	279711	280041	331	*	148	0.0479233	Distal Intergenic	9	304092	315604	11513	2	LOC105616106	XM_012184224.1	35563	D3	Distal
chr9	279711	280041	331	*	148	0.0479233	Distal Intergenic	9	304092	315604	11513	2	LOC105616106	XM_012184224.1	35563	D3	Distal
chr2	219832238	219832484	247	*	129	0.0378062	Intron (XM_004004935.3/WNT10A, intron 2 of 4)	2	219829359	219842214	12856	1	WNT10A	XM_004004935.3	2879	D3	Body
chr2	219832238	219832484	247	*	129	0.0378062	Intron (XM_004004935.3/WNT10A, intron 2 of 4)	2	219829359	219842214	12856	1	WNT10A	XM_004004935.3	2879	D3	Body
chr25	3470	3983	514	*	404	0.184239	Distal Intergenic	25	60150	88995	28846	1	RHOU	XR_001436691.1	-56167	D3	Distal
chr25	3470	3983	514	*	404	0.184239	Distal Intergenic	25	60150	88995	28846	1	RHOU	XR_001436691.1	-56167	D3	Distal
chrX	24764119	24764428	310	*	157	0.0527157	Distal Intergenic	27	24825041	24826797	1757	1	LOC101111347	LOC101111347	-60613	D3	Distal
chrX	24764119	24764428	310	*	157	0.0527157	Distal Intergenic	27	24825041	24826797	1757	1	LOC101111347	LOC101111347	-60613	D3	Distal
chr9	23247	23641	395	*	79	0.0111821	Distal Intergenic	9	8925	12751	3827	1	LOC105615961	XR_001435094.1	14322	D3	Distal
chr9	23247	23641	395	*	79	0.0111821	Distal Intergenic	9	8925	12751	3827	1	LOC105615961	XR_001435094.1	14322	D3	Distal
chr9	20606445	20606960	516	*	264	0.109691	Distal Intergenic	9	20580152	20586504	6353	2	LOC105608712	XR_001042538.2	-19941	D3	Distal
chr9	20606445	20606960	516	*	264	0.109691	Distal Intergenic	9	20580152	20586504	6353	2	LOC105608712	XR_001042538.2	-19941	D3	Distal
chr19	48391364	48391610	247	*	121	0.0335463	Intron (XM_015102389.1/NISCH, intron 15 of 25)	19	48354421	48412902	58482	2	NISCH	XM_015102389.1	21292	D3	Body
chr19	48391364	48391610	247	*	121	0.0335463	Intron (XM_015102389.1/NISCH, intron 15 of 25)	19	48354421	48412902	58482	2	NISCH	XM_015102389.1	21292	D3	Body
chr7	4676	5279	604	*	128	0.0372737	Distal Intergenic	7	145909	148451	2543	2	LOC105613993	LOC105613993	143172	D3	Distal
chr15	49106805	49108096	1292	*	866	0.430245	Promoter (<=1kb)	15	49105452	49106551	1100	2	LOC101115650	LOC101115650	-254	D3	Upstream
chr15	49106805	49108096	1292	*	866	0.430245	Promoter (<=1kb)	15	49105452	49106551	1100	2	LOC101115650	LOC101115650	-254	D3	Upstream
chr1	96815089	96815945	857	*	330	0.144835	Exon (XM_012179700.2/LOC101112864, exon 35 of 46)	1	96756703	96837550	80848	1	LOC101112864	XR_001041061.2	58386	D3	Body
chr1	96815089	96815945	857	*	330	0.144835	Exon (XM_012179700.2/LOC101112864, exon 35 of 46)	1	96756703	96837550	80848	1	LOC101112864	XR_001041061.2	58386	D3	Body
chr19	1521468	1522798	1331	*	297	0.127263	Intron (XM_015102202.1/NEK10, intron 6 of 20)	19	1366595	1548049	181455	2	NEK10	XM_015102202.1	25251	D3	Body
chr19	1521468	1522798	1331	*	297	0.127263	Intron (XM_015102202.1/NEK10, intron 6 of 20)	19	1366595	1548049	181455	2	NEK10	XM_015102202.1	25251	D3	Body
chr17	5897071	5897973	903	*	735	0.36049	Intron (XM_015101382.1/GATB, intron 9 of 12)	17	5833517	5933319	99803	1	GATB	XM_015101382.1	63554	D3	Body
chr17	5897071	5897973	903	*	735	0.36049	Intron (XM_015101382.1/GATB, intron 9 of 12)	17	5833517	5933319	99803	1	GATB	XM_015101382.1	63554	D3	Body
chr13	27239092	27239324	233	*	113	0.0292865	Distal Intergenic	13	27260559	27319777	59219	1	PRPF18	XM_012188400.2	-21235	D3	Distal
chr13	27239092	27239324	233	*	113	0.0292865	Distal Intergenic	13	27260559	27319777	59219	1	PRPF18	XM_012188400.2	-21235	D3	Distal
chr14	349	684	336	*	202	0.0766773	Distal Intergenic	14	331445	332833	1389	1	LOC101113617	LOC101113617	-330761	D3	Distal
chr14	349	684	336	*	202	0.0766773	Distal Intergenic	14	331445	332833	1389	1	LOC101113617	LOC101113617	-330761	D3	Distal
chr25	1608590	1608925	336	*	159	0.0537806	Intron (XM_012104934.2/GALNT2, intron 2 of 14)	25	1632521	1632593	73	1	TRNAE-UUC	rna47143	-23596	D3	Body
chr25	1608590	1608925	336	*	159	0.0537806	Intron (XM_012104934.2/GALNT2, intron 2 of 14)	25	1632521	1632593	73	1	TRNAE-UUC	rna47143	-23596	D3	Body
chr1	96842308	96842785	478	*	312	0.13525	Distal Intergenic	1	96877536	96877607	72	2	TRNAC-GCA	rna2017	34822	D3	Distal
chr1	96842308	96842785	478	*	312	0.13525	Distal Intergenic	1	96877536	96877607	72	2	TRNAC-GCA	rna2017	34822	D3	Distal
chr2	215981514	215981816	303	*	150	0.0489883	Intron (XM_012145522.2/ABCA12, intron 37 of 53)	2	216122648	216136487	13840	1	LOC105610573	XR_001033213.1	-140832	D3	Body
chr2	215981514	215981816	303	*	150	0.0489883	Intron (XM_012145522.2/ABCA12, intron 37 of 53)	2	216122648	216136487	13840	1	LOC105610573	XR_001033213.1	-140832	D3	Body
chr16	31615574	31617429	1856	*	223	0.0878594	Distal Intergenic	16	31583750	31588652	4903	1	LOC101115828	LOC101115828	31824	D3	Distal
chr16	31615574	31617429	1856	*	223	0.0878594	Distal Intergenic	16	31583750	31588652	4903	1	LOC101115828	LOC101115828	31824	D3	Distal
chr7	885	1800	916	*	418	0.191693	Distal Intergenic	7	145909	148451	2543	2	LOC105613993	LOC105613993	146651	D3	Distal
chr7	885	1800	916	*	418	0.191693	Distal Intergenic	7	145909	148451	2543	2	LOC105613993	LOC105613993	146651	D3	Distal
chr1	223436967	223437466	500	*	336	0.14803	Distal Intergenic	1	223208570	223209039	470	1	LOC101103282	LOC101103282	228397	D3	Distal
chr1	223436967	223437466	500	*	336	0.14803	Distal Intergenic	1	223208570	223209039	470	1	LOC101103282	LOC101103282	228397	D3	Distal
chr2	24975853	24976504	652	*	483	0.226305	Distal Intergenic	2	24972476	24973631	1156	1	LOC105611657	LOC105611657	3377	D3	Distal
chr2	24975853	24976504	652	*	483	0.226305	Distal Intergenic	2	24972476	24973631	1156	1	LOC105611657	LOC105611657	3377	D3	Distal
chr9	13050969	13052103	1135	*	575	0.275293	Distal Intergenic	9	13063321	13079096	15776	1	LOC105612928	XR_001042471.1	-11218	D3	Distal
chr9	13050969	13052103	1135	*	575	0.275293	Distal Intergenic	9	13063321	13079096	15776	1	LOC105612928	XR_001042471.1	-11218	D3	Distal
chr9	13028083	13028456	374	*	211	0.0814696	Distal Intergenic	9	13017231	13025050	7820	2	LOC106991342	XR_001435096.1	-3033	D3	Distal
chr9	13028083	13028456	374	*	211	0.0814696	Distal Intergenic	9	13017231	13025050	7820	2	LOC106991342	XR_001435096.1	-3033	D3	Distal
chr10	20130827	20131149	323	*	198	0.0745474	Distal Intergenic	10	20158120	20230370	72251	1	LOC105608016	XR_001435197.1	-26971	D3	Distal
chr10	20130827	20131149	323	*	198	0.0745474	Distal Intergenic	10	20158120	20230370	72251	1	LOC105608016	XR_001435197.1	-26971	D3	Distal
chr11	54293300	54293495	196	*	58	0	Downstream (1-2kb)	11	54294813	54300028	5216	2	SPHK1	XM_012186531.2	6533	D3	Downstream
chr11	54293300	54293495	196	*	58	0	Downstream (1-2kb)	11	54294813	54300028	5216	2	SPHK1	XM_012186531.2	6533	D3	Downstream
chr8	643369	643662	294	*	157	0.0527157	Distal Intergenic	8	752981	753745	765	2	LOC106990493	LOC106990493	110083	D3	Distal
chr8	643369	643662	294	*	157	0.0527157	Distal Intergenic	8	752981	753745	765	2	LOC106990493	LOC106990493	110083	D3	Distal
chr16	1747	2318	572	*	126	0.0362087	Promoter (2-3kb)	16	4527	15912	11386	1	LOC106991653	XR_001435851.1	-2209	D3	Upstream
chr16	1747	2318	572	*	126	0.0362087	Promoter (2-3kb)	16	4527	15912	11386	1	LOC106991653	XR_001435851.1	-2209	D3	Upstream
chr2	160970229	160970902	674	*	202	0.0766773	Distal Intergenic	2	161001850	161002365	516	1	LOC105609664	XR_001031745.2	-30948	D3	Distal
chr2	160970229	160970902	674	*	202	0.0766773	Distal Intergenic	2	161001850	161002365	516	1	LOC105609664	XR_001031745.2	-30948	D3	Distal
chr2	227722118	227722368	251	*	115	0.0303514	Distal Intergenic	2	227601269	227617839	16571	2	LOC105610800	XR_001033593.2	-104279	D3	Distal
chr2	227722118	227722368	251	*	115	0.0303514	Distal Intergenic	2	227601269	227617839	16571	2	LOC105610800	XR_001033593.2	-104279	D3	Distal
chr5	72340437	72340754	318	*	172	0.0607029	Distal Intergenic	5	72368361	72375547	7187	1	CCNG1	XM_004009046.3	-27607	D3	Distal
chr5	72340437	72340754	318	*	172	0.0607029	Distal Intergenic	5	72368361	72375547	7187	1	CCNG1	XM_004009046.3	-27607	D3	Distal
chr6	59940165	59940362	198	*	121	0.0335463	Intron (XM_015096456.1/APBB2, intron 1 of 19)	6	59598159	59975610	377452	2	APBB2	XM_015096464.1	35248	D3	Body
chr6	59940165	59940362	198	*	121	0.0335463	Intron (XM_015096456.1/APBB2, intron 1 of 19)	6	59598159	59975610	377452	2	APBB2	XM_015096464.1	35248	D3	Body
chr11	15805	16148	344	*	137	0.042066	Distal Intergenic	11	508585	513162	4578	1	LOC101117679	XM_012185122.2	-492437	D3	Distal
chr11	15805	16148	344	*	137	0.042066	Distal Intergenic	11	508585	513162	4578	1	LOC101117679	XM_012185122.2	-492437	D3	Distal
chr2	227717103	227717309	207	*	111	0.0282215	Distal Intergenic	2	227601269	227617839	16571	2	LOC105610800	XR_001033593.2	-99264	D3	Distal
chr2	227717103	227717309	207	*	111	0.0282215	Distal Intergenic	2	227601269	227617839	16571	2	LOC105610800	XR_001033593.2	-99264	D3	Distal
chr13	56998476	56999231	756	*	383	0.173056	Intron (XM_012189437.2/APCDD1L, intron 1 of 4)	13	56984375	57126334	141960	1	APCDD1L	XM_012189437.2	14101	D3	Body
chr13	56998476	56999231	756	*	383	0.173056	Intron (XM_012189437.2/APCDD1L, intron 1 of 4)	13	56984375	57126334	141960	1	APCDD1L	XM_012189437.2	14101	D3	Body
chr13	56998476	56999231	756	*	383	0.173056	Intron (XM_012189437.2/APCDD1L, intron 1 of 4)	13	56984375	57126334	141960	1	APCDD1L	XM_012189437.2	14101	D3	Body
chr2	216309627	216309867	241	*	129	0.0378062	Downstream (2-3kb)	2	216298962	216299476	515	1	LOC105610586	XR_001033221.1	10665	D3	Downstream
chr2	216309627	216309867	241	*	129	0.0378062	Downstream (2-3kb)	2	216298962	216299476	515	1	LOC105610586	XR_001033221.1	10665	D3	Downstream
chr17	25053926	25054401	476	*	286	0.121406	Distal Intergenic	17	24825623	24843706	18084	2	PCDH10	XM_015101514.1	-210220	D3	Distal
chr17	25053926	25054401	476	*	286	0.121406	Distal Intergenic	17	24825623	24843706	18084	2	PCDH10	XM_015101514.1	-210220	D3	Distal
chr3	6808311	6808512	202	*	64	0.00319489	Promoter (<=1kb)	3	6808662	6815319	6658	1	C3H9orf50	XM_012175904.2	-150	D3	Upstream
chr3	6808311	6808512	202	*	64	0.00319489	Promoter (<=1kb)	3	6808662	6815319	6658	1	C3H9orf50	XM_012175904.2	-150	D3	Upstream
chr9	13047837	13048328	492	*	303	0.130458	Distal Intergenic	9	13063321	13079096	15776	1	LOC105612928	XR_001042471.1	-14993	D3	Distal
chr9	13047837	13048328	492	*	303	0.130458	Distal Intergenic	9	13063321	13079096	15776	1	LOC105612928	XR_001042471.1	-14993	D3	Distal
chr2	89138680	89139551	872	*	246	0.100106	Distal Intergenic	2	89137147	89138409	1263	1	LOC101105883	XM_004004406.3	1533	D3	Distal
chr2	89138680	89139551	872	*	246	0.100106	Distal Intergenic	2	89137147	89138409	1263	1	LOC101105883	XM_004004406.3	1533	D3	Distal
chr2	24465245	24466064	820	*	688	0.335463	Distal Intergenic	2	24296096	24297438	1343	1	GADD45G	XM_015093022.1	169149	D3	Distal
chr2	24465245	24466064	820	*	688	0.335463	Distal Intergenic	2	24296096	24297438	1343	1	GADD45G	XM_015093022.1	169149	D3	Distal
chr18	1060666	1061028	363	*	238	0.0958466	Promoter (2-3kb)	18	1063946	1134079	70134	1	LOC101114216	XR_001021896.1	-2918	D3	Upstream
chr18	1060666	1061028	363	*	238	0.0958466	Promoter (2-3kb)	18	1063946	1134079	70134	1	LOC101114216	XR_001021896.1	-2918	D3	Upstream
chr17	13763967	13766414	2448	*	1502	0.768903	Distal Intergenic	17	13925775	14029046	103272	1	FREM3	XM_004017521.3	-159361	D3	Distal
chr17	13763967	13766414	2448	*	1502	0.768903	Distal Intergenic	17	13925775	14029046	103272	1	FREM3	XM_004017521.3	-159361	D3	Distal
chr3	105578211	105578550	340	*	169	0.0591054	Distal Intergenic	3	105683877	105690539	6663	1	LOC105611974	XM_012173905.2	-105327	D3	Distal
chr3	105578211	105578550	340	*	169	0.0591054	Distal Intergenic	3	105683877	105690539	6663	1	LOC105611974	XM_012173905.2	-105327	D3	Distal
chr8	10565497	10566501	1005	*	427	0.196486	Distal Intergenic	8	10569618	10587416	17799	1	PRSS35	XM_012182461.2	-3117	D3	Distal
chr8	10565497	10566501	1005	*	427	0.196486	Distal Intergenic	8	10569618	10587416	17799	1	PRSS35	XM_012182461.2	-3117	D3	Distal
chr16	7638	7915	278	*	118	0.0319489	Intron (XR_001435851.1/LOC106991653, intron 1 of 2)	16	4527	15912	11386	1	LOC106991653	XR_001435851.1	3111	D3	Body
chr16	7638	7915	278	*	118	0.0319489	Intron (XR_001435851.1/LOC106991653, intron 1 of 2)	16	4527	15912	11386	1	LOC106991653	XR_001435851.1	3111	D3	Body
chr23	77851	78251	401	*	222	0.0873269	Distal Intergenic	23	98061	99142	1082	1	LOC101105545	LOC101105545	-19810	D3	Distal
chr23	77851	78251	401	*	222	0.0873269	Distal Intergenic	23	98061	99142	1082	1	LOC101105545	LOC101105545	-19810	D3	Distal
chr5	10476609	10476831	223	*	106	0.0255591	Intron (XM_015095793.1CC1, intron 9 of 10)	5	10472612	10482776	10165	2	NACC1	XM_015095793.1	5945	D3	Body
chr5	10476609	10476831	223	*	106	0.0255591	Intron (XM_015095793.1CC1, intron 9 of 10)	5	10472612	10482776	10165	2	NACC1	XM_015095793.1	5945	D3	Body
chr18	1046611	1046862	252	*	129	0.0378062	Intron (XR_001436021.1/LOC101114216, intron 11 of 20)	18	1041400	1134079	92680	1	LOC101114216	XR_001436030.1	5211	D3	Body
chr18	1046611	1046862	252	*	129	0.0378062	Intron (XR_001436021.1/LOC101114216, intron 11 of 20)	18	1041400	1134079	92680	1	LOC101114216	XR_001436030.1	5211	D3	Body
chr1	96927524	96927955	432	*	220	0.086262	Intron (XM_015091685.1/LOC101112943, intron 1 of 17)	1	96926632	96974290	47659	1	LOC101112943	XM_015091685.1	892	D3	Body
chr1	96927524	96927955	432	*	220	0.086262	Intron (XM_015091685.1/LOC101112943, intron 1 of 17)	1	96926632	96974290	47659	1	LOC101112943	XM_015091685.1	892	D3	Body
chr19	18	652	635	*	345	0.152822	Distal Intergenic	19	85581	87119	1539	2	LOC105603319	XR_001022366.1	86467	D3	Distal
chr19	18	652	635	*	345	0.152822	Distal Intergenic	19	85581	87119	1539	2	LOC105603319	XR_001022366.1	86467	D3	Distal
chr1	223435641	223436526	886	*	624	0.301384	Distal Intergenic	1	223208570	223209039	470	1	LOC101103282	LOC101103282	227071	D3	Distal
chr1	223435641	223436526	886	*	624	0.301384	Distal Intergenic	1	223208570	223209039	470	1	LOC101103282	LOC101103282	227071	D3	Distal
chr1	153027581	153027803	223	*	121	0.0335463	Distal Intergenic	1	153197392	153197463	72	2	TRNAC-GCA	rna3272	169660	D3	Distal
chr1	153027581	153027803	223	*	121	0.0335463	Distal Intergenic	1	153197392	153197463	72	2	TRNAC-GCA	rna3272	169660	D3	Distal
chr17	49356847	49357056	210	*	75	0.00905218	Distal Intergenic	17	49292863	49294784	1922	1	LOC105602854	LOC105602854	63984	D3	Distal
chr17	49356847	49357056	210	*	75	0.00905218	Distal Intergenic	17	49292863	49294784	1922	1	LOC105602854	LOC105602854	63984	D3	Distal
chr1	25688726	25689530	805	*	265	0.110224	Distal Intergenic	1	25515608	25664345	148738	2	EPS15	XM_015091971.1	-24381	D3	Distal
chr1	25688726	25689530	805	*	265	0.110224	Distal Intergenic	1	25515608	25664345	148738	2	EPS15	XM_015091971.1	-24381	D3	Distal
chr16	31590397	31590957	561	*	232	0.0926518	Distal Intergenic	16	31583750	31588652	4903	1	LOC101115828	LOC101115828	6647	D3	Distal
chr16	31590397	31590957	561	*	232	0.0926518	Distal Intergenic	16	31583750	31588652	4903	1	LOC101115828	LOC101115828	6647	D3	Distal
chr22	49884560	49884784	225	*	129	0.0378062	Distal Intergenic	22	49881868	49884383	2516	1	PWWP2B	XM_015103299.1	2692	D3	Distal
chr22	49884560	49884784	225	*	129	0.0378062	Distal Intergenic	22	49881868	49884383	2516	1	PWWP2B	XM_015103299.1	2692	D3	Distal
chrX	8555461	8555700	240	*	120	0.0330138	Distal Intergenic	27	8630737	8668963	38227	2	LOC105605347	XR_001025058.2	113263	D3	Distal
chrX	8555461	8555700	240	*	120	0.0330138	Distal Intergenic	27	8630737	8668963	38227	2	LOC105605347	XR_001025058.2	113263	D3	Distal
chr1	96928560	96929287	728	*	482	0.225772	Exon (XM_015091685.1/LOC101112943, exon 2 of 18)	1	96926632	96974290	47659	1	LOC101112943	XM_015091685.1	1928	D3	Body
chr1	96926644	96927256	613	*	313	0.135783	5' UTR	1	96926632	96974290	47659	1	LOC101112943	XM_015091685.1	12	D3
chr1	96926644	96927256	613	*	313	0.135783	5' UTR	1	96926632	96974290	47659	1	LOC101112943	XM_015091685.1	12	D3
chr4	21314457	21314774	318	*	135	0.0410011	Distal Intergenic	4	21138762	21138833	72	2	TRNAC-GCA	rna14794	-175624	D3	Distal
chr5	72539353	72539610	258	*	129	0.0378062	Distal Intergenic	5	72441078	72456930	15853	1	MAT2B	XM_004009048.3	98275	D3	Distal
chrX	85077889	85078684	796	*	435	0.200745	Distal Intergenic	27	85048185	85048921	737	1	LOC101119697	XM_004022295.3	29704	D3	Distal
chrX	85077889	85078684	796	*	435	0.200745	Distal Intergenic	27	85048185	85048921	737	1	LOC101119697	XM_004022295.3	29704	D3	Distal
chr1	96925794	96926246	453	*	142	0.0447284	Promoter (<=1kb)	1	96926632	96974290	47659	1	LOC101112943	XM_015091685.1	-386	D3	Upstream
chr1	96925794	96926246	453	*	142	0.0447284	Promoter (<=1kb)	1	96926632	96974290	47659	1	LOC101112943	XM_015091685.1	-386	D3	Upstream
chr21	31136316	31136651	336	*	140	0.0436635	Distal Intergenic	21	30984011	31126486	142476	2	ETS1	XM_012101895.1	-9830	D3	Distal
chr21	31136316	31136651	336	*	140	0.0436635	Distal Intergenic	21	30984011	31126486	142476	2	ETS1	XM_012101895.1	-9830	D3	Distal
chr21	49019814	49020251	438	*	180	0.0649627	Distal Intergenic	21	49072306	49124001	51696	1	KRTAP5.4	NM_001009398.1	-52055	D3	Distal
chr21	49019814	49020251	438	*	180	0.0649627	Distal Intergenic	21	49072306	49124001	51696	1	KRTAP5.4	NM_001009398.1	-52055	D3	Distal
chr1	10759686	10759880	195	*	74	0.0085197	Exon (XM_012097728.1/COL8A2, exon 5 of 6)	1	10756459	10761140	4682	2	COL8A2	XM_012097728.1	1260	D3	Body
chr1	10759686	10759880	195	*	74	0.0085197	Exon (XM_012097728.1/COL8A2, exon 5 of 6)	1	10756459	10761140	4682	2	COL8A2	XM_012097728.1	1260	D3	Body
chr17	5903112	5903970	859	*	118	0.0319489	Intron (XM_015101382.1/GATB, intron 9 of 12)	17	5833517	5933319	99803	1	GATB	XM_015101382.1	69595	D3	Body
chr17	5903112	5903970	859	*	118	0.0319489	Intron (XM_015101382.1/GATB, intron 9 of 12)	17	5833517	5933319	99803	1	GATB	XM_015101382.1	69595	D3	Body
chr9	28553	28763	211	*	123	0.0346113	Distal Intergenic	9	8925	12751	3827	1	LOC105615961	XR_001435094.1	19628	D3	Distal
chr9	28553	28763	211	*	123	0.0346113	Distal Intergenic	9	8925	12751	3827	1	LOC105615961	XR_001435094.1	19628	D3	Distal
chr3	205941145	205941388	244	*	116	0.0308839	Intron (XM_015094967.1/LOC105608615, intron 1 of 14)	3	205949468	205954271	4804	1	NANOG	XM_004006901.3	-8080	D3	Body
chr3	205941145	205941388	244	*	116	0.0308839	Intron (XM_015094967.1/LOC105608615, intron 1 of 14)	3	205949468	205954271	4804	1	NANOG	XM_004006901.3	-8080	D3	Body
chr16	31619605	31619856	252	*	125	0.0356763	Distal Intergenic	16	31583750	31588652	4903	1	LOC101115828	LOC101115828	35855	D3	Distal
chr16	31619605	31619856	252	*	125	0.0356763	Distal Intergenic	16	31583750	31588652	4903	1	LOC101115828	LOC101115828	35855	D3	Distal
chr5	12601744	12602324	581	*	372	0.167199	Intron (XM_015095826.1/LOC101117505, intron 3 of 16)	5	12590902	12617828	26927	1	LOC101117505	XM_015095826.1	10842	D3	Body
chr5	12601744	12602324	581	*	372	0.167199	Intron (XM_015095826.1/LOC101117505, intron 3 of 16)	5	12590902	12617828	26927	1	LOC101117505	XM_015095826.1	10842	D3	Body
chr16	39232	39825	594	*	314	0.136315	5' UTR	16	24474	41638	17165	2	LOC105602432	XM_015101216.1	1813	D3
chr16	39232	39825	594	*	314	0.136315	5' UTR	16	24474	41638	17165	2	LOC105602432	XM_015101216.1	1813	D3
chr2	42407858	42409895	2038	*	988	0.495208	Promoter (<=1kb)	2	42408582	42414620	6039	1	LOC105612581	XR_001433994.1	0	D3	Upstream
chr2	42407858	42409895	2038	*	988	0.495208	Promoter (<=1kb)	2	42408582	42414620	6039	1	LOC105612581	XR_001433994.1	0	D3	Upstream
chr1	96968591	96968904	314	*	132	0.0394036	Intron (XM_015091685.1/LOC101112943, intron 16 of 17)	1	96999134	96999205	72	1	TRNAQ-UUG	rna2022	-30230	D3	Body
chr1	96968591	96968904	314	*	132	0.0394036	Intron (XM_015091685.1/LOC101112943, intron 16 of 17)	1	96999134	96999205	72	1	TRNAQ-UUG	rna2022	-30230	D3	Body
chr25	2404671	2404890	220	*	109	0.0271565	Promoter (<=1kb)	25	2405652	2411186	5535	1	LOC101108983	LOC101108983	-762	D3	Upstream
chr25	2404671	2404890	220	*	109	0.0271565	Promoter (<=1kb)	25	2405652	2411186	5535	1	LOC101108983	LOC101108983	-762	D3	Upstream
chr1	121331221	121331580	360	*	188	0.0692226	Distal Intergenic	1	121312276	121325403	13128	1	MIS18A	XM_015091724.1	18945	D3	Distal
chr1	121331221	121331580	360	*	188	0.0692226	Distal Intergenic	1	121312276	121325403	13128	1	MIS18A	XM_015091724.1	18945	D3	Distal
chr1	96839213	96839815	603	*	130	0.0383387	Distal Intergenic	1	96877536	96877607	72	2	TRNAC-GCA	rna2017	37792	D3	Distal
chr3	106335285	106335485	201	*	133	0.0399361	Distal Intergenic	3	106342683	106346788	4106	2	LOC106990993	LOC106990993	11303	D3	Distal
chr3	106335285	106335485	201	*	133	0.0399361	Distal Intergenic	3	106342683	106346788	4106	2	LOC106990993	LOC106990993	11303	D3	Distal
chr7	50655862	50656140	279	*	150	0.0489883	Intron (XM_015097025.1/ZNF280D, intron 14 of 20)	7	50599803	50711863	112061	1	ZNF280D	XM_015097017.1	56059	D3	Body
chr7	50655862	50656140	279	*	150	0.0489883	Intron (XM_015097025.1/ZNF280D, intron 14 of 20)	7	50599803	50711863	112061	1	ZNF280D	XM_015097017.1	56059	D3	Body
chr23	38020381	38020586	206	*	141	0.044196	Intron (XM_004020502.2/DLGAP1, intron 4 of 10)	23	37926697	37942587	15891	1	LOC105604469	XR_001023998.2	93684	D3	Body
chr23	38020381	38020586	206	*	141	0.044196	Intron (XM_004020502.2/DLGAP1, intron 4 of 10)	23	37926697	37942587	15891	1	LOC105604469	XR_001023998.2	93684	D3	Body
chr2	111798874	111799174	301	*	158	0.0532481	Distal Intergenic	2	111713203	111714396	1194	1	LOC101123441	XM_012129793.2	85671	D3	Distal
chr2	111798874	111799174	301	*	158	0.0532481	Distal Intergenic	2	111713203	111714396	1194	1	LOC101123441	XM_012129793.2	85671	D3	Distal
chr1	96949543	96950270	728	*	347	0.153887	Intron (XM_015091685.1/LOC101112943, intron 7 of 17)	1	96926632	96974290	47659	1	LOC101112943	XM_015091685.1	22911	D3	Body
chr22	11395467	11395721	255	*	126	0.0362087	Distal Intergenic	22	11064853	11148849	83997	1	KIF20B	XM_012102528.2	330614	D3	Distal
chr22	11395467	11395721	255	*	126	0.0362087	Distal Intergenic	22	11064853	11148849	83997	1	KIF20B	XM_012102528.2	330614	D3	Distal
chr10	1001	1206	206	*	117	0.0314164	Distal Intergenic	10	20258	23966	3709	2	LOC101118284	XM_015097961.1	22760	D3	Distal
chr10	1001	1206	206	*	117	0.0314164	Distal Intergenic	10	20258	23966	3709	2	LOC101118284	XM_015097961.1	22760	D3	Distal
chr11	31486488	31486918	431	*	229	0.0910543	Distal Intergenic	11	31513245	31513317	73	1	TRNAR-CCG	rna27186	-26327	D3	Distal
chr11	31486488	31486918	431	*	229	0.0910543	Distal Intergenic	11	31513245	31513317	73	1	TRNAR-CCG	rna27186	-26327	D3	Distal
chr16	31591037	31591552	516	*	158	0.0532481	Distal Intergenic	16	31583750	31588652	4903	1	LOC101115828	LOC101115828	7287	D3	Distal
chr16	31591037	31591552	516	*	158	0.0532481	Distal Intergenic	16	31583750	31588652	4903	1	LOC101115828	LOC101115828	7287	D3	Distal
chr9	17508843	17509106	264	*	118	0.0319489	Distal Intergenic	9	17263550	17457256	193707	1	FAM135B	XM_012183500.2	245293	D3	Distal
chr9	17508843	17509106	264	*	118	0.0319489	Distal Intergenic	9	17263550	17457256	193707	1	FAM135B	XM_012183500.2	245293	D3	Distal
chr23	83800	84105	306	*	193	0.071885	Distal Intergenic	23	98061	99142	1082	1	LOC101105545	LOC101105545	-13956	D3	Distal
chr23	83800	84105	306	*	193	0.071885	Distal Intergenic	23	98061	99142	1082	1	LOC101105545	LOC101105545	-13956	D3	Distal
chr16	31613373	31614928	1556	*	932	0.465389	Distal Intergenic	16	31583750	31588652	4903	1	LOC101115828	LOC101115828	29623	D3	Distal
chr16	31613373	31614928	1556	*	932	0.465389	Distal Intergenic	16	31583750	31588652	4903	1	LOC101115828	LOC101115828	29623	D3	Distal
chr16	31613373	31614928	1556	*	932	0.465389	Distal Intergenic	16	31583750	31588652	4903	1	LOC101115828	LOC101115828	29623	D3	Distal
chr2	88968735	88970023	1289	*	724	0.354633	Promoter (<=1kb)	2	88967678	88969130	1453	2	LOC105608288	XM_015093244.1	0	D3	Upstream
chr2	88968735	88970023	1289	*	724	0.354633	Promoter (<=1kb)	2	88967678	88969130	1453	2	LOC105608288	XM_015093244.1	0	D3	Upstream
chr19	4606156	4606419	264	*	119	0.0324814	Distal Intergenic	19	4198219	4198291	73	2	TRNAG-UCC	rna39729	-407865	D3	Distal
chr19	4606156	4606419	264	*	119	0.0324814	Distal Intergenic	19	4198219	4198291	73	2	TRNAG-UCC	rna39729	-407865	D3	Distal
chr7	68025004	68025556	553	*	218	0.085197	Distal Intergenic	7	67977399	67978134	736	2	LOC101116579	XR_001041799.2	-46870	D3	Distal
chr7	68025004	68025556	553	*	218	0.085197	Distal Intergenic	7	67977399	67978134	736	2	LOC101116579	XR_001041799.2	-46870	D3	Distal
chr15	51666915	51667457	543	*	332	0.1459	Promoter (<=1kb)	15	51545494	51667089	121596	2	C2CD3	XM_004016315.3	0	D3	Upstream
chr15	51666915	51667457	543	*	332	0.1459	Promoter (<=1kb)	15	51545494	51667089	121596	2	C2CD3	XM_004016315.3	0	D3	Upstream
chr4	91930090	91930515	426	*	178	0.0638978	Intron (XM_012177455.1/SND1, intron 1 of 27)	4	91929818	92351267	421450	1	SND1	XM_012177455.1	272	D3	Body
chr4	91930090	91930515	426	*	178	0.0638978	Intron (XM_012177455.1/SND1, intron 1 of 27)	4	91929818	92351267	421450	1	SND1	XM_012177455.1	272	D3	Body
chr6	107479794	107479998	205	*	83	0.013312	Distal Intergenic	6	107205634	107205705	72	1	TRNAS-GGA	rna20276	274160	D3	Distal
chr6	107479794	107479998	205	*	83	0.013312	Distal Intergenic	6	107205634	107205705	72	1	TRNAS-GGA	rna20276	274160	D3	Distal
chr14	60671869	60672338	470	*	121	0.0335463	Intron (XM_015100127.1/ZFP28, intron 5 of 7)	14	60619191	60646274	27084	2	LOC101110701	XM_012095216.2	-25595	D3	Body
chr14	60671869	60672338	470	*	121	0.0335463	Intron (XM_015100127.1/ZFP28, intron 5 of 7)	14	60619191	60646274	27084	2	LOC101110701	XM_012095216.2	-25595	D3	Body
chr24	17845944	17846577	634	*	164	0.056443	Distal Intergenic	24	17932793	17951045	18253	2	GP2	XM_012104188.2	104468	D3	Distal
chr24	17845944	17846577	634	*	164	0.056443	Distal Intergenic	24	17932793	17951045	18253	2	GP2	XM_012104188.2	104468	D3	Distal
chr25	822	1240	419	*	308	0.13312	Distal Intergenic	25	60150	88995	28846	1	RHOU	XR_001436691.1	-58910	D3	Distal
chr25	822	1240	419	*	308	0.13312	Distal Intergenic	25	60150	88995	28846	1	RHOU	XR_001436691.1	-58910	D3	Distal
chr6	115550673	115550881	209	*	103	0.0239617	Distal Intergenic	6	115508068	115545824	37757	2	CFAP99	XM_015096316.1	-4849	D3	Distal
chr6	115550673	115550881	209	*	103	0.0239617	Distal Intergenic	6	115508068	115545824	37757	2	CFAP99	XM_015096316.1	-4849	D3	Distal
chr1	101960829	101961372	544	*	264	0.109691	5' UTR	1	101960825	101961957	1133	1	PRD-SPRRII	NM_001009459.1	4	D3
chr1	101960829	101961372	544	*	264	0.109691	5' UTR	1	101960825	101961957	1133	1	PRD-SPRRII	NM_001009459.1	4	D3
chr4	23361839	23362696	858	*	171	0.0601704	Distal Intergenic	4	23346739	23347314	576	2	LOC101117665	LOC101117665	-14525	D3	Distal
chrX	7090917	7091313	397	*	138	0.0425985	Distal Intergenic	27	7070445	7071173	729	1	LOC105605341	XR_001025052.2	20472	D3	Distal
chrX	7090917	7091313	397	*	138	0.0425985	Distal Intergenic	27	7070445	7071173	729	1	LOC105605341	XR_001025052.2	20472	D3	Distal
chr1	7427	9055	1629	*	741	0.363685	Distal Intergenic	1	49237	54549	5313	1	LOC106990386	XR_001433683.1	-40182	D3	Distal
chr1	7427	9055	1629	*	741	0.363685	Distal Intergenic	1	49237	54549	5313	1	LOC106990386	XR_001433683.1	-40182	D3	Distal
chr15	26774964	26775335	372	*	228	0.0905218	Distal Intergenic	15	26838105	26851464	13360	1	LOC105602190	XR_001435784.1	-62770	D3	Distal
chr15	26774964	26775335	372	*	228	0.0905218	Distal Intergenic	15	26838105	26851464	13360	1	LOC105602190	XR_001435784.1	-62770	D3	Distal
chr16	92630	92867	238	*	125	0.0356763	Exon (XR_001435853.1/LOC105602665, exon 3 of 3)	16	87619	92926	5308	1	LOC105602665	XR_001435853.1	5011	D3	Body
chr16	92630	92867	238	*	125	0.0356763	Exon (XR_001435853.1/LOC105602665, exon 3 of 3)	16	87619	92926	5308	1	LOC105602665	XR_001435853.1	5011	D3	Body
chr9	253325	253627	303	*	173	0.0612354	Distal Intergenic	9	230648	231784	1137	1	LOC106991329	XM_015097619.1	22677	D3	Distal
chr9	253325	253627	303	*	173	0.0612354	Distal Intergenic	9	230648	231784	1137	1	LOC106991329	XM_015097619.1	22677	D3	Distal
chr21	31135745	31136198	454	*	286	0.121406	Distal Intergenic	21	30984011	31126486	142476	2	ETS1	XM_012101895.1	-9259	D3	Distal
chr21	31135745	31136198	454	*	286	0.121406	Distal Intergenic	21	30984011	31126486	142476	2	ETS1	XM_012101895.1	-9259	D3	Distal
chr3	21948889	21949298	410	*	271	0.113419	Distal Intergenic	3	21957180	21958441	1262	1	LOC101121585	LOC101121585	-7882	D3	Distal
chr3	21948889	21949298	410	*	271	0.113419	Distal Intergenic	3	21957180	21958441	1262	1	LOC101121585	LOC101121585	-7882	D3	Distal
chr1	254106058	254106261	204	*	96	0.0202343	Intron (XM_015092655.1/TMEM108, intron 2 of 6)	1	254168368	254171561	3194	1	LOC106990887	LOC106990887	-62107	D3	Body
chr3	124163311	124163677	367	*	186	0.0681576	Promoter (<=1kb)	3	124072094	124163568	91475	2	CEP290	XM_012174055.2	0	D3	Upstream
chr3	124163311	124163677	367	*	186	0.0681576	Promoter (<=1kb)	3	124072094	124163568	91475	2	CEP290	XM_012174055.2	0	D3	Upstream
chr8	11784916	11785603	688	*	290	0.123536	Distal Intergenic	8	11555027	11555098	72	1	TRNAW-CCA	rna22878	229889	D3	Distal
chr8	11784916	11785603	688	*	290	0.123536	Distal Intergenic	8	11555027	11555098	72	1	TRNAW-CCA	rna22878	229889	D3	Distal
chr11	11227987	11228205	219	*	90	0.0170394	Distal Intergenic	11	11206800	11223420	16621	2	LOC101108146	LOC101108146	-4567	D3	Distal
chr11	11227987	11228205	219	*	90	0.0170394	Distal Intergenic	11	11206800	11223420	16621	2	LOC101108146	LOC101108146	-4567	D3	Distal
chr2	204023770	204024148	379	*	169	0.0591054	Promoter (<=1kb)	2	204024219	204175082	150864	1	NBEAL1	XM_015093496.1	-71	D3	Upstream
chr2	204023770	204024148	379	*	169	0.0591054	Promoter (<=1kb)	2	204024219	204175082	150864	1	NBEAL1	XM_015093496.1	-71	D3	Upstream
chr2	53977633	53978471	839	*	694	0.338658	Distal Intergenic	2	54571896	54579893	7998	2	LOC101110483	XM_015093165.1	601422	D3	Distal
chr2	53977633	53978471	839	*	694	0.338658	Distal Intergenic	2	54571896	54579893	7998	2	LOC101110483	XM_015093165.1	601422	D3	Distal
chr1	98512708	98513213	506	*	290	0.123536	Promoter (2-3kb)	1	98515525	98515595	71	1	TRNAG-CCC	rna2122	-2312	D3	Upstream
chr1	98512708	98513213	506	*	290	0.123536	Promoter (2-3kb)	1	98515525	98515595	71	1	TRNAG-CCC	rna2122	-2312	D3	Upstream
chr3	149843202	149843416	215	*	79	0.0111821	Intron (XM_012174585.2/FRS2, intron 1 of 8)	3	149743116	149853463	110348	2	FRS2	XM_012174585.2	10047	D3	Body
chr3	149843202	149843416	215	*	79	0.0111821	Intron (XM_012174585.2/FRS2, intron 1 of 8)	3	149743116	149853463	110348	2	FRS2	XM_012174585.2	10047	D3	Body
chr4	44033850	44034381	532	*	286	0.121406	Promoter (<=1kb)	4	43891532	44034007	142476	2	CCDC146	XM_004007819.3	0	D3	Upstream
chr4	44033850	44034381	532	*	286	0.121406	Promoter (<=1kb)	4	43891532	44034007	142476	2	CCDC146	XM_004007819.3	0	D3	Upstream
chr18	28603	28806	204	*	94	0.0191693	Distal Intergenic	18	222720	224152	1433	2	LOC105603010	LOC105603010	195346	D3	Distal
chr18	28603	28806	204	*	94	0.0191693	Distal Intergenic	18	222720	224152	1433	2	LOC105603010	LOC105603010	195346	D3	Distal
chr24	2280391	2280830	440	*	179	0.0644302	Distal Intergenic	24	2265008	2277115	12108	2	LOC101118752	XM_015104030.1	-3276	D3	Distal
chr24	2280391	2280830	440	*	179	0.0644302	Distal Intergenic	24	2265008	2277115	12108	2	LOC101118752	XM_015104030.1	-3276	D3	Distal
chr8	6706847	6707517	671	*	337	0.148562	Distal Intergenic	8	6645887	6673013	27127	1	LOC101120337	LOC101120337	60960	D3	Distal
chr8	6706847	6707517	671	*	337	0.148562	Distal Intergenic	8	6645887	6673013	27127	1	LOC101120337	LOC101120337	60960	D3	Distal
chr1	264848245	264848436	192	*	81	0.0122471	Intron (XM_015092696.1/RUNX1, intron 11 of 15)	1	264863238	264870945	7708	1	LOC106990890	XR_001433923.1	-14802	D3	Body
chr1	264848245	264848436	192	*	81	0.0122471	Intron (XM_015092696.1/RUNX1, intron 11 of 15)	1	264863238	264870945	7708	1	LOC106990890	XR_001433923.1	-14802	D3	Body
chr1	96933880	96934222	343	*	214	0.0830671	Exon (XM_015091685.1/LOC101112943, exon 4 of 18)	1	96926632	96974290	47659	1	LOC101112943	XM_015091685.1	7248	D3	Body
chr1	96933880	96934222	343	*	214	0.0830671	Exon (XM_015091685.1/LOC101112943, exon 4 of 18)	1	96926632	96974290	47659	1	LOC101112943	XM_015091685.1	7248	D3	Body
chr15	78949260	78949803	544	*	383	0.173056	Promoter (1-2kb)	15	78907390	78947370	39981	2	LPXN	XM_004016492.3	-1890	D3	Upstream
chr15	78949260	78949803	544	*	383	0.173056	Promoter (1-2kb)	15	78907390	78947370	39981	2	LPXN	XM_004016492.3	-1890	D3	Upstream
chr3	45352614	45353164	551	*	311	0.134718	Promoter (<=1kb)	3	44995109	45352441	357333	2	EHBP1	XM_004005849.3	-173	D3	Upstream
chr3	45352614	45353164	551	*	311	0.134718	Promoter (<=1kb)	3	44995109	45352441	357333	2	EHBP1	XM_004005849.3	-173	D3	Upstream
chr25	39193794	39194037	244	*	98	0.0212993	Distal Intergenic	25	39208014	39208085	72	2	TRNAC-GCA	rna47854	14048	D3	Distal
chr25	39193794	39194037	244	*	98	0.0212993	Distal Intergenic	25	39208014	39208085	72	2	TRNAC-GCA	rna47854	14048	D3	Distal
chr9	67623597	67624160	564	*	305	0.131523	Promoter (<=1kb)	9	67614338	67623817	9480	2	ENY2	XM_004011781.2	0	D3	Upstream
chr9	67623597	67624160	564	*	305	0.131523	Promoter (<=1kb)	9	67614338	67623817	9480	2	ENY2	XM_004011781.2	0	D3	Upstream
chr3	199714778	199715249	472	*	149	0.0484558	Promoter (<=1kb)	3	199697029	199715016	17988	2	C3H12orf60	XM_012175307.2	0	D3	Upstream
chr3	199714778	199715249	472	*	149	0.0484558	Promoter (<=1kb)	3	199697029	199715016	17988	2	C3H12orf60	XM_012175307.2	0	D3	Upstream
chr1	63313057	63313416	360	*	206	0.0788072	Promoter (<=1kb)	1	63276949	63313289	36341	2	LOC101117287	XM_004002164.3	0	D3	Upstream
chr1	63313057	63313416	360	*	206	0.0788072	Promoter (<=1kb)	1	63276949	63313289	36341	2	LOC101117287	XM_004002164.3	0	D3	Upstream
chr9	89612752	89613139	388	*	160	0.0543131	Distal Intergenic	9	89620425	89627314	6890	1	LOC101113601	XM_012184180.2	-7286	D3	Distal
chr9	89612752	89613139	388	*	160	0.0543131	Distal Intergenic	9	89620425	89627314	6890	1	LOC101113601	XM_012184180.2	-7286	D3	Distal
chr4	48266173	48266756	584	*	248	0.101171	Promoter (<=1kb)	4	48266647	48297294	30648	1	HBP1	XM_004007846.3	0	D3	Upstream
chr4	48266173	48266756	584	*	248	0.101171	Promoter (<=1kb)	4	48266647	48297294	30648	1	HBP1	XM_004007846.3	0	D3	Upstream
chr4	117467047	117467298	252	*	142	0.0447284	Distal Intergenic	4	117488105	117524069	35965	1	RNF32	XM_012177397.2	-20807	D3	Distal
chr4	117467047	117467298	252	*	142	0.0447284	Distal Intergenic	4	117488105	117524069	35965	1	RNF32	XM_012177397.2	-20807	D3	Distal
chr15	16335022	16335280	259	*	131	0.0388711	Distal Intergenic	15	16344106	16470723	126618	2	ALKBH8	XM_012095382.2	135443	D3	Distal
chr15	16335022	16335280	259	*	131	0.0388711	Distal Intergenic	15	16344106	16470723	126618	2	ALKBH8	XM_012095382.2	135443	D3	Distal
chr2	21531613	21532224	612	*	193	0.071885	Distal Intergenic	2	21491110	21518102	26993	2	RNF20	XM_004004043.2	-13511	D3	Distal
chr2	21531613	21532224	612	*	193	0.071885	Distal Intergenic	2	21491110	21518102	26993	2	RNF20	XM_004004043.2	-13511	D3	Distal
chrX	24233069	24234269	1201	*	359	0.160277	Distal Intergenic	27	24387780	24438822	51043	2	LOC105605406	XR_001436804.1	204553	D3	Distal
chrX	24233069	24234269	1201	*	359	0.160277	Distal Intergenic	27	24387780	24438822	51043	2	LOC105605406	XR_001436804.1	204553	D3	Distal
chr18	53606609	53607042	434	*	290	0.123536	Promoter (<=1kb)	18	53570142	53606771	36630	2	KLHL28	XM_012098867.2	0	D3	Upstream
chr18	53606609	53607042	434	*	290	0.123536	Promoter (<=1kb)	18	53570142	53606771	36630	2	KLHL28	XM_012098867.2	0	D3	Upstream
chr2	225730482	225730882	401	*	186	0.0681576	Promoter (<=1kb)	2	225623004	225730054	107051	2	CUL3	XM_015093555.1	-428	D3	Upstream
chr2	225730482	225730882	401	*	186	0.0681576	Promoter (<=1kb)	2	225623004	225730054	107051	2	CUL3	XM_015093555.1	-428	D3	Upstream
chr22	30360350	30360716	367	*	163	0.0559105	Promoter (<=1kb)	22	30343631	30360468	16838	2	BBIP1	XM_012102919.2	0	D3	Upstream
chr1	229775138	229775553	416	*	234	0.0937167	Promoter (<=1kb)	1	229775452	229798687	23236	1	SLC33A1	XM_012100950.2	0	D3	Upstream
chr1	229775138	229775553	416	*	234	0.0937167	Promoter (<=1kb)	1	229775452	229798687	23236	1	SLC33A1	XM_012100950.2	0	D3	Upstream
chr4	55491677	55492124	448	*	281	0.118743	Promoter (<=1kb)	4	55492142	55572714	80573	1	C4H7orf60	XM_004007878.2	-18	D3	Upstream
chr4	55491677	55492124	448	*	281	0.118743	Promoter (<=1kb)	4	55492142	55572714	80573	1	C4H7orf60	XM_004007878.2	-18	D3	Upstream
chr26	14368269	14369010	742	*	432	0.199148	5' UTR	26	14367470	14371516	4047	1	ANKRD37	XM_012105728.2	799	D3
chr26	14368269	14369010	742	*	432	0.199148	5' UTR	26	14367470	14371516	4047	1	ANKRD37	XM_012105728.2	799	D3
chr1	184347151	184347485	335	*	188	0.0692226	Promoter (<=1kb)	1	184271100	184347245	76146	2	GOLGB1	XM_004002962.3	0	D3	Upstream
chr1	184347151	184347485	335	*	188	0.0692226	Promoter (<=1kb)	1	184271100	184347245	76146	2	GOLGB1	XM_004002962.3	0	D3	Upstream
chr19	40120423	40120984	562	*	191	0.07082	Promoter (<=1kb)	19	40120618	41689913	1569296	1	FHIT	XM_012099227.2	0	D3	Upstream
chr19	40120423	40120984	562	*	191	0.07082	Promoter (<=1kb)	19	40120618	41689913	1569296	1	FHIT	XM_012099227.2	0	D3	Upstream
chr1	109983474	109984196	723	*	214	0.0830671	Distal Intergenic	1	110022503	110033151	10649	1	SLAMF7	XM_012184497.1	-38307	D3	Distal
chr1	109983474	109984196	723	*	214	0.0830671	Distal Intergenic	1	110022503	110033151	10649	1	SLAMF7	XM_012184497.1	-38307	D3	Distal
chr16	32575528	32575965	438	*	156	0.0521832	Promoter (<=1kb)	16	32554430	32575711	21282	2	C16H5orf51	XM_012096987.2	0	D3	Upstream
chr16	32575528	32575965	438	*	156	0.0521832	Promoter (<=1kb)	16	32554430	32575711	21282	2	C16H5orf51	XM_012096987.2	0	D3	Upstream
chrX	7087774	7088035	262	*	127	0.0367412	Distal Intergenic	27	7070445	7071173	729	1	LOC105605341	XR_001025052.2	17329	D3	Distal
chrX	7087774	7088035	262	*	127	0.0367412	Distal Intergenic	27	7070445	7071173	729	1	LOC105605341	XR_001025052.2	17329	D3	Distal
chr2	42418446	42419094	649	*	275	0.115548	Intron (NM_001009723.1/RHOBTB2, intron 13 of 14)	2	42416559	42428734	12176	2	RHOBTB2	NM_001009723.1	9640	D3	Body
chr2	42418446	42419094	649	*	275	0.115548	Intron (NM_001009723.1/RHOBTB2, intron 13 of 14)	2	42416559	42428734	12176	2	RHOBTB2	NM_001009723.1	9640	D3	Body
chr2	24984169	24984580	412	*	168	0.0585729	Distal Intergenic	2	24972476	24973631	1156	1	LOC105611657	LOC105611657	11693	D3	Distal
chr2	24984169	24984580	412	*	168	0.0585729	Distal Intergenic	2	24972476	24973631	1156	1	LOC105611657	LOC105611657	11693	D3	Distal
chr3	180704675	180704942	268	*	148	0.0479233	Promoter (<=1kb)	3	180697827	180704741	6915	2	ALG10	XM_004006737.3	0	D3	Upstream
chr3	180704675	180704942	268	*	148	0.0479233	Promoter (<=1kb)	3	180697827	180704741	6915	2	ALG10	XM_004006737.3	0	D3	Upstream
chr12	54175103	54175383	281	*	165	0.0569755	Promoter (<=1kb)	12	54175444	54186100	10657	1	CACYBP	XM_004013817.2	-61	D3	Upstream
chr12	54175103	54175383	281	*	165	0.0569755	Promoter (<=1kb)	12	54175444	54186100	10657	1	CACYBP	XM_004013817.2	-61	D3	Upstream
chr2	46338463	46338948	486	*	272	0.113951	Distal Intergenic	2	45920304	45929979	9676	2	LOC105607498	XM_012120025.2	-408484	D3	Distal
chr2	46338463	46338948	486	*	272	0.113951	Distal Intergenic	2	45920304	45929979	9676	2	LOC105607498	XM_012120025.2	-408484	D3	Distal
chr5	1282279	1282524	246	*	122	0.0340788	Promoter (<=1kb)	5	1223085	1282003	58919	2	MAML1	XM_012179064.2	-276	D3	Upstream
chr5	1282279	1282524	246	*	122	0.0340788	Promoter (<=1kb)	5	1223085	1282003	58919	2	MAML1	XM_012179064.2	-276	D3	Upstream
chr9	13825979	13826514	536	*	185	0.0676251	Exon (XM_004023172.3/EPPK1, exon 3 of 3)	9	13832281	13833399	1119	1	LOC105616111	XM_015097634.1	-5767	D3	Body
chr9	13825979	13826514	536	*	185	0.0676251	Exon (XM_004023172.3/EPPK1, exon 3 of 3)	9	13832281	13833399	1119	1	LOC105616111	XM_015097634.1	-5767	D3	Body
chr1	223438036	223438334	299	*	123	0.0346113	Distal Intergenic	1	223208570	223209039	470	1	LOC101103282	LOC101103282	229466	D3	Distal
chr1	223438036	223438334	299	*	123	0.0346113	Distal Intergenic	1	223208570	223209039	470	1	LOC101103282	LOC101103282	229466	D3	Distal
chr23	50079624	50079996	373	*	193	0.071885	Promoter (<=1kb)	23	50075371	50079757	4387	2	CXXC1	XM_015103551.1	0	D3	Upstream
chr23	50079624	50079996	373	*	193	0.071885	Promoter (<=1kb)	23	50075371	50079757	4387	2	CXXC1	XM_015103551.1	0	D3	Upstream
chr24	26791678	26792174	497	*	238	0.0958466	Promoter (<=1kb)	24	26791691	26804077	12387	1	FBRS	XM_015104172.1	0	D3	Upstream
chr24	26791678	26792174	497	*	238	0.0958466	Promoter (<=1kb)	24	26791691	26804077	12387	1	FBRS	XM_015104172.1	0	D3	Upstream
chr22	38624850	38625278	429	*	183	0.0665602	Promoter (<=1kb)	22	38602619	38624612	21994	2	TIAL1	XM_004020232.2	-238	D3	Upstream
chr22	38624850	38625278	429	*	183	0.0665602	Promoter (<=1kb)	22	38602619	38624612	21994	2	TIAL1	XM_004020232.2	-238	D3	Upstream
chr2	102193936	102194523	588	*	330	0.144835	Promoter (<=1kb)	2	102194352	102390787	196436	1	HMBOX1	XM_012128560.2	0	D3	Upstream
chr2	102193936	102194523	588	*	330	0.144835	Promoter (<=1kb)	2	102194352	102390787	196436	1	HMBOX1	XM_012128560.2	0	D3	Upstream
chr2	42419382	42419957	576	*	197	0.0740149	Intron (NM_001009723.1/RHOBTB2, intron 13 of 14)	2	42416559	42428734	12176	2	RHOBTB2	NM_001009723.1	8777	D3	Body
chr2	42419382	42419957	576	*	197	0.0740149	Intron (NM_001009723.1/RHOBTB2, intron 13 of 14)	2	42416559	42428734	12176	2	RHOBTB2	NM_001009723.1	8777	D3	Body
chr11	26855729	26856309	581	*	183	0.0665602	Promoter (<=1kb)	11	26842270	26855840	13571	2	FXR2	XM_015098625.1	0	D3	Upstream
chr11	26855729	26856309	581	*	183	0.0665602	Promoter (<=1kb)	11	26842270	26855840	13571	2	FXR2	XM_015098625.1	0	D3	Upstream
chr2	89154678	89154915	238	*	128	0.0372737	Downstream (2-3kb)	2	89154311	89154634	324	1	LOC105601948	XM_015092790.1	367	D3	Downstream
chr2	89154678	89154915	238	*	128	0.0372737	Downstream (2-3kb)	2	89154311	89154634	324	1	LOC105601948	XM_015092790.1	367	D3	Downstream
chr12	69320382	69321049	668	*	239	0.0963791	Promoter (<=1kb)	12	69320396	69321393	998	1	LOC105616576	XR_001044156.2	0	D3	Upstream
chr12	69320382	69321049	668	*	239	0.0963791	Promoter (<=1kb)	12	69320396	69321393	998	1	LOC105616576	XR_001044156.2	0	D3	Upstream
chr18	67763461	67763843	383	*	180	0.0649627	Promoter (<=1kb)	18	67763806	67768321	4516	1	SIVA1	XM_004018013.3	0	D3	Upstream
chr18	67763461	67763843	383	*	180	0.0649627	Promoter (<=1kb)	18	67763806	67768321	4516	1	SIVA1	XM_004018013.3	0	D3	Upstream
chr1	99095132	99095441	310	*	153	0.0505857	Promoter (<=1kb)	1	99081190	99095136	13947	2	ANP32E	XM_015092227.1	0	D3	Upstream
chr1	99095132	99095441	310	*	153	0.0505857	Promoter (<=1kb)	1	99081190	99095136	13947	2	ANP32E	XM_015092227.1	0	D3	Upstream
chr2	227717907	227718068	162	*	74	0.0085197	Distal Intergenic	2	227601269	227617839	16571	2	LOC105610800	XR_001033593.2	-100068	D3	Distal
chr2	227717907	227718068	162	*	74	0.0085197	Distal Intergenic	2	227601269	227617839	16571	2	LOC105610800	XR_001033593.2	-100068	D3	Distal
chr25	1607659	1608130	472	*	360	0.160809	Intron (XM_012104934.2/GALNT2, intron 2 of 14)	25	1632521	1632593	73	1	TRNAE-UUC	rna47143	-24391	D3	Body
chr25	1607659	1608130	472	*	360	0.160809	Intron (XM_012104934.2/GALNT2, intron 2 of 14)	25	1632521	1632593	73	1	TRNAE-UUC	rna47143	-24391	D3	Body
chr12	30643755	30644141	387	*	142	0.0447284	Promoter (<=1kb)	12	30598688	30643719	45032	2	DESI2	XM_004013651.3	-36	D3	Upstream
chr12	30643755	30644141	387	*	142	0.0447284	Promoter (<=1kb)	12	30598688	30643719	45032	2	DESI2	XM_004013651.3	-36	D3	Upstream
chr8	14894549	14894859	311	*	211	0.0814696	Intron (XM_004011149.3/TRDN, intron 5 of 40)	8	14928719	14930621	1903	2	LOC106991307	XR_001434991.1	35762	D3	Body
chr8	14894549	14894859	311	*	211	0.0814696	Intron (XM_004011149.3/TRDN, intron 5 of 40)	8	14928719	14930621	1903	2	LOC106991307	XR_001434991.1	35762	D3	Body
chr2	47480182	47480482	301	*	157	0.0527157	Promoter (<=1kb)	2	47480383	47572115	91733	1	ERP44	XM_004004221.3	0	D3	Upstream
chr2	47480182	47480482	301	*	157	0.0527157	Promoter (<=1kb)	2	47480383	47572115	91733	1	ERP44	XM_004004221.3	0	D3	Upstream
chr5	60427091	60427629	539	*	310	0.134185	Promoter (<=1kb)	5	60427516	60456342	28827	1	G3BP1	XM_004008992.3	0	D3	Upstream
chr5	60427091	60427629	539	*	310	0.134185	Promoter (<=1kb)	5	60427516	60456342	28827	1	G3BP1	XM_004008992.3	0	D3	Upstream
chr3	62217726	62218208	483	*	171	0.0601704	Promoter (<=1kb)	3	62217932	62219343	1412	1	SOWAHC	XM_012170629.2	0	D3	Upstream
chr3	62217726	62218208	483	*	171	0.0601704	Promoter (<=1kb)	3	62217932	62219343	1412	1	SOWAHC	XM_012170629.2	0	D3	Upstream
chr1	19886457	19886891	435	*	248	0.101171	Promoter (<=1kb)	1	19883179	19886602	3424	2	LOC101111334	XM_004003526.3	0	D3	Upstream
chr1	19886457	19886891	435	*	248	0.101171	Promoter (<=1kb)	1	19883179	19886602	3424	2	LOC101111334	XM_004003526.3	0	D3	Upstream
chr1	42592413	42592780	368	*	150	0.0489883	Promoter (<=1kb)	1	42575622	42592382	16761	2	SERBP1	XM_004002063.2	-31	D3	Upstream
chr1	42592413	42592780	368	*	150	0.0489883	Promoter (<=1kb)	1	42575622	42592382	16761	2	SERBP1	XM_004002063.2	-31	D3	Upstream
chr8	75052170	75052523	354	*	177	0.0633653	Promoter (<=1kb)	8	75052406	75063671	11266	1	ARMT1	XM_004011414.3	0	D3	Upstream
chr8	75052170	75052523	354	*	177	0.0633653	Promoter (<=1kb)	8	75052406	75063671	11266	1	ARMT1	XM_004011414.3	0	D3	Upstream
chr24	29054384	29054588	205	*	85	0.014377	Exon (XM_015103905.1/WBSCR17, exon 10 of 12)	24	29050161	29050233	73	1	TRNAG-CCC	rna46696	4223	D3	Body
chr24	29054384	29054588	205	*	85	0.014377	Exon (XM_015103905.1/WBSCR17, exon 10 of 12)	24	29050161	29050233	73	1	TRNAG-CCC	rna46696	4223	D3	Body
chr25	38626121	38626406	286	*	157	0.0527157	Promoter (<=1kb)	25	38626280	38640152	13873	1	GHITM	XM_004021529.2	0	D3	Upstream
chr4	43458527	43458980	454	*	147	0.0473908	Promoter (<=1kb)	4	43458787	43462722	3936	1	TMEM60	XM_015095248.1	0	D3	Upstream
chr4	43458527	43458980	454	*	147	0.0473908	Promoter (<=1kb)	4	43458787	43462722	3936	1	TMEM60	XM_015095248.1	0	D3	Upstream
chrX	85079366	85079671	306	*	171	0.0601704	Distal Intergenic	27	85048185	85048921	737	1	LOC101119697	XM_004022295.3	31181	D3	Distal
chrX	85079366	85079671	306	*	171	0.0601704	Distal Intergenic	27	85048185	85048921	737	1	LOC101119697	XM_004022295.3	31181	D3	Distal
chr19	51624264	51624761	498	*	289	0.123003	5' UTR	19	51623559	51646617	23059	1	CDC25A	XM_015102445.1	705	D3
chr19	51624264	51624761	498	*	289	0.123003	5' UTR	19	51623559	51646617	23059	1	CDC25A	XM_015102445.1	705	D3
chr15	26773659	26774341	683	*	138	0.0425985	Distal Intergenic	15	26838105	26851464	13360	1	LOC105602190	XR_001435784.1	-63764	D3	Distal
chr15	26773659	26774341	683	*	138	0.0425985	Distal Intergenic	15	26838105	26851464	13360	1	LOC105602190	XR_001435784.1	-63764	D3	Distal
chr11	37128370	37129022	653	*	493	0.231629	Promoter (<=1kb)	11	37125809	37128499	2691	2	ATP5G1	XM_012185112.2	0	D3	Upstream
chr11	37128370	37129022	653	*	493	0.231629	Promoter (<=1kb)	11	37125809	37128499	2691	2	ATP5G1	XM_012185112.2	0	D3	Upstream
chr3	46355058	46355466	409	*	195	0.0729499	Distal Intergenic	3	46359313	46398630	39318	1	XPO1	XM_012168762.2	-3847	D3	Distal
chr3	46355058	46355466	409	*	195	0.0729499	Distal Intergenic	3	46359313	46398630	39318	1	XPO1	XM_012168762.2	-3847	D3	Distal
chr10	47946548	47947051	504	*	286	0.121406	Promoter (<=1kb)	10	47921723	47946569	24847	2	DIS3	XM_012184764.2	0	D3	Upstream
chr10	47946548	47947051	504	*	286	0.121406	Promoter (<=1kb)	10	47921723	47946569	24847	2	DIS3	XM_012184764.2	0	D3	Upstream
chr19	57355986	57356177	192	*	97	0.0207668	Promoter (<=1kb)	19	57248630	57356034	107405	2	LOC101108865	XM_015102495.1	0	D3	Upstream
chr19	57355986	57356177	192	*	97	0.0207668	Promoter (<=1kb)	19	57248630	57356034	107405	2	LOC101108865	XM_015102495.1	0	D3	Upstream
chr5	68958208	68958790	583	*	340	0.15016	Promoter (<=1kb)	5	68926039	68958319	32281	2	PWWP2A	XM_015096168.1	0	D3	Upstream
chr5	68958208	68958790	583	*	340	0.15016	Promoter (<=1kb)	5	68926039	68958319	32281	2	PWWP2A	XM_015096168.1	0	D3	Upstream
chr11	8347	8559	213	*	101	0.0228967	Distal Intergenic	11	508585	513162	4578	1	LOC101117679	XM_012185122.2	-500026	D3	Distal
chr11	8347	8559	213	*	101	0.0228967	Distal Intergenic	11	508585	513162	4578	1	LOC101117679	XM_012185122.2	-500026	D3	Distal
chr1	90228408	90228698	291	*	151	0.0495208	Promoter (<=1kb)	1	90218154	90228458	10305	2	AP4B1	XM_012178872.2	0	D3	Upstream
chr1	90228408	90228698	291	*	151	0.0495208	Promoter (<=1kb)	1	90218154	90228458	10305	2	AP4B1	XM_012178872.2	0	D3	Upstream
chr3	58265625	58266091	467	*	338	0.149095	Promoter (<=1kb)	3	58266223	58327225	61003	1	RMND5A	XM_012169704.2	-132	D3	Upstream
chr3	58265625	58266091	467	*	338	0.149095	Promoter (<=1kb)	3	58266223	58327225	61003	1	RMND5A	XM_012169704.2	-132	D3	Upstream
chr1	10799769	10800116	348	*	152	0.0500532	Promoter (<=1kb)	1	10789183	10799915	10733	2	TRAPPC3	XM_012097809.2	0	D3	Upstream
chr1	10799769	10800116	348	*	152	0.0500532	Promoter (<=1kb)	1	10789183	10799915	10733	2	TRAPPC3	XM_012097809.2	0	D3	Upstream
chr10	76423799	76424334	536	*	145	0.0463259	Intron (XM_015098256.1/PCCA, intron 21 of 23)	10	76367299	76368377	1079	1	LOC105616229	XR_001043213.1	56500	D3	Body
chr10	76423799	76424334	536	*	145	0.0463259	Intron (XM_015098256.1/PCCA, intron 21 of 23)	10	76367299	76368377	1079	1	LOC105616229	XR_001043213.1	56500	D3	Body
chr1	69496326	69496989	664	*	228	0.0905218	Promoter (<=1kb)	1	69496716	69601838	105123	1	CCDC18	XM_012176374.2	0	D3	Upstream
chr1	69496326	69496989	664	*	228	0.0905218	Promoter (<=1kb)	1	69496716	69601838	105123	1	CCDC18	XM_012176374.2	0	D3	Upstream
chr1	90130474	90130853	380	*	138	0.0425985	Exon (XM_012178899.2/RSBN1, exon 1 of 8)	1	90085936	90130990	45055	2	RSBN1	XM_012178899.2	137	D3	Body
chr1	90130474	90130853	380	*	138	0.0425985	Exon (XM_012178899.2/RSBN1, exon 1 of 8)	1	90085936	90130990	45055	2	RSBN1	XM_012178899.2	137	D3	Body
chr1	119968789	119969223	435	*	234	0.0937167	Promoter (<=1kb)	1	119969086	120004706	35621	1	CRYZL1	XM_004002757.3	0	D3	Upstream
chr1	178010770	178011503	734	*	390	0.176784	Promoter (<=1kb)	1	177467699	178011010	543312	2	LOC105602007	XR_001020604.2	0	D3	Upstream
chr1	178010770	178011503	734	*	390	0.176784	Promoter (<=1kb)	1	177467699	178011010	543312	2	LOC105602007	XR_001020604.2	0	D3	Upstream
chr18	5139062	5139544	483	*	162	0.0553781	Promoter (<=1kb)	18	5139250	5169006	29757	1	LINS1	XM_015101859.1	0	D3	Upstream
chr18	5139062	5139544	483	*	162	0.0553781	Promoter (<=1kb)	18	5139250	5169006	29757	1	LINS1	XM_015101859.1	0	D3	Upstream
chr8	21172309	21172565	257	*	129	0.0378062	Promoter (<=1kb)	8	21172476	21240363	67888	1	TRAPPC3L	XM_012182537.2	0	D3	Upstream
chr8	21172309	21172565	257	*	129	0.0378062	Promoter (<=1kb)	8	21172476	21240363	67888	1	TRAPPC3L	XM_012182537.2	0	D3	Upstream
chr16	350395	350773	379	*	138	0.0425985	Promoter (<=1kb)	16	327034	350323	23290	2	PANK3	XM_004016853.3	-72	D3	Upstream
chr16	350395	350773	379	*	138	0.0425985	Promoter (<=1kb)	16	327034	350323	23290	2	PANK3	XM_004016853.3	-72	D3	Upstream
chr2	133837441	133838088	648	*	355	0.158147	Promoter (<=1kb)	2	133837898	133917849	79952	1	ATF2	XM_004004570.3	0	D3	Upstream
chr2	133837441	133838088	648	*	355	0.158147	Promoter (<=1kb)	2	133837898	133917849	79952	1	ATF2	XM_004004570.3	0	D3	Upstream
chr8	40647579	40647790	212	*	85	0.014377	Distal Intergenic	8	40650844	40650916	73	2	TRNAF-GAA	rna23281	3126	D3	Distal
chr9	89772945	89773348	404	*	112	0.028754	Promoter (<=1kb)	9	89773169	89780571	7403	1	C9H8orf59	XM_004011858.2	0	D3	Upstream
chr9	89772945	89773348	404	*	112	0.028754	Promoter (<=1kb)	9	89773169	89780571	7403	1	C9H8orf59	XM_004011858.2	0	D3	Upstream
chr11	19906699	19907108	410	*	127	0.0367412	Promoter (<=1kb)	11	19868110	19906066	37957	2	PHF12	XM_004012512.2	-633	D3	Upstream
chr11	19906699	19907108	410	*	127	0.0367412	Promoter (<=1kb)	11	19868110	19906066	37957	2	PHF12	XM_004012512.2	-633	D3	Upstream
chrX	76811390	76811846	457	*	141	0.044196	Promoter (<=1kb)	27	76810183	76810988	806	2	LOC106991972	LOC106991972	-402	D3	Upstream
chr14	38239192	38239645	454	*	214	0.0830671	Promoter (<=1kb)	14	38221827	38239330	17504	2	DHX38	XM_004015107.3	0	D3	Upstream
chr14	38239192	38239645	454	*	214	0.0830671	Promoter (<=1kb)	14	38221827	38239330	17504	2	DHX38	XM_004015107.3	0	D3	Upstream
chr13	61014542	61014822	281	*	150	0.0489883	Promoter (<=1kb)	13	61015322	61081577	66256	1	ASXL1	XM_015099825.1	-500	D3	Upstream
chr13	61014542	61014822	281	*	150	0.0489883	Promoter (<=1kb)	13	61015322	61081577	66256	1	ASXL1	XM_015099825.1	-500	D3	Upstream
chr15	53286978	53287600	623	*	218	0.085197	Promoter (<=1kb)	15	53287668	53610362	322695	1	UVRAG	XM_012096076.1	-68	D3	Upstream
chr15	53286978	53287600	623	*	218	0.085197	Promoter (<=1kb)	15	53287668	53610362	322695	1	UVRAG	XM_012096076.1	-68	D3	Upstream
chr5	9733561	9734036	476	*	204	0.0777423	5' UTR	5	9733290	9766054	32765	1	RFX1	XM_015095785.1	271	D3
chr5	9733561	9734036	476	*	204	0.0777423	5' UTR	5	9733290	9766054	32765	1	RFX1	XM_015095785.1	271	D3
chr6	67320001	67320419	419	*	215	0.0835996	Promoter (<=1kb)	6	67060103	67319878	259776	2	FRYL	XM_015096495.1	-123	D3	Upstream
chr6	67320001	67320419	419	*	215	0.0835996	Promoter (<=1kb)	6	67060103	67319878	259776	2	FRYL	XM_015096495.1	-123	D3	Upstream
chr17	29214774	29215210	437	*	211	0.0814696	Promoter (<=1kb)	17	29215372	29234270	18899	1	PGRMC2	XM_004017531.3	-162	D3	Upstream
chr17	29214774	29215210	437	*	211	0.0814696	Promoter (<=1kb)	17	29215372	29234270	18899	1	PGRMC2	XM_004017531.3	-162	D3	Upstream
chr1	86670139	86670822	684	*	534	0.253461	5' UTR	1	86669924	86691809	21886	1	RBM15	XM_012178197.2	215	D3
chr1	86670139	86670822	684	*	534	0.253461	5' UTR	1	86669924	86691809	21886	1	RBM15	XM_012178197.2	215	D3
chr3	132822358	132823021	664	*	174	0.0617678	Promoter (<=1kb)	3	132783516	132822319	38804	2	SP1	XM_012174191.2	-39	D3	Upstream
chr3	132822358	132823021	664	*	174	0.0617678	Promoter (<=1kb)	3	132783516	132822319	38804	2	SP1	XM_012174191.2	-39	D3	Upstream
chr5	78945578	78946030	453	*	133	0.0399361	Distal Intergenic	5	78639712	78921759	282048	2	SSBP2	XM_015096180.1	-23819	D3	Distal
chr5	78945578	78946030	453	*	133	0.0399361	Distal Intergenic	5	78639712	78921759	282048	2	SSBP2	XM_015096180.1	-23819	D3	Distal
chr20	29410917	29411392	476	*	221	0.0867945	Promoter (<=1kb)	20	29390502	29411231	20730	2	ZKSCAN8	XM_015102549.1	0	D3	Upstream
chr20	29410917	29411392	476	*	221	0.0867945	Promoter (<=1kb)	20	29390502	29411231	20730	2	ZKSCAN8	XM_015102549.1	0	D3	Upstream
chr7	21073932	21074493	562	*	132	0.0394036	Promoter (<=1kb)	7	21066514	21074047	7534	2	NGDN	XM_004010324.2	0	D3	Upstream
chr7	21073932	21074493	562	*	132	0.0394036	Promoter (<=1kb)	7	21066514	21074047	7534	2	NGDN	XM_004010324.2	0	D3	Upstream
chr8	2223471	2223865	395	*	215	0.0835996	5' UTR	8	2013414	2225066	211653	2	FILIP1	XM_015097290.1	1201	D3
chr3	179417876	179418448	573	*	221	0.0867945	Distal Intergenic	3	179333637	179411124	77488	2	MYH9	XM_015094855.1	-6752	D3	Distal
chr3	179417876	179418448	573	*	221	0.0867945	Distal Intergenic	3	179333637	179411124	77488	2	MYH9	XM_015094855.1	-6752	D3	Distal
chr11	25655234	25655677	444	*	226	0.0894569	Promoter (<=1kb)	11	25655655	25664296	8642	1	DERL2	XM_004012587.3	0	D3	Upstream
chr11	25655234	25655677	444	*	226	0.0894569	Promoter (<=1kb)	11	25655655	25664296	8642	1	DERL2	XM_004012587.3	0	D3	Upstream
chr2	89255741	89256430	690	*	231	0.0921193	Promoter (<=1kb)	2	89257046	89258012	967	1	TP-1	NM_001123399.1	-616	D3	Upstream
chr2	89255741	89256430	690	*	231	0.0921193	Promoter (<=1kb)	2	89257046	89258012	967	1	TP-1	NM_001123399.1	-616	D3	Upstream
chr2	56856457	56856970	514	*	224	0.0883919	Promoter (<=1kb)	2	56693997	56855754	161758	2	TLE4	XM_015093174.1	-703	D3	Upstream
chr2	56856457	56856970	514	*	224	0.0883919	Promoter (<=1kb)	2	56693997	56855754	161758	2	TLE4	XM_015093174.1	-703	D3	Upstream
chr1	116786556	116786957	402	*	163	0.0559105	Promoter (<=1kb)	1	116786923	116820574	33652	1	LOC105613428	XR_001433831.1	0	D3	Upstream
chr1	116786556	116786957	402	*	163	0.0559105	Promoter (<=1kb)	1	116786923	116820574	33652	1	LOC105613428	XR_001433831.1	0	D3	Upstream
chr3	79921239	79921630	392	*	241	0.0974441	Distal Intergenic	3	79950485	79951315	831	2	LOC101112892	LOC101112892	29685	D3	Distal
chr4	15570263	15570641	379	*	265	0.110224	Promoter (<=1kb)	4	15561872	15570441	8570	2	RPA3	XM_004007750.3	0	D3	Upstream
chr4	15570263	15570641	379	*	265	0.110224	Promoter (<=1kb)	4	15561872	15570441	8570	2	RPA3	XM_004007750.3	0	D3	Upstream
chr12	38087869	38088324	456	*	289	0.123003	Distal Intergenic	12	38102007	38106881	4875	1	LOC106991483	XR_001435402.1	-13683	D3	Distal
chr12	38087869	38088324	456	*	289	0.123003	Distal Intergenic	12	38102007	38106881	4875	1	LOC106991483	XR_001435402.1	-13683	D3	Distal
chr10	21206244	21206598	355	*	213	0.0825346	Promoter (<=1kb)	10	21120243	21205903	85661	2	INTS6	XM_015098084.1	-341	D3	Upstream
chr10	21206244	21206598	355	*	213	0.0825346	Promoter (<=1kb)	10	21120243	21205903	85661	2	INTS6	XM_015098084.1	-341	D3	Upstream
chr14	49956782	49957567	786	*	344	0.15229	5' UTR	14	49930262	49957981	27720	2	CIC	XM_012190467.2	414	D3
chr21	32707811	32708025	215	*	92	0.0181044	Distal Intergenic	21	32419112	32419183	72	1	TRNAC-GCA	rna43293	288699	D3	Distal
chr21	32707811	32708025	215	*	92	0.0181044	Distal Intergenic	21	32419112	32419183	72	1	TRNAC-GCA	rna43293	288699	D3	Distal
chr11	47283009	47283579	571	*	297	0.127263	Distal Intergenic	11	47290209	47341901	51693	1	MAP3K3	XM_015098870.1	-6630	D3	Distal
chr11	47283009	47283579	571	*	297	0.127263	Distal Intergenic	11	47290209	47341901	51693	1	MAP3K3	XM_015098870.1	-6630	D3	Distal
chr9	89651733	89652402	670	*	355	0.158147	Distal Intergenic	9	89620425	89627314	6890	1	LOC101113601	XM_012184180.2	31308	D3	Distal
chr9	89651733	89652402	670	*	355	0.158147	Distal Intergenic	9	89620425	89627314	6890	1	LOC101113601	XM_012184180.2	31308	D3	Distal
chr3	216310694	216311130	437	*	150	0.0489883	Distal Intergenic	3	216299113	216302845	3733	2	TOB2	NM_001246209.1	-7849	D3	Distal
chr3	216310694	216311130	437	*	150	0.0489883	Distal Intergenic	3	216299113	216302845	3733	2	TOB2	NM_001246209.1	-7849	D3	Distal
chr2	174835564	174835990	427	*	209	0.0804047	Promoter (<=1kb)	2	174799517	174835605	36089	2	CCNT2	XM_004004736.3	0	D3	Upstream
chr2	174835564	174835990	427	*	209	0.0804047	Promoter (<=1kb)	2	174799517	174835605	36089	2	CCNT2	XM_004004736.3	0	D3	Upstream
chr12	63820695	63821222	528	*	294	0.125666	Promoter (<=1kb)	12	63751466	63820780	69315	2	EDEM3	XM_012187720.2	0	D3	Upstream
chr12	63820695	63821222	528	*	294	0.125666	Promoter (<=1kb)	12	63751466	63820780	69315	2	EDEM3	XM_012187720.2	0	D3	Upstream
chr14	21274019	21274397	379	*	210	0.0809372	Promoter (<=1kb)	14	21265086	21274083	8998	2	AKTIP	XM_012189783.2	0	D3	Upstream
chr14	21274019	21274397	379	*	210	0.0809372	Promoter (<=1kb)	14	21265086	21274083	8998	2	AKTIP	XM_012189783.2	0	D3	Upstream
chr1	163394835	163395183	349	*	137	0.042066	Distal Intergenic	1	163399448	163426445	26998	1	TFG	XM_015092412.1	-4265	D3	Distal
chr1	163394835	163395183	349	*	137	0.042066	Distal Intergenic	1	163399448	163426445	26998	1	TFG	XM_015092412.1	-4265	D3	Distal
chr3	38249847	38250397	551	*	288	0.122471	Promoter (<=1kb)	3	38224309	38249859	25551	2	MXD1	XM_004005810.3	0	D3	Upstream
chr3	38249847	38250397	551	*	288	0.122471	Promoter (<=1kb)	3	38224309	38249859	25551	2	MXD1	XM_004005810.3	0	D3	Upstream
chr3	139739856	139740391	536	*	394	0.178914	Distal Intergenic	3	139747622	139761980	14359	1	SLC38A2	XM_004006421.3	-7231	D3	Distal
chr3	139739856	139740391	536	*	394	0.178914	Distal Intergenic	3	139747622	139761980	14359	1	SLC38A2	XM_004006421.3	-7231	D3	Distal
chr25	30404564	30405095	532	*	227	0.0899894	Promoter (<=1kb)	25	30405249	30587670	182422	1	KAT6B	XM_015104457.1	-154	D3	Upstream
chr25	30404564	30405095	532	*	227	0.0899894	Promoter (<=1kb)	25	30405249	30587670	182422	1	KAT6B	XM_015104457.1	-154	D3	Upstream
chr1	96937095	96937563	469	*	337	0.148562	Intron (XM_015091685.1/LOC101112943, intron 5 of 17)	1	96926632	96974290	47659	1	LOC101112943	XM_015091685.1	10463	D3	Body
chr1	96937095	96937563	469	*	337	0.148562	Intron (XM_015091685.1/LOC101112943, intron 5 of 17)	1	96926632	96974290	47659	1	LOC101112943	XM_015091685.1	10463	D3	Body
chr3	140400696	140401061	366	*	134	0.0404686	Promoter (1-2kb)	3	140194043	140398777	204735	2	ARID2	XM_004006425.3	-1919	D3	Upstream
chr3	140400696	140401061	366	*	134	0.0404686	Promoter (1-2kb)	3	140194043	140398777	204735	2	ARID2	XM_004006425.3	-1919	D3	Upstream
chr5	54817735	54818214	480	*	179	0.0644302	Promoter (<=1kb)	5	54817898	54874419	56522	1	RBM27	XM_012178690.2	0	D3	Upstream
chr5	54817735	54818214	480	*	179	0.0644302	Promoter (<=1kb)	5	54817898	54874419	56522	1	RBM27	XM_012178690.2	0	D3	Upstream
chr8	57960329	57960640	312	*	122	0.0340788	Promoter (<=1kb)	8	57960596	57963995	3400	1	RPS12	XM_004011342.2	0	D3	Upstream
chr8	57960329	57960640	312	*	122	0.0340788	Promoter (<=1kb)	8	57960596	57963995	3400	1	RPS12	XM_004011342.2	0	D3	Upstream
chr12	65480381	65480719	339	*	209	0.0804047	Promoter (<=1kb)	12	65416626	65480275	63650	2	TPR	XM_004013874.2	-106	D3	Upstream
chr12	65480381	65480719	339	*	209	0.0804047	Promoter (<=1kb)	12	65416626	65480275	63650	2	TPR	XM_004013874.2	-106	D3	Upstream
chr19	14676561	14676941	381	*	226	0.0894569	Promoter (<=1kb)	19	14676902	14680920	4019	1	SS18L2	XM_015102268.1	0	D3	Upstream
chr19	14676561	14676941	381	*	226	0.0894569	Promoter (<=1kb)	19	14676902	14680920	4019	1	SS18L2	XM_015102268.1	0	D3	Upstream
chr25	8234465	8234992	528	*	163	0.0559105	Promoter (<=1kb)	25	8171313	8234567	63255	2	B3GALNT2	XM_015104287.1	0	D3	Upstream
chr25	8234465	8234992	528	*	163	0.0559105	Promoter (<=1kb)	25	8171313	8234567	63255	2	B3GALNT2	XM_015104287.1	0	D3	Upstream
chrX	74915519	74915947	429	*	247	0.100639	Distal Intergenic	27	74940479	74942094	1616	1	LOC101103041	XM_004022235.3	-24532	D3	Distal
chrX	74915519	74915947	429	*	247	0.100639	Distal Intergenic	27	74940479	74942094	1616	1	LOC101103041	XM_004022235.3	-24532	D3	Distal
chr1	176589859	176590145	287	*	115	0.0303514	Promoter (<=1kb)	1	176570467	176589251	18785	2	LOC105616910	XR_001045269.2	-608	D3	Upstream
chr5	36349081	36349509	429	*	256	0.105431	Promoter (<=1kb)	5	36349685	36363560	13876	1	GRK6	XM_015095976.1	-176	D3	Upstream
chr5	36349081	36349509	429	*	256	0.105431	Promoter (<=1kb)	5	36349685	36363560	13876	1	GRK6	XM_015095976.1	-176	D3	Upstream
chr6	112796274	112796623	350	*	219	0.0857295	Promoter (<=1kb)	6	112781822	112796313	14492	2	GRPEL1	XM_004010013.3	0	D3	Upstream
chr6	112796274	112796623	350	*	219	0.0857295	Promoter (<=1kb)	6	112781822	112796313	14492	2	GRPEL1	XM_004010013.3	0	D3	Upstream
chr7	82301545	82301899	355	*	152	0.0500532	Promoter (<=1kb)	7	82302019	82419493	117475	1	LIN52	XM_004010784.2	-120	D3	Upstream
chr7	89175818	89176101	284	*	146	0.0468584	Promoter (<=1kb)	7	88718313	89175760	457448	2	CEP128	XM_015097217.1	-58	D3	Upstream
chr7	89175818	89176101	284	*	146	0.0468584	Promoter (<=1kb)	7	88718313	89175760	457448	2	CEP128	XM_015097217.1	-58	D3	Upstream
chr8	37304250	37304634	385	*	150	0.0489883	Promoter (<=1kb)	8	37304519	37328087	23569	1	CCNC	XM_012182727.2	0	D3	Upstream
chr8	37304250	37304634	385	*	150	0.0489883	Promoter (<=1kb)	8	37304519	37328087	23569	1	CCNC	XM_012182727.2	0	D3	Upstream
chr9	82890163	82890596	434	*	197	0.0740149	Intron (XR_001435149.1/LOC105610886, intron 2 of 2)	9	82876855	82896485	19631	1	LOC105610886	XR_001435149.1	13308	D3	Body
chr9	82890163	82890596	434	*	197	0.0740149	Intron (XR_001435149.1/LOC105610886, intron 2 of 2)	9	82876855	82896485	19631	1	LOC105610886	XR_001435149.1	13308	D3	Body
chr7	81761819	81762146	328	*	170	0.0596379	Distal Intergenic	7	81590436	81737981	147546	2	NUMB	XM_015097172.1	-23838	D3	Distal
chr7	81761819	81762146	328	*	170	0.0596379	Distal Intergenic	7	81590436	81737981	147546	2	NUMB	XM_015097172.1	-23838	D3	Distal
chr15	79667140	79667582	443	*	253	0.103834	Promoter (<=1kb)	15	79657671	79666354	8684	2	LOC105602396	XM_012096470.2	-786	D3	Upstream
chr15	79667140	79667582	443	*	253	0.103834	Promoter (<=1kb)	15	79657671	79666354	8684	2	LOC105602396	XM_012096470.2	-786	D3	Upstream
chr9	49929071	49929541	471	*	186	0.0681576	Promoter (<=1kb)	9	49908648	49929123	20476	2	TCEB1	XM_004011743.2	0	D3	Upstream
chr9	49929071	49929541	471	*	186	0.0681576	Promoter (<=1kb)	9	49908648	49929123	20476	2	TCEB1	XM_004011743.2	0	D3	Upstream
chr1	28269114	28269808	695	*	173	0.0612354	Promoter (<=1kb)	1	28269381	28311178	41798	1	TCEANC2	XM_012149815.2	0	D3	Upstream
chr1	28269114	28269808	695	*	173	0.0612354	Promoter (<=1kb)	1	28269381	28311178	41798	1	TCEANC2	XM_012149815.2	0	D3	Upstream
chr1	37394039	37394661	623	*	284	0.120341	Promoter (<=1kb)	1	37395599	37406892	11294	1	USP1	XM_012163272.2	-938	D3	Upstream
chr1	37394039	37394661	623	*	284	0.120341	Promoter (<=1kb)	1	37395599	37406892	11294	1	USP1	XM_012163272.2	-938	D3	Upstream
chr5	17159056	17159583	528	*	148	0.0479233	Promoter (<=1kb)	5	17142794	17158945	16152	2	LOC101114610	XM_015095883.1	-111	D3	Upstream
chr5	17159056	17159583	528	*	148	0.0479233	Promoter (<=1kb)	5	17142794	17158945	16152	2	LOC101114610	XM_015095883.1	-111	D3	Upstream
chr22	19785992	19786343	352	*	133	0.0399361	Promoter (<=1kb)	22	19786193	19824213	38021	1	ENTPD7	XM_004020101.3	0	D3	Upstream
chr22	19785992	19786343	352	*	133	0.0399361	Promoter (<=1kb)	22	19786193	19824213	38021	1	ENTPD7	XM_004020101.3	0	D3	Upstream
chr23	39668082	39668286	205	*	96	0.0202343	Distal Intergenic	23	39575808	39631969	56162	1	LOC105604472	XR_001024000.2	92274	D3	Distal
chr23	39668082	39668286	205	*	96	0.0202343	Distal Intergenic	23	39575808	39631969	56162	1	LOC105604472	XR_001024000.2	92274	D3	Distal
chr26	44005257	44005419	163	*	81	0.0122471	Distal Intergenic	26	43128433	43162145	33713	2	LOC105605292	XR_001024961.2	-843112	D3	Distal
chr26	44005257	44005419	163	*	81	0.0122471	Distal Intergenic	26	43128433	43162145	33713	2	LOC105605292	XR_001024961.2	-843112	D3	Distal
chrX	27445755	27446322	568	*	378	0.170394	Intron (XM_004022561.3/LOC101112886, intron 1 of 7)	27	27426497	27483820	57324	1	LOC101112886	XM_004022561.3	19258	D3	Body
chrX	27445755	27446322	568	*	378	0.170394	Intron (XM_004022561.3/LOC101112886, intron 1 of 7)	27	27426497	27483820	57324	1	LOC101112886	XM_004022561.3	19258	D3	Body
chr22	21696760	21697104	345	*	180	0.0649627	Promoter (<=1kb)	22	21671063	21696886	25824	2	MGEA5	XM_015103386.1	0	D3	Upstream
chr22	21696760	21697104	345	*	180	0.0649627	Promoter (<=1kb)	22	21671063	21696886	25824	2	MGEA5	XM_015103386.1	0	D3	Upstream
chr11	9650135	9650846	712	*	418	0.191693	Promoter (<=1kb)	11	9617630	9650335	32706	2	LOC101103247	XR_001043311.2	0	D3	Upstream
chr11	9650135	9650846	712	*	418	0.191693	Promoter (<=1kb)	11	9617630	9650335	32706	2	LOC101103247	XR_001043311.2	0	D3	Upstream
chr8	76450954	76451516	563	*	331	0.145367	Promoter (<=1kb)	8	76438546	76451009	12464	2	MTRF1L	XM_012183144.1	0	D3	Upstream
chr8	76450954	76451516	563	*	331	0.145367	Promoter (<=1kb)	8	76438546	76451009	12464	2	MTRF1L	XM_012183144.1	0	D3	Upstream
chr17	40072183	40072842	660	*	400	0.182109	Promoter (<=1kb)	17	40072560	40076815	4256	1	C17H4orf46	XM_004017282.3	0	D3	Upstream
chr17	40072183	40072842	660	*	400	0.182109	Promoter (<=1kb)	17	40072560	40076815	4256	1	C17H4orf46	XM_004017282.3	0	D3	Upstream
chr13	64386008	64386463	456	*	228	0.0905218	Promoter (<=1kb)	13	64356504	64385986	29483	2	RBM39	XM_012189130.2	-22	D3	Upstream
chr13	64386008	64386463	456	*	228	0.0905218	Promoter (<=1kb)	13	64356504	64385986	29483	2	RBM39	XM_012189130.2	-22	D3	Upstream
chr9	12274969	12275650	682	*	445	0.20607	Distal Intergenic	9	12767884	12844921	77038	2	PHF3	XM_012183409.2	569271	D3	Distal
chr5	32208022	32208436	415	*	211	0.0814696	Promoter (<=1kb)	5	32076336	32207850	131515	2	DMXL1	XM_012178246.2	-172	D3	Upstream
chr12	28865977	28866301	325	*	150	0.0489883	Promoter (<=1kb)	12	28776680	28865995	89316	2	CNST	XM_015099185.1	0	D3	Upstream
chr12	28865977	28866301	325	*	150	0.0489883	Promoter (<=1kb)	12	28776680	28865995	89316	2	CNST	XM_015099185.1	0	D3	Upstream
chr12	28490364	28490786	423	*	252	0.103301	Promoter (<=1kb)	12	28490710	28583117	92408	1	AHCTF1	XM_012187164.2	0	D3	Upstream
chr12	28490364	28490786	423	*	252	0.103301	Promoter (<=1kb)	12	28490710	28583117	92408	1	AHCTF1	XM_012187164.2	0	D3	Upstream
chr4	94303297	94304725	1429	*	902	0.449414	Intron (XM_012177149.2/COPG2, intron 12 of 15)	4	94252694	94270316	17623	1	MEST	XM_012177150.2	50603	D3	Body
chr6	41791351	41791879	529	*	327	0.143237	Intron (XM_015096412.1/ADGRA3, intron 15 of 17)	6	41861787	41862469	683	1	LOC105611900	LOC105611900	-69908	D3	Body
chr2	209292119	209292410	292	*	122	0.0340788	Promoter (<=1kb)	2	209292246	209372650	80405	1	PIKFYVE	XM_012144293.2	0	D3	Upstream
chr2	209292119	209292410	292	*	122	0.0340788	Promoter (<=1kb)	2	209292246	209372650	80405	1	PIKFYVE	XM_012144293.2	0	D3	Upstream
chr14	55183418	55183983	566	*	404	0.184239	Promoter (<=1kb)	14	55162429	55183305	20877	2	NUP62	XM_015100657.1	-113	D3	Upstream
chr14	55183418	55183983	566	*	404	0.184239	Promoter (<=1kb)	14	55162429	55183305	20877	2	NUP62	XM_015100657.1	-113	D3	Upstream
chr5	54801109	54801460	352	*	119	0.0324814	Promoter (<=1kb)	5	54734150	54801170	67021	2	LARS	XM_004008921.3	0	D3	Upstream
chr10	15929723	15930013	291	*	188	0.0692226	Promoter (<=1kb)	10	15930053	15990189	60137	1	COG3	XM_015098056.1	-40	D3	Upstream
chr13	56998068	56998291	224	*	106	0.0255591	Intron (XM_012189437.2/APCDD1L, intron 1 of 4)	13	56984375	57126334	141960	1	APCDD1L	XM_012189437.2	13693	D3	Body
chr3	132507047	132507372	326	*	160	0.0543131	Promoter (<=1kb)	3	132507288	132520377	13090	1	CALCOCO1	XR_001039109.2	0	D3	Upstream
chr3	132507047	132507372	326	*	160	0.0543131	Promoter (<=1kb)	3	132507288	132520377	13090	1	CALCOCO1	XR_001039109.2	0	D3	Upstream
chr15	14644761	14644990	230	*	115	0.0303514	Promoter (<=1kb)	15	14645440	14718307	72868	1	SESN3	XM_015100885.1	-450	D3	Upstream
chr15	14644761	14644990	230	*	115	0.0303514	Promoter (<=1kb)	15	14645440	14718307	72868	1	SESN3	XM_015100885.1	-450	D3	Upstream
chr17	17007266	17007501	236	*	109	0.0271565	Promoter (<=1kb)	17	16998387	17007167	8781	2	SCOC	XR_001021500.1	-99	D3	Upstream
chr17	17007266	17007501	236	*	109	0.0271565	Promoter (<=1kb)	17	16998387	17007167	8781	2	SCOC	XR_001021500.1	-99	D3	Upstream
chr14	47691518	47691853	336	*	117	0.0314164	Promoter (<=1kb)	14	47671990	47691700	19711	2	SIRT2	XM_015100571.1	0	D3	Upstream
chr14	47691518	47691853	336	*	117	0.0314164	Promoter (<=1kb)	14	47671990	47691700	19711	2	SIRT2	XM_015100571.1	0	D3	Upstream
chr18	32261277	32261946	670	*	298	0.127796	Promoter (<=1kb)	18	32262091	32324886	62796	1	SIN3A	XM_015101977.1	-145	D3	Upstream
chr4	78149386	78149707	322	*	186	0.0681576	Promoter (<=1kb)	4	78144015	78149545	5531	2	MRPL32	XM_004007996.3	0	D3	Upstream
chr5	3401892	3402237	346	*	175	0.0623003	Promoter (<=1kb)	5	3402391	3417982	15592	1	ATP13A1	XM_015095560.1	-154	D3	Upstream
chr5	80170541	80170843	303	*	110	0.027689	Promoter (<=1kb)	5	80121053	80170671	49619	2	TMEM167A	XM_004009064.2	0	D3	Upstream
chr7	89455108	89455500	393	*	243	0.0985091	Intron (XM_004010827.3/GTF2A1, intron 1 of 8)	7	89416873	89456885	40013	2	GTF2A1	XM_004010827.3	1385	D3	Body
chr2	234279458	234279840	383	*	245	0.099574	Promoter (<=1kb)	2	234279626	234302531	22906	1	BSDC1	XM_004005018.3	0	D3	Upstream
chr2	234279458	234279840	383	*	245	0.099574	Promoter (<=1kb)	2	234279626	234302531	22906	1	BSDC1	XM_004005018.3	0	D3	Upstream
chr9	29195518	29195966	449	*	261	0.108094	Promoter (<=1kb)	9	29177653	29195294	17642	2	WDYHV1	XM_012183610.2	-224	D3	Upstream
chr4	30217627	30218157	531	*	205	0.0782748	Promoter (<=1kb)	4	30218376	30297631	79256	1	SP4	XM_015095217.1	-219	D3	Upstream
chr4	30217627	30218157	531	*	205	0.0782748	Promoter (<=1kb)	4	30218376	30297631	79256	1	SP4	XM_015095217.1	-219	D3	Upstream
chr1	253772966	253773295	330	*	175	0.0623003	Promoter (<=1kb)	1	253773102	253777735	4634	1	LOC105604376	XR_001023861.2	0	D3	Upstream
chr1	253772966	253773295	330	*	175	0.0623003	Promoter (<=1kb)	1	253773102	253777735	4634	1	LOC105604376	XR_001023861.2	0	D3	Upstream
chr5	4711435	4711835	401	*	218	0.085197	Promoter (<=1kb)	5	4708276	4711444	3169	2	MPV17L2	XM_004008422.3	0	D3	Upstream
chr5	4711435	4711835	401	*	218	0.085197	Promoter (<=1kb)	5	4708276	4711444	3169	2	MPV17L2	XM_004008422.3	0	D3	Upstream
chr21	17372551	17373057	507	*	297	0.127263	Promoter (<=1kb)	21	17372782	17490515	117734	1	INTS4	XM_004019432.3	0	D3	Upstream
chr7	21198021	21198440	420	*	139	0.043131	5' UTR	7	21193994	21199029	5036	2	PABPN1	XM_015096873.1	589	D3
chr13	23373329	23373934	606	*	253	0.103834	Distal Intergenic	13	23256739	23346788	90050	2	C13H10orf67	XM_012188334.2	-26541	D3	Distal
chr23	32801712	32802004	293	*	121	0.0335463	5' UTR	23	32784984	32802095	17112	2	CABYR	XM_012103467.1	91	D3
chr23	32801712	32802004	293	*	121	0.0335463	5' UTR	23	32784984	32802095	17112	2	CABYR	XM_012103467.1	91	D3
chr15	42645929	42646385	457	*	256	0.105431	Promoter (<=1kb)	15	42584902	42646017	61116	2	ZNF143	XM_012095789.2	0	D3	Upstream
chr3	165158184	165158662	479	*	213	0.0825346	Promoter (<=1kb)	3	165125993	165158332	32340	2	LTA4H	XM_004006629.3	0	D3	Upstream
chr3	165158184	165158662	479	*	213	0.0825346	Promoter (<=1kb)	3	165125993	165158332	32340	2	LTA4H	XM_004006629.3	0	D3	Upstream
chr21	39909318	39909610	293	*	128	0.0372737	5' UTR	21	39908705	39941104	32400	1	INCENP	XM_015102954.1	613	D3
chr2	31480487	31480794	308	*	153	0.0505857	Intron (XM_015093035.1/C2H9orf3, intron 3 of 16)	2	31168949	31580918	411970	2	C2H9orf3	XM_015093035.1	100124	D3	Body
chr15	71874515	71875074	560	*	203	0.0772098	Promoter (<=1kb)	15	71874841	72043779	168939	1	HSD17B12	XM_004016421.3	0	D3	Upstream
chr17	56443845	56444142	298	*	142	0.0447284	Distal Intergenic	17	56403104	56440123	37020	2	SUDS3	XM_015101645.1	-3722	D3	Distal
chrX	25116893	25117410	518	*	418	0.191693	Distal Intergenic	27	25078518	25080202	1685	1	LOC101116631	XR_001025135.2	38375	D3	Distal
chr11	41920449	41920925	477	*	239	0.0963791	Distal Intergenic	11	41938135	41950255	12121	2	PTRF	XM_015098361.1	29330	D3	Distal
chr11	41920449	41920925	477	*	239	0.0963791	Distal Intergenic	11	41938135	41950255	12121	2	PTRF	XM_015098361.1	29330	D3	Distal
chr11	44117253	44117630	378	*	228	0.0905218	Promoter (<=1kb)	11	44089746	44117345	27600	2	DCAKD	XM_012186223.2	0	D3	Upstream
chr14	56839780	56840147	368	*	186	0.0681576	Promoter (<=1kb)	14	56840037	56863077	23041	1	PPP2R1A	XM_012094701.2	0	D3	Upstream
chr14	56839780	56840147	368	*	186	0.0681576	Promoter (<=1kb)	14	56840037	56863077	23041	1	PPP2R1A	XM_012094701.2	0	D3	Upstream
chr14	42356157	42356455	299	*	126	0.0362087	Promoter (<=1kb)	14	42295649	42356242	60594	2	ANKRD27	XM_012190105.1	0	D3	Upstream
chr14	42356157	42356455	299	*	126	0.0362087	Promoter (<=1kb)	14	42295649	42356242	60594	2	ANKRD27	XM_012190105.1	0	D3	Upstream
chr10	11747090	11747476	387	*	261	0.108094	5' UTR	10	11742070	11747812	5743	2	KBTBD7	XM_004012045.3	336	D3
chr18	53548039	53548257	219	*	106	0.0255591	Exon (XR_001022226.2/LOC105603201, exon 1 of 2)	18	53544005	53548349	4345	2	LOC105603201	XR_001022226.2	92	D3	Body
chr20	7554764	7555080	317	*	141	0.044196	Promoter (<=1kb)	20	7551362	7554878	3517	2	ZBTB22	XM_004019172.3	0	D3	Upstream
chr20	7554764	7555080	317	*	141	0.044196	Promoter (<=1kb)	20	7551362	7554878	3517	2	ZBTB22	XM_004019172.3	0	D3	Upstream
chr21	42217382	42217682	301	*	148	0.0479233	Promoter (<=1kb)	21	42217702	42221634	3933	1	LOC105604110	XR_001023537.2	-20	D3	Upstream
chr5	72368005	72368322	318	*	140	0.0436635	Promoter (<=1kb)	5	72368361	72375547	7187	1	CCNG1	XM_004009046.3	-39	D3	Upstream
chr18	44839917	44840157	241	*	94	0.0191693	Promoter (<=1kb)	18	44840188	44883533	43346	1	BRMS1L	XM_004017898.2	-31	D3	Upstream
chr2	219604377	219604731	355	*	174	0.0617678	Promoter (<=1kb)	2	219604738	219608430	3693	1	LOC101111607	XM_012146310.2	-7	D3	Upstream
chr12	3264715	3265256	542	*	341	0.150692	Promoter (<=1kb)	12	3251587	3264976	13390	2	FAM72A	XM_004013564.3	0	D3	Upstream
chr12	3264715	3265256	542	*	341	0.150692	Promoter (<=1kb)	12	3251587	3264976	13390	2	FAM72A	XM_004013564.3	0	D3	Upstream
chr3	96330299	96330761	463	*	288	0.122471	Distal Intergenic	3	96351994	96352324	331	1	LOC106991021	LOC106991021	-21233	D3	Distal
chr3	96330299	96330761	463	*	288	0.122471	Distal Intergenic	3	96351994	96352324	331	1	LOC106991021	LOC106991021	-21233	D3	Distal
chr2	39944513	39945047	535	*	240	0.0969116	Promoter (<=1kb)	2	39945109	40026935	81827	1	KCTD9	XM_012118924.2	-62	D3	Upstream
chr16	31409434	31409842	409	*	118	0.0319489	Promoter (<=1kb)	16	31409821	31431661	21841	1	HMGCS1	XM_012096967.2	0	D3	Upstream
chr3	36785046	36785628	583	*	372	0.167199	Promoter (<=1kb)	3	36785505	36799656	14152	1	YPEL5	XM_015094283.1	0	D3	Upstream
chr3	137095470	137095911	442	*	240	0.0969116	Promoter (<=1kb)	3	137095842	137136436	40595	1	CCNT1	XM_004006399.3	0	D3	Upstream
chr3	137095470	137095911	442	*	240	0.0969116	Promoter (<=1kb)	3	137095842	137136436	40595	1	CCNT1	XM_004006399.3	0	D3	Upstream
chr21	35594985	35595470	486	*	168	0.0585729	Distal Intergenic	21	35511761	35571457	59697	2	ZBTB44	XM_012101921.2	-23528	D3	Distal
chr2	106266698	106267031	334	*	74	0.0085197	Promoter (<=1kb)	2	106267004	106269644	2641	1	HMGB2	XM_015093279.1	0	D3	Upstream
chr1	182986875	182987709	835	*	379	0.170927	Promoter (<=1kb)	1	182770957	182986452	215496	2	GSK3B	XR_001041406.2	-423	D3	Upstream
chr4	19026757	19027052	296	*	152	0.0500532	Promoter (<=1kb)	4	19027308	19139340	112033	1	PHF14	XM_012176410.2	-256	D3	Upstream
chr9	85828429	85828698	270	*	150	0.0489883	Promoter (<=1kb)	9	85828621	85829320	700	1	LOC105609758	XR_001042902.1	0	D3	Upstream
chr11	42773834	42774087	254	*	118	0.0319489	Promoter (<=1kb)	11	42774214	42805060	30847	1	DHX8	XM_012186169.2	-127	D3	Upstream
chr14	60145236	60145495	260	*	135	0.0410011	Promoter (1-2kb)	14	60146607	60164652	18046	1	MBOAT7	XM_015100124.1	-1112	D3	Upstream
chr23	45536639	45537083	445	*	226	0.0894569	Intron (XM_012103628.2/SLC14A2, intron 6 of 20)	23	45542516	45590164	47649	1	SLC14A2	XM_012103630.2	-5433	D3	Body
chr3	92907186	92907673	488	*	279	0.117678	Promoter (<=1kb)	3	92866767	92907350	40584	2	PAIP2B	XM_004006056.3	0	D3	Upstream
chr1	232558973	232559573	601	*	212	0.0820021	Promoter (<=1kb)	1	232555903	232558115	2213	2	RAP2B	XM_015092587.1	-858	D3	Upstream
chr18	33110633	33111052	420	*	204	0.0777423	Intron (XM_015101796.1/SEMA7A, intron 2 of 16)	18	33107978	33121413	13436	1	SEMA7A	XM_015101796.1	2655	D3	Body
chr5	16882348	16882795	448	*	176	0.0628328	Promoter (<=1kb)	5	16879332	16881988	2657	2	FEM1A	XM_012178060.1	-360	D3	Upstream
chr2	217747187	217747610	424	*	129	0.0378062	Distal Intergenic	2	217756371	217756442	72	2	TRNAC-ACA	rna8680	8832	D3	Distal
chr3	162054022	162054324	303	*	188	0.0692226	Promoter (<=1kb)	3	162054097	162074180	20084	1	NEMP1	XM_015093942.1	0	D3	Upstream
chr1	71318486	71318954	469	*	323	0.141108	Promoter (<=1kb)	1	71216152	71318730	102579	2	ALG14	XM_015092129.1	0	D3	Upstream
chr1	141020900	141021386	487	*	196	0.0734824	Promoter (<=1kb)	1	141021137	141034533	13397	1	HSPA13	XM_004002826.3	0	D3	Upstream
chr2	137673685	137674143	459	*	131	0.0388711	Promoter (<=1kb)	2	137643141	137673706	30566	2	GORASP2	XM_004004606.3	0	D3	Upstream
chr19	34491282	34491730	449	*	254	0.104366	Promoter (<=1kb)	19	34478134	34491507	13374	2	KBTBD8	XM_012099706.2	0	D3	Upstream
chr21	11832461	11832725	265	*	86	0.0149095	Promoter (<=1kb)	21	11832591	11855324	22734	1	CCDC90B	XR_001436444.1	0	D3	Upstream
chr6	57109372	57109792	421	*	235	0.0942492	Promoter (2-3kb)	6	57112509	57128398	15890	1	LOC105615569	LOC105615569	-2717	D3	Upstream
chr6	97345288	97345564	277	*	146	0.0468584	Promoter (<=1kb)	6	97345491	97383769	38279	1	COPS4	XM_004009958.3	0	D3	Upstream
chr1	99077810	99078171	362	*	214	0.0830671	Distal Intergenic	1	99081190	99095136	13947	2	ANP32E	XM_015092227.1	16965	D3	Distal
chr12	39195020	39195674	655	*	318	0.138445	Distal Intergenic	12	39207877	39219683	11807	1	DHRS3	XM_015099210.1	-12203	D3	Distal
chrX	56338454	56339333	880	*	368	0.104407	Distal Intergenic	27	56285596	56287880	2285	1	LOC101119962	XM_015104918.1	52858	M3	Distal
chrX	56338454	56339333	880	*	368	0.104407	Distal Intergenic	27	56285596	56287880	2285	1	LOC101119962	XM_015104918.1	52858	M3	Distal
chr23	1218902	1219197	296	*	145	0.0288136	Distal Intergenic	23	1412445	1412516	72	2	TRNAC-GCA	rna44961	193319	M3	Distal
chr23	1218902	1219197	296	*	145	0.0288136	Distal Intergenic	23	1412445	1412516	72	2	TRNAC-GCA	rna44961	193319	M3	Distal
chrX	56326978	56329677	2700	*	897	0.283729	Distal Intergenic	27	56285596	56287880	2285	1	LOC101119962	XM_015104918.1	41382	M3	Distal
chrX	56326978	56329677	2700	*	897	0.283729	Distal Intergenic	27	56285596	56287880	2285	1	LOC101119962	XM_015104918.1	41382	M3	Distal
chrX	56339658	56340333	676	*	441	0.129153	Distal Intergenic	27	56285596	56287880	2285	1	LOC101119962	XM_015104918.1	54062	M3	Distal
chrX	56339658	56340333	676	*	441	0.129153	Distal Intergenic	27	56285596	56287880	2285	1	LOC101119962	XM_015104918.1	54062	M3	Distal
chr24	9696775	9697692	918	*	705	0.218644	Intron (XM_012104108.2/CLEC16A, intron 11 of 21)	24	9614031	9794294	180264	1	CLEC16A	XM_012104108.2	82744	M3	Body
chr24	9696775	9697692	918	*	705	0.218644	Intron (XM_012104108.2/CLEC16A, intron 11 of 21)	24	9614031	9794294	180264	1	CLEC16A	XM_012104108.2	82744	M3	Body
chr17	38956042	38956575	534	*	301	0.0816949	Distal Intergenic	17	39050184	39051585	1402	2	LOC101111319	XM_015101389.1	95010	M3	Distal
chr17	38956042	38956575	534	*	301	0.0816949	Distal Intergenic	17	39050184	39051585	1402	2	LOC101111319	XM_015101389.1	95010	M3	Distal
chr19	57424825	57425174	350	*	159	0.0335593	Intron (XM_012100269.2/C19H3orf20, intron 10 of 15)	19	57408642	57467899	59258	2	C19H3orf20	XM_012100269.2	42725	M3	Body
chr19	57424825	57425174	350	*	159	0.0335593	Intron (XM_012100269.2/C19H3orf20, intron 10 of 15)	19	57408642	57467899	59258	2	C19H3orf20	XM_012100269.2	42725	M3	Body
chrX	56326091	56326666	576	*	184	0.0420339	Distal Intergenic	27	56285596	56287880	2285	1	LOC101119962	XM_015104918.1	40495	M3	Distal
chrX	56326091	56326666	576	*	184	0.0420339	Distal Intergenic	27	56285596	56287880	2285	1	LOC101119962	XM_015104918.1	40495	M3	Distal
chr3	100574624	100575070	447	*	225	0.0559322	Distal Intergenic	3	100644064	100655232	11169	2	PDCL3	XM_004006133.2	80162	M3	Distal
chr3	100574624	100575070	447	*	225	0.0559322	Distal Intergenic	3	100644064	100655232	11169	2	PDCL3	XM_004006133.2	80162	M3	Distal
chr6	19457028	19457483	456	*	241	0.0613559	Intron (XM_015096386.1/GSTCD, intron 5 of 11)	6	19406548	19548040	141493	2	GSTCD	XM_015096386.1	90557	M3	Body
chr6	19457028	19457483	456	*	241	0.0613559	Intron (XM_015096386.1/GSTCD, intron 5 of 11)	6	19406548	19548040	141493	2	GSTCD	XM_015096386.1	90557	M3	Body
chr2	246879218	246879580	363	*	214	0.0522034	Intron (XM_015092880.1/PAX7, intron 5 of 16)	2	246748128	246898839	150712	2	PAX7	XM_015092880.1	19259	M3	Body
chr2	246879218	246879580	363	*	214	0.0522034	Intron (XM_015092880.1/PAX7, intron 5 of 16)	2	246748128	246898839	150712	2	PAX7	XM_015092880.1	19259	M3	Body
chr19	58981192	58981673	482	*	229	0.0572881	Distal Intergenic	19	58967953	58969103	1151	2	LOC101106288	XM_004018554.3	-12089	M3	Distal
chr19	58981192	58981673	482	*	229	0.0572881	Distal Intergenic	19	58967953	58969103	1151	2	LOC101106288	XM_004018554.3	-12089	M3	Distal
chr3	4876079	4876377	299	*	149	0.0301695	Distal Intergenic	3	4785292	4793238	7947	1	LOC105612405	XR_001036100.1	90787	M3	Distal
chr3	4876079	4876377	299	*	149	0.0301695	Distal Intergenic	3	4785292	4793238	7947	1	LOC105612405	XR_001036100.1	90787	M3	Distal
chr7	86553422	86554035	614	*	326	0.0901695	Intron (XR_001041942.1/NRXN3, intron 4 of 20)	7	86702412	88044716	1342305	1	NRXN3	XM_015096694.1	-148377	M3	Body
chr7	86553422	86554035	614	*	326	0.0901695	Intron (XR_001041942.1/NRXN3, intron 4 of 20)	7	86702412	88044716	1342305	1	NRXN3	XM_015096694.1	-148377	M3	Body
chr22	50021372	50022921	1550	*	326	0.0901695	Intron (XM_015103300.1/INPP5A, intron 1 of 26)	22	49974649	50147173	172525	1	INPP5A	XM_015103300.1	46723	M3	Body
chr22	50021372	50022921	1550	*	326	0.0901695	Intron (XM_015103300.1/INPP5A, intron 1 of 26)	22	49974649	50147173	172525	1	INPP5A	XM_015103300.1	46723	M3	Body
chr9	14595	15645	1051	*	579	0.175932	Distal Intergenic	9	8925	12751	3827	1	LOC105615961	XR_001435094.1	5670	M3	Distal
chr9	14595	15645	1051	*	579	0.175932	Distal Intergenic	9	8925	12751	3827	1	LOC105615961	XR_001435094.1	5670	M3	Distal
chr1	247006464	247006882	419	*	211	0.0511864	Distal Intergenic	1	246232349	246966970	734622	2	CLSTN2	XM_012102417.2	-39494	M3	Distal
chr1	247006464	247006882	419	*	211	0.0511864	Distal Intergenic	1	246232349	246966970	734622	2	CLSTN2	XM_012102417.2	-39494	M3	Distal
chr4	76502741	76503110	370	*	221	0.0545763	Intron (XM_004007973.3/RAMP3, intron 1 of 2)	4	76490458	76515462	25005	2	RAMP3	XM_004007973.3	12352	M3	Body
chr4	76502741	76503110	370	*	221	0.0545763	Intron (XM_004007973.3/RAMP3, intron 1 of 2)	4	76490458	76515462	25005	2	RAMP3	XM_004007973.3	12352	M3	Body
chr4	75837026	75837265	240	*	121	0.020678	Distal Intergenic	4	75542292	75548675	6384	2	LOC105615056	XR_001434521.1	-288351	M3	Distal
chr4	75837026	75837265	240	*	121	0.020678	Distal Intergenic	4	75542292	75548675	6384	2	LOC105615056	XR_001434521.1	-288351	M3	Distal
chr18	66356276	66356878	603	*	267	0.0701695	Exon (XR_001022338.1/LOC101104348, exon 2 of 2)	18	66350575	66352293	1719	1	LOC105603273	XR_001436128.1	5701	M3	Body
chr18	66356276	66356878	603	*	267	0.0701695	Exon (XR_001022338.1/LOC101104348, exon 2 of 2)	18	66350575	66352293	1719	1	LOC105603273	XR_001436128.1	5701	M3	Body
chr15	40140926	40141282	357	*	204	0.0488136	Distal Intergenic	15	39961936	40117702	155767	2	MICAL2	XM_015101031.1	-23224	M3	Distal
chr15	40140926	40141282	357	*	204	0.0488136	Distal Intergenic	15	39961936	40117702	155767	2	MICAL2	XM_015101031.1	-23224	M3	Distal
chr1	118657575	118658236	662	*	181	0.0410169	Intron (XR_001433832.1/LOC101111513, intron 1 of 3)	1	118621887	118668300	46414	1	LOC101111513	XM_012185933.2	35688	M3	Body
chr1	118657575	118658236	662	*	181	0.0410169	Intron (XR_001433832.1/LOC101111513, intron 1 of 3)	1	118621887	118668300	46414	1	LOC101111513	XM_012185933.2	35688	M3	Body
chr11	58187645	58187975	331	*	141	0.0274576	Distal Intergenic	11	57837715	57891074	53360	1	LOC105606322	XR_001435363.1	349930	M3	Distal
chr11	58187645	58187975	331	*	141	0.0274576	Distal Intergenic	11	57837715	57891074	53360	1	LOC105606322	XR_001435363.1	349930	M3	Distal
chr2	111790797	111791850	1054	*	458	0.134915	Distal Intergenic	2	111713203	111714396	1194	1	LOC101123441	XM_012129793.2	77594	M3	Distal
chr2	111790797	111791850	1054	*	458	0.134915	Distal Intergenic	2	111713203	111714396	1194	1	LOC101123441	XM_012129793.2	77594	M3	Distal
chrX	65874342	65875089	748	*	207	0.0498305	Exon (XR_001025227.2/LOC105605515, exon 1 of 3)	27	65874259	65880885	6627	1	LOC105605515	XR_001025227.2	83	M3	Body
chrX	65874342	65875089	748	*	207	0.0498305	Exon (XR_001025227.2/LOC105605515, exon 1 of 3)	27	65874259	65880885	6627	1	LOC105605515	XR_001025227.2	83	M3	Body
chr15	17475422	17475726	305	*	148	0.0298305	Intron (XM_004016543.3/C15H11orf65, intron 8 of 8)	15	17472894	17590110	117217	2	C15H11orf65	XM_004016543.3	114384	M3	Body
chr15	17475422	17475726	305	*	148	0.0298305	Intron (XM_004016543.3/C15H11orf65, intron 8 of 8)	15	17472894	17590110	117217	2	C15H11orf65	XM_004016543.3	114384	M3	Body
chr5	107831883	107832359	477	*	244	0.0623729	Distal Intergenic	5	107760099	107777357	17259	2	STARD4	XM_004009572.3	-54526	M3	Distal
chr5	107831883	107832359	477	*	244	0.0623729	Distal Intergenic	5	107760099	107777357	17259	2	STARD4	XM_004009572.3	-54526	M3	Distal
chr7	7434623	7434963	341	*	192	0.0447458	Intron (XM_012180670.2/IQGAP2, intron 1 of 35)	7	7417480	7724494	307015	1	IQGAP2	XM_012180669.2	17143	M3	Body
chr7	7434623	7434963	341	*	192	0.0447458	Intron (XM_012180670.2/IQGAP2, intron 1 of 35)	7	7417480	7724494	307015	1	IQGAP2	XM_012180669.2	17143	M3	Body
chr5	107830812	107831765	954	*	416	0.120678	Distal Intergenic	5	107760099	107777357	17259	2	STARD4	XM_004009572.3	-53455	M3	Distal
chr5	107830812	107831765	954	*	416	0.120678	Distal Intergenic	5	107760099	107777357	17259	2	STARD4	XM_004009572.3	-53455	M3	Distal
chr15	1309786	1310179	394	*	210	0.0508475	Distal Intergenic	15	1336124	1346736	10613	1	LOC101116084	XM_012095290.2	-25945	M3	Distal
chr15	1309786	1310179	394	*	210	0.0508475	Distal Intergenic	15	1336124	1346736	10613	1	LOC101116084	XM_012095290.2	-25945	M3	Distal
chr23	61497310	61497601	292	*	144	0.0284746	Distal Intergenic	23	61531015	61533156	2142	2	LOC105604596	XR_001436620.1	35555	M3	Distal
chr23	61497310	61497601	292	*	144	0.0284746	Distal Intergenic	23	61531015	61533156	2142	2	LOC105604596	XR_001436620.1	35555	M3	Distal
chr12	6809300	6809909	610	*	465	0.137288	Distal Intergenic	12	6403449	6416736	13288	1	LOC105613629	XR_001435374.1	405851	M3	Distal
chr12	6809300	6809909	610	*	465	0.137288	Distal Intergenic	12	6403449	6416736	13288	1	LOC105613629	XR_001435374.1	405851	M3	Distal
chr1	141667513	141667835	323	*	166	0.0359322	Distal Intergenic	1	141848156	143332463	1484308	1	ROBO2	XM_012187741.2	-180321	M3	Distal
chr1	141667513	141667835	323	*	166	0.0359322	Distal Intergenic	1	141848156	143332463	1484308	1	ROBO2	XM_012187741.2	-180321	M3	Distal
chr12	17124556	17125051	496	*	280	0.0745763	Intron (XM_015099153.1/USH2A, intron 55 of 71)	12	17043194	17066857	23664	2	LOC105610017	LOC105610017	-57699	M3	Body
chr12	17124556	17125051	496	*	280	0.0745763	Intron (XM_015099153.1/USH2A, intron 55 of 71)	12	17043194	17066857	23664	2	LOC105610017	LOC105610017	-57699	M3	Body
chr17	70564586	70565254	669	*	518	0.155254	5' UTR	17	70563757	70565315	1559	2	LOC106991688	XM_015101436.1	61	M3
chr17	70564586	70565254	669	*	518	0.155254	5' UTR	17	70563757	70565315	1559	2	LOC106991688	XM_015101436.1	61	M3
chr12	52252313	52252816	504	*	173	0.0383051	Distal Intergenic	12	52263564	52266234	2671	1	LOC105613543	XM_015099077.1	-10748	M3	Distal
chr12	52252313	52252816	504	*	173	0.0383051	Distal Intergenic	12	52263564	52266234	2671	1	LOC105613543	XM_015099077.1	-10748	M3	Distal
chr26	42389673	42389958	286	*	137	0.0261017	Distal Intergenic	26	42241559	42246879	5321	2	LOC105605288	XR_001024957.1	-142794	M3	Distal
chr26	42389673	42389958	286	*	137	0.0261017	Distal Intergenic	26	42241559	42246879	5321	2	LOC105605288	XR_001024957.1	-142794	M3	Distal
chr4	117525526	117526155	630	*	305	0.0830508	Distal Intergenic	4	117488105	117524069	35965	1	RNF32	XM_012177397.2	37421	M3	Distal
chr4	117525526	117526155	630	*	305	0.0830508	Distal Intergenic	4	117488105	117524069	35965	1	RNF32	XM_012177397.2	37421	M3	Distal
chr2	79412508	79412988	481	*	164	0.0352542	Distal Intergenic	2	79452150	79454215	2066	1	LOC105611729	XR_001035114.2	-39162	M3	Distal
chr2	79412508	79412988	481	*	164	0.0352542	Distal Intergenic	2	79452150	79454215	2066	1	LOC105611729	XR_001035114.2	-39162	M3	Distal
chr14	60688951	60689907	957	*	259	0.0674576	Intron (XM_015100127.1/ZFP28, intron 5 of 7)	14	60650585	60703826	53242	2	ZFP28	XM_015100127.1	13919	M3	Body
chr14	60688951	60689907	957	*	259	0.0674576	Intron (XM_015100127.1/ZFP28, intron 5 of 7)	14	60650585	60703826	53242	2	ZFP28	XM_015100127.1	13919	M3	Body
chr5	107833210	107833975	766	*	474	0.140339	Distal Intergenic	5	107760099	107777357	17259	2	STARD4	XM_004009572.3	-55853	M3	Distal
chr5	107833210	107833975	766	*	474	0.140339	Distal Intergenic	5	107760099	107777357	17259	2	STARD4	XM_004009572.3	-55853	M3	Distal
chr14	12108940	12109208	269	*	127	0.0227119	Intron (XR_001435660.1/C14H16orf95, intron 8 of 8)	14	11943345	11946323	2979	1	LOC105616839	XR_001435658.1	165595	M3	Body
chr14	12108940	12109208	269	*	127	0.0227119	Intron (XR_001435660.1/C14H16orf95, intron 8 of 8)	14	11943345	11946323	2979	1	LOC105616839	XR_001435658.1	165595	M3	Body
chr1	117958379	117958660	282	*	137	0.0261017	Intron (XM_015092355.1/ADCY10, intron 22 of 35)	1	117921508	118023851	102344	2	ADCY10	XM_015092355.1	65191	M3	Body
chr1	117958379	117958660	282	*	137	0.0261017	Intron (XM_015092355.1/ADCY10, intron 22 of 35)	1	117921508	118023851	102344	2	ADCY10	XM_015092355.1	65191	M3	Body
chr25	1925	2431	507	*	227	0.0566102	Distal Intergenic	25	60150	88995	28846	1	RHOU	XR_001436691.1	-57719	M3	Distal
chr25	1925	2431	507	*	227	0.0566102	Distal Intergenic	25	60150	88995	28846	1	RHOU	XR_001436691.1	-57719	M3	Distal
chr5	107812899	107813157	259	*	117	0.019322	Distal Intergenic	5	107760099	107777357	17259	2	STARD4	XM_004009572.3	-35542	M3	Distal
chr5	107812899	107813157	259	*	117	0.019322	Distal Intergenic	5	107760099	107777357	17259	2	STARD4	XM_004009572.3	-35542	M3	Distal
chr9	429497	430111	615	*	267	0.0701695	Distal Intergenic	9	360399	361706	1308	2	LOC105616107	XM_012184225.2	-67791	M3	Distal
chr9	429497	430111	615	*	267	0.0701695	Distal Intergenic	9	360399	361706	1308	2	LOC105616107	XM_012184225.2	-67791	M3	Distal
chr20	4372	5376	1005	*	630	0.19322	Distal Intergenic	20	369923	371499	1577	1	LOC105603637	LOC105603637	-364547	M3	Distal
chr20	4372	5376	1005	*	630	0.19322	Distal Intergenic	20	369923	371499	1577	1	LOC105603637	LOC105603637	-364547	M3	Distal
chr12	52368909	52369224	316	*	145	0.0288136	Exon (XM_015099079.1/LOC101112997, exon 2 of 3)	12	52365253	52370964	5712	2	LOC101112997	XM_015099079.1	1740	M3	Body
chr12	52368909	52369224	316	*	145	0.0288136	Exon (XM_015099079.1/LOC101112997, exon 2 of 3)	12	52365253	52370964	5712	2	LOC101112997	XM_015099079.1	1740	M3	Body
chr24	1187757	1187963	207	*	122	0.0210169	Intron (XM_015104010.1/IFT140, intron 18 of 31)	24	1160321	1170407	10087	1	TELO2	XM_015103854.1	27436	M3	Body
chr24	1187757	1187963	207	*	122	0.0210169	Intron (XM_015104010.1/IFT140, intron 18 of 31)	24	1160321	1170407	10087	1	TELO2	XM_015103854.1	27436	M3	Body
chr20	49849093	49849330	238	*	123	0.0213559	Distal Intergenic	20	49907368	50133003	225636	1	GMDS	XM_015102873.1	-58038	M3	Distal
chr20	49849093	49849330	238	*	123	0.0213559	Distal Intergenic	20	49907368	50133003	225636	1	GMDS	XM_015102873.1	-58038	M3	Distal
chr3	20060314	20060577	264	*	134	0.0250847	Intron (XM_015094227.1/ROCK2, intron 2 of 33)	3	19976250	20066164	89915	2	ROCK2	XM_015094227.1	5587	M3	Body
chr3	20060314	20060577	264	*	134	0.0250847	Intron (XM_015094227.1/ROCK2, intron 2 of 33)	3	19976250	20066164	89915	2	ROCK2	XM_015094227.1	5587	M3	Body
chr12	52237984	52238484	501	*	238	0.060339	Distal Intergenic	12	52214663	52217513	2851	2	LOC101111473	XM_012187510.2	-20471	M3	Distal
chr12	52237984	52238484	501	*	238	0.060339	Distal Intergenic	12	52214663	52217513	2851	2	LOC101111473	XM_012187510.2	-20471	M3	Distal
chr24	35597778	35598352	575	*	380	0.108475	Promoter (<=1kb)	24	35590919	35597617	6699	2	LOC101120379	XM_012104526.2	-161	M3	Upstream
chr24	35597778	35598352	575	*	380	0.108475	Promoter (<=1kb)	24	35590919	35597617	6699	2	LOC101120379	XM_012104526.2	-161	M3	Upstream
chr25	2770	3234	465	*	340	0.0949153	Distal Intergenic	25	60150	88995	28846	1	RHOU	XR_001436691.1	-56916	M3	Distal
chr25	2770	3234	465	*	340	0.0949153	Distal Intergenic	25	60150	88995	28846	1	RHOU	XR_001436691.1	-56916	M3	Distal
chr20	10966917	10967164	248	*	122	0.0210169	Intron (XM_015102580.1/FGD2, intron 9 of 15)	20	10948145	10976039	27895	1	FGD2	XM_015102580.1	18772	M3	Body
chr20	10966917	10967164	248	*	122	0.0210169	Intron (XM_015102580.1/FGD2, intron 9 of 15)	20	10948145	10976039	27895	1	FGD2	XM_015102580.1	18772	M3	Body
chr19	43086521	43086798	278	*	142	0.0277966	Intron (XM_004018359.2/ABHD6, intron 1 of 9)	19	43081066	43081137	72	1	TRNAC-ACA	rna40433	5455	M3	Body
chr19	43086521	43086798	278	*	142	0.0277966	Intron (XM_004018359.2/ABHD6, intron 1 of 9)	19	43081066	43081137	72	1	TRNAC-ACA	rna40433	5455	M3	Body
chr19	4901193	4901488	296	*	147	0.0294915	Distal Intergenic	19	5016619	5085748	69130	1	TGFBR2	XM_012099309.1	-115131	M3	Distal
chr19	4901193	4901488	296	*	147	0.0294915	Distal Intergenic	19	5016619	5085748	69130	1	TGFBR2	XM_012099309.1	-115131	M3	Distal
chr2	161556818	161557072	255	*	113	0.0179661	Distal Intergenic	2	161001850	161002365	516	1	LOC105609664	XR_001031745.2	554968	M3	Distal
chr2	161556818	161557072	255	*	113	0.0179661	Distal Intergenic	2	161001850	161002365	516	1	LOC105609664	XR_001031745.2	554968	M3	Distal
chr9	18954369	18955131	763	*	490	0.145763	Distal Intergenic	9	18979709	18980272	564	2	LOC106991337	XM_015097650.1	25141	M3	Distal
chr9	18954369	18955131	763	*	490	0.145763	Distal Intergenic	9	18979709	18980272	564	2	LOC106991337	XM_015097650.1	25141	M3	Distal
chr14	60486657	60486938	282	*	142	0.0277966	Distal Intergenic	14	60494093	60505408	11316	1	ZNF667	XM_012094827.1	-7155	M3	Distal
chr14	60486657	60486938	282	*	142	0.0277966	Distal Intergenic	14	60494093	60505408	11316	1	ZNF667	XM_012094827.1	-7155	M3	Distal
chr17	6701	7014	314	*	138	0.0264407	Distal Intergenic	17	23081	26582	3502	1	LOC106991693	XR_001435913.1	-16067	M3	Distal
chr17	6701	7014	314	*	138	0.0264407	Distal Intergenic	17	23081	26582	3502	1	LOC106991693	XR_001435913.1	-16067	M3	Distal
chr10	35923087	35923332	246	*	118	0.019661	Promoter (<=1kb)	10	35924119	35970161	46043	1	XPO4	XM_015098190.1	-787	M3	Upstream
chr10	35923087	35923332	246	*	118	0.019661	Promoter (<=1kb)	10	35924119	35970161	46043	1	XPO4	XM_015098190.1	-787	M3	Upstream
chr3	5573275	5573613	339	*	182	0.0413559	Intron (XM_015093843.1/LAMC3, intron 3 of 31)	3	5524908	5593446	68539	2	LAMC3	XM_015093843.1	19833	M3	Body
chr3	5573275	5573613	339	*	182	0.0413559	Intron (XM_015093843.1/LAMC3, intron 3 of 31)	3	5524908	5593446	68539	2	LAMC3	XM_015093843.1	19833	M3	Body
chr16	26429381	26429670	290	*	146	0.0291525	Distal Intergenic	16	26442578	26493530	50953	1	LOC105602547	XR_001435880.1	-12908	M3	Distal
chr16	26429381	26429670	290	*	146	0.0291525	Distal Intergenic	16	26442578	26493530	50953	1	LOC105602547	XR_001435880.1	-12908	M3	Distal
chr17	70564216	70564472	257	*	132	0.0244068	Exon (XM_015101436.1/LOC106991688, exon 2 of 3)	17	70563757	70565315	1559	2	LOC106991688	XM_015101436.1	843	M3	Body
chr17	70564216	70564472	257	*	132	0.0244068	Exon (XM_015101436.1/LOC106991688, exon 2 of 3)	17	70563757	70565315	1559	2	LOC106991688	XM_015101436.1	843	M3	Body
chr4	117939981	117940210	230	*	126	0.0223729	Distal Intergenic	4	117969275	117980405	11131	1	LOC105609741	XR_001434633.1	-29065	M3	Distal
chr4	117939981	117940210	230	*	126	0.0223729	Distal Intergenic	4	117969275	117980405	11131	1	LOC105609741	XR_001434633.1	-29065	M3	Distal
chr26	2086112	2086383	272	*	132	0.0244068	Intron (XM_015104516.1/CSMD1, intron 39 of 68)	26	1524683	1578398	53716	2	LOC105605105	XR_001024724.2	-507714	M3	Body
chr26	2086112	2086383	272	*	132	0.0244068	Intron (XM_015104516.1/CSMD1, intron 39 of 68)	26	1524683	1578398	53716	2	LOC105605105	XR_001024724.2	-507714	M3	Body
chr2	227720284	227720810	527	*	387	0.110847	Distal Intergenic	2	227601269	227617839	16571	2	LOC105610800	XR_001033593.2	-102445	M3	Distal
chr2	227720284	227720810	527	*	387	0.110847	Distal Intergenic	2	227601269	227617839	16571	2	LOC105610800	XR_001033593.2	-102445	M3	Distal
chr4	111985916	111986433	518	*	199	0.0471186	Exon (XM_015095131.1/SSPO, exon 40 of 116)	4	111969697	112025215	55519	1	SSPO	XM_015095131.1	16219	M3	Body
chr4	111985916	111986433	518	*	199	0.0471186	Exon (XM_015095131.1/SSPO, exon 40 of 116)	4	111969697	112025215	55519	1	SSPO	XM_015095131.1	16219	M3	Body
chr1	254103841	254104393	553	*	159	0.0335593	Intron (XM_015092655.1/TMEM108, intron 2 of 6)	1	254168368	254171561	3194	1	LOC106990887	LOC106990887	-63975	M3	Body
chr1	254103841	254104393	553	*	159	0.0335593	Intron (XM_015092655.1/TMEM108, intron 2 of 6)	1	254168368	254171561	3194	1	LOC106990887	LOC106990887	-63975	M3	Body
chr6	94710017	94710246	230	*	99	0.0132203	Intron (XM_015096578.1/C6H4orf22, intron 2 of 5)	6	94734985	94737830	2846	1	LOC105607826	XM_015096577.1	-24739	M3	Body
chr6	94710017	94710246	230	*	99	0.0132203	Intron (XM_015096578.1/C6H4orf22, intron 2 of 5)	6	94734985	94737830	2846	1	LOC105607826	XM_015096577.1	-24739	M3	Body
chr1	254420680	254420917	238	*	117	0.019322	Distal Intergenic	1	253919790	254345521	425732	2	TMEM108	XM_015092655.1	-75159	M3	Distal
chr1	254420680	254420917	238	*	117	0.019322	Distal Intergenic	1	253919790	254345521	425732	2	TMEM108	XM_015092655.1	-75159	M3	Distal
chr20	5542	6167	626	*	162	0.0345763	Distal Intergenic	20	369923	371499	1577	1	LOC105603637	LOC105603637	-363756	M3	Distal
chr20	5542	6167	626	*	162	0.0345763	Distal Intergenic	20	369923	371499	1577	1	LOC105603637	LOC105603637	-363756	M3	Distal
chr6	24262420	24262931	512	*	268	0.0705085	Intron (XM_012179619.2/EMCN, intron 1 of 9)	6	24218634	24345771	127138	1	EMCN	XM_004009670.3	43786	M3	Body
chr6	24262420	24262931	512	*	268	0.0705085	Intron (XM_012179619.2/EMCN, intron 1 of 9)	6	24218634	24345771	127138	1	EMCN	XM_004009670.3	43786	M3	Body
chr15	28972931	28973252	322	*	179	0.040339	Intron (XM_015100769.1/LOC106991617, intron 1 of 3)	15	28955826	28973506	17681	2	LOC106991617	XM_015100769.1	254	M3	Body
chr15	28972931	28973252	322	*	179	0.040339	Intron (XM_015100769.1/LOC106991617, intron 1 of 3)	15	28955826	28973506	17681	2	LOC106991617	XM_015100769.1	254	M3	Body
chrX	96881030	96881817	788	*	226	0.0562712	Intron (XM_004022337.3/HS6ST2, intron 3 of 4)	27	96753020	96755395	2376	2	LOC105605582	XM_012107318.1	-125635	M3	Body
chrX	96881030	96881817	788	*	226	0.0562712	Intron (XM_004022337.3/HS6ST2, intron 3 of 4)	27	96753020	96755395	2376	2	LOC105605582	XM_012107318.1	-125635	M3	Body
chr6	6133286	6133538	253	*	134	0.0250847	Distal Intergenic	6	6155738	6159092	3355	1	FABP2	XM_004009588.3	-22200	M3	Distal
chr6	6133286	6133538	253	*	134	0.0250847	Distal Intergenic	6	6155738	6159092	3355	1	FABP2	XM_004009588.3	-22200	M3	Distal
chr3	149469366	149469695	330	*	185	0.0423729	Intron (XM_012174564.1/MYRFL, intron 1 of 24)	3	149357800	149483158	125359	2	MYRFL	XM_012174564.1	13463	M3	Body
chr3	149469366	149469695	330	*	185	0.0423729	Intron (XM_012174564.1/MYRFL, intron 1 of 24)	3	149357800	149483158	125359	2	MYRFL	XM_012174564.1	13463	M3	Body
chr7	66876930	66877463	534	*	221	0.0545763	Distal Intergenic	7	66864691	66872238	7548	2	LOC106991286	XR_001434949.1	-4692	M3	Distal
chr7	66876930	66877463	534	*	221	0.0545763	Distal Intergenic	7	66864691	66872238	7548	2	LOC106991286	XR_001434949.1	-4692	M3	Distal
chr1	110820128	110821185	1058	*	289	0.0776271	Promoter (<=1kb)	1	110819230	110819300	71	2	TRNAG-UCC	rna2858	-828	M3	Upstream
chr1	110820128	110821185	1058	*	289	0.0776271	Promoter (<=1kb)	1	110819230	110819300	71	2	TRNAG-UCC	rna2858	-828	M3	Upstream
chr25	4285941	4286178	238	*	139	0.0267797	Promoter (<=1kb)	25	4285994	4318830	32837	1	TSNAX	XR_001024470.2	0	M3	Upstream
chr25	4285941	4286178	238	*	139	0.0267797	Promoter (<=1kb)	25	4285994	4318830	32837	1	TSNAX	XR_001024470.2	0	M3	Upstream
chr9	256842	257069	228	*	107	0.0159322	Distal Intergenic	9	230648	231784	1137	1	LOC106991329	XM_015097619.1	26194	M3	Distal
chr9	256842	257069	228	*	107	0.0159322	Distal Intergenic	9	230648	231784	1137	1	LOC106991329	XM_015097619.1	26194	M3	Distal
chr14	14355	14920	566	*	278	0.0738983	Distal Intergenic	14	331445	332833	1389	1	LOC101113617	LOC101113617	-316525	M3	Distal
chr14	14355	14920	566	*	278	0.0738983	Distal Intergenic	14	331445	332833	1389	1	LOC101113617	LOC101113617	-316525	M3	Distal
chr9	475767	476695	929	*	634	0.194576	Distal Intergenic	9	485572	501718	16147	2	DDX43	XM_004011871.3	25023	M3	Distal
chr9	475767	476695	929	*	634	0.194576	Distal Intergenic	9	485572	501718	16147	2	DDX43	XM_004011871.3	25023	M3	Distal
chr4	103428330	103428558	229	*	129	0.0233898	Distal Intergenic	4	103339143	103341064	1922	1	LOC105609820	XR_001434620.1	89187	M3	Distal
chr4	103428330	103428558	229	*	129	0.0233898	Distal Intergenic	4	103339143	103341064	1922	1	LOC105609820	XR_001434620.1	89187	M3	Distal
chr2	144270290	144270969	680	*	329	0.0911864	Distal Intergenic	2	143912088	143980849	68762	1	GRB14	XM_012135485.2	358202	M3	Distal
chr2	144270290	144270969	680	*	329	0.0911864	Distal Intergenic	2	143912088	143980849	68762	1	GRB14	XM_012135485.2	358202	M3	Distal
chr20	50482248	50482618	371	*	149	0.0301695	Distal Intergenic	20	50440857	50464807	23951	2	LOC105603915	XR_001023270.2	-17441	M3	Distal
chr20	50482248	50482618	371	*	149	0.0301695	Distal Intergenic	20	50440857	50464807	23951	2	LOC105603915	XR_001023270.2	-17441	M3	Distal
chr24	12566974	12567212	239	*	144	0.0284746	Distal Intergenic	24	12656032	12656104	73	1	TRNAR-CCU	rna46186	-88820	M3	Distal
chr24	12566974	12567212	239	*	144	0.0284746	Distal Intergenic	24	12656032	12656104	73	1	TRNAR-CCU	rna46186	-88820	M3	Distal
chr9	257964	258400	437	*	195	0.0457627	Distal Intergenic	9	230648	231784	1137	1	LOC106991329	XM_015097619.1	27316	M3	Distal
chr9	257964	258400	437	*	195	0.0457627	Distal Intergenic	9	230648	231784	1137	1	LOC106991329	XM_015097619.1	27316	M3	Distal
chr3	75670762	75670989	228	*	110	0.0169492	Distal Intergenic	3	75683815	75683886	72	2	TRNAW-CCA	rna11020	12897	M3	Distal
chr3	75670762	75670989	228	*	110	0.0169492	Distal Intergenic	3	75683815	75683886	72	2	TRNAW-CCA	rna11020	12897	M3	Distal
chr19	21436126	21436375	250	*	128	0.0230508	Intron (XR_001022550.2/LOC105603426, intron 2 of 3)	19	21326737	21330686	3950	2	BHLHE40	NM_001129741.1	-105440	M3	Body
chr19	21436126	21436375	250	*	128	0.0230508	Intron (XR_001022550.2/LOC105603426, intron 2 of 3)	19	21326737	21330686	3950	2	BHLHE40	NM_001129741.1	-105440	M3	Body
chrX	75649049	75649334	286	*	139	0.0267797	Distal Intergenic	27	75705382	75728568	23187	1	VBP1	XM_004022244.2	-56048	M3	Distal
chrX	75649049	75649334	286	*	139	0.0267797	Distal Intergenic	27	75705382	75728568	23187	1	VBP1	XM_004022244.2	-56048	M3	Distal
chr3	67494120	67494455	336	*	172	0.0379661	Intron (XM_004005934.3/CCDC85A, intron 4 of 6)	3	67640112	67640444	333	1	LOC105613774	XR_001038245.2	-145657	M3	Body
chr3	67494120	67494455	336	*	172	0.0379661	Intron (XM_004005934.3/CCDC85A, intron 4 of 6)	3	67640112	67640444	333	1	LOC105613774	XR_001038245.2	-145657	M3	Body
chr5	107823157	107823394	238	*	114	0.0183051	Distal Intergenic	5	107760099	107777357	17259	2	STARD4	XM_004009572.3	-45800	M3	Distal
chr5	107823157	107823394	238	*	114	0.0183051	Distal Intergenic	5	107760099	107777357	17259	2	STARD4	XM_004009572.3	-45800	M3	Distal
chr9	12974	13180	207	*	96	0.0122034	Distal Intergenic	9	8925	12751	3827	1	LOC105615961	XR_001435094.1	4049	M3	Distal
chr9	12974	13180	207	*	96	0.0122034	Distal Intergenic	9	8925	12751	3827	1	LOC105615961	XR_001435094.1	4049	M3	Distal
chr9	20606439	20607223	785	*	250	0.0644068	Distal Intergenic	9	20580152	20586504	6353	2	LOC105608712	XR_001042538.2	-19935	M3	Distal
chr9	20606439	20607223	785	*	250	0.0644068	Distal Intergenic	9	20580152	20586504	6353	2	LOC105608712	XR_001042538.2	-19935	M3	Distal
chr24	35597431	35597685	255	*	129	0.0233898	Promoter (<=1kb)	24	35590919	35597617	6699	2	LOC101120379	XM_012104526.2	0	M3	Upstream
chr24	35597431	35597685	255	*	129	0.0233898	Promoter (<=1kb)	24	35590919	35597617	6699	2	LOC101120379	XM_012104526.2	0	M3	Upstream
chr3	175830771	175831230	460	*	235	0.059322	Intron (XM_015094838.1/PRDM4, intron 3 of 11)	3	175813189	175835943	22755	2	PRDM4	XM_004006704.3	4713	M3	Body
chr3	175830771	175831230	460	*	235	0.059322	Intron (XM_015094838.1/PRDM4, intron 3 of 11)	3	175813189	175835943	22755	2	PRDM4	XM_004006704.3	4713	M3	Body
chr2	112239192	112239436	245	*	110	0.0169492	Intron (XM_004004469.3/OCA2, intron 18 of 23)	2	112096431	112434902	338472	2	OCA2	XM_004004469.3	195466	M3	Body
chr2	112239192	112239436	245	*	110	0.0169492	Intron (XM_004004469.3/OCA2, intron 18 of 23)	2	112096431	112434902	338472	2	OCA2	XM_004004469.3	195466	M3	Body
chr14	62328587	62328907	321	*	179	0.040339	Intron (XM_015100715.1/ZNF274, intron 4 of 11)	14	62315094	62339178	24085	1	ZNF274	XM_015100715.1	13493	M3	Body
chr14	62328587	62328907	321	*	179	0.040339	Intron (XM_015100715.1/ZNF274, intron 4 of 11)	14	62315094	62339178	24085	1	ZNF274	XM_015100715.1	13493	M3	Body
chr1	110821299	110822791	1493	*	842	0.265085	Promoter (1-2kb)	1	110819230	110819300	71	2	TRNAG-UCC	rna2858	-1999	M3	Upstream
chr1	110821299	110822791	1493	*	842	0.265085	Promoter (1-2kb)	1	110819230	110819300	71	2	TRNAG-UCC	rna2858	-1999	M3	Upstream
chr21	10245648	10245884	237	*	121	0.020678	Intron (XM_012101656.2/DLG2, intron 4 of 25)	21	10254733	11697380	1442648	1	DLG2	XM_015102906.1	-8849	M3	Body
chr21	10245648	10245884	237	*	121	0.020678	Intron (XM_012101656.2/DLG2, intron 4 of 25)	21	10254733	11697380	1442648	1	DLG2	XM_015102906.1	-8849	M3	Body
chr20	7805	11446	3642	*	3010	1	Distal Intergenic	20	369923	371499	1577	1	LOC105603637	LOC105603637	-358477	M3	Distal
chr20	7805	11446	3642	*	3010	1	Distal Intergenic	20	369923	371499	1577	1	LOC105603637	LOC105603637	-358477	M3	Distal
chr20	7805	11446	3642	*	3010	1	Distal Intergenic	20	369923	371499	1577	1	LOC105603637	LOC105603637	-358477	M3	Distal
chr18	66379912	66380769	858	*	605	0.184746	Intron (XM_015101828.1/EXOC3L4, intron 1 of 16)	18	66376871	66396932	20062	1	EXOC3L4	XM_015101828.1	3041	M3	Body
chr18	66379912	66380769	858	*	605	0.184746	Intron (XM_015101828.1/EXOC3L4, intron 1 of 16)	18	66376871	66396932	20062	1	EXOC3L4	XM_015101828.1	3041	M3	Body
chr1	228333465	228334081	617	*	243	0.0620339	Distal Intergenic	1	228379562	228393720	14159	1	CCNL1	XM_004003221.3	-45481	M3	Distal
chr1	228333465	228334081	617	*	243	0.0620339	Distal Intergenic	1	228379562	228393720	14159	1	CCNL1	XM_004003221.3	-45481	M3	Distal
chr16	90526	92058	1533	*	414	0.12	Exon (XR_001435853.1/LOC105602665, exon 2 of 3)	16	87619	92926	5308	1	LOC105602665	XR_001435853.1	2907	M3	Body
chr3	93437954	93438164	211	*	70	0.00338983	Distal Intergenic	3	93632578	93634184	1607	1	LOC106990990	LOC106990990	-194414	M3	Distal
chr3	93437954	93438164	211	*	70	0.00338983	Distal Intergenic	3	93632578	93634184	1607	1	LOC106990990	LOC106990990	-194414	M3	Distal
chr1	110812831	110813948	1118	*	597	0.182034	Promoter (<=1kb)	1	110814668	110814739	72	1	TRNAD-GUC	rna2853	-720	M3	Upstream
chr1	110812831	110813948	1118	*	597	0.182034	Promoter (<=1kb)	1	110814668	110814739	72	1	TRNAD-GUC	rna2853	-720	M3	Upstream
chrX	7086038	7086261	224	*	94	0.0115254	Distal Intergenic	27	7070445	7071173	729	1	LOC105605341	XR_001025052.2	15593	M3	Distal
chrX	7086038	7086261	224	*	94	0.0115254	Distal Intergenic	27	7070445	7071173	729	1	LOC105605341	XR_001025052.2	15593	M3	Distal
chr25	3598	4310	713	*	591	0.18	Distal Intergenic	25	60150	88995	28846	1	RHOU	XR_001436691.1	-55840	M3	Distal
chr25	3598	4310	713	*	591	0.18	Distal Intergenic	25	60150	88995	28846	1	RHOU	XR_001436691.1	-55840	M3	Distal
chr25	3598	4310	713	*	591	0.18	Distal Intergenic	25	60150	88995	28846	1	RHOU	XR_001436691.1	-55840	M3	Distal
chrX	125431525	125432246	722	*	274	0.0725424	Distal Intergenic	27	125438164	125467394	29231	1	LOC101119964	LOC101119964	-5918	M3	Distal
chrX	125431525	125432246	722	*	274	0.0725424	Distal Intergenic	27	125438164	125467394	29231	1	LOC101119964	LOC101119964	-5918	M3	Distal
chr23	7777586	7778118	533	*	184	0.0420339	Intron (XM_015103577.1/DOK6, intron 1 of 7)	23	7449722	7856053	406332	2	DOK6	XM_015103577.1	77935	M3	Body
chr23	7777586	7778118	533	*	184	0.0420339	Intron (XM_015103577.1/DOK6, intron 1 of 7)	23	7449722	7856053	406332	2	DOK6	XM_015103577.1	77935	M3	Body
chr14	60690424	60690675	252	*	149	0.0301695	Intron (XM_015100127.1/ZFP28, intron 5 of 7)	14	60650585	60703826	53242	2	ZFP28	XM_015100127.1	13151	M3	Body
chr14	60690424	60690675	252	*	149	0.0301695	Intron (XM_015100127.1/ZFP28, intron 5 of 7)	14	60650585	60703826	53242	2	ZFP28	XM_015100127.1	13151	M3	Body
chr19	6716	7097	382	*	105	0.0152542	Distal Intergenic	19	85581	87119	1539	2	LOC105603319	XR_001022366.1	80022	M3	Distal
chr19	6716	7097	382	*	105	0.0152542	Distal Intergenic	19	85581	87119	1539	2	LOC105603319	XR_001022366.1	80022	M3	Distal
chr3	106336572	106336852	281	*	130	0.0237288	Distal Intergenic	3	106342683	106346788	4106	2	LOC106990993	LOC106990993	9936	M3	Distal
chr3	106336572	106336852	281	*	130	0.0237288	Distal Intergenic	3	106342683	106346788	4106	2	LOC106990993	LOC106990993	9936	M3	Distal
chr21	31133535	31134777	1243	*	485	0.144068	Distal Intergenic	21	30984011	31126486	142476	2	ETS1	XM_012101895.1	-7049	M3	Distal
chr21	31133535	31134777	1243	*	485	0.144068	Distal Intergenic	21	30984011	31126486	142476	2	ETS1	XM_012101895.1	-7049	M3	Distal
chr9	279712	280052	341	*	145	0.0288136	Distal Intergenic	9	304092	315604	11513	2	LOC105616106	XM_012184224.1	35552	M3	Distal
chr9	279712	280052	341	*	145	0.0288136	Distal Intergenic	9	304092	315604	11513	2	LOC105616106	XM_012184224.1	35552	M3	Distal
chr7	4678	5288	611	*	128	0.0230508	Distal Intergenic	7	145909	148451	2543	2	LOC105613993	LOC105613993	143163	M3	Distal
chr7	4678	5288	611	*	128	0.0230508	Distal Intergenic	7	145909	148451	2543	2	LOC105613993	LOC105613993	143163	M3	Distal
chr18	28232	28477	246	*	111	0.0172881	Distal Intergenic	18	222720	224152	1433	2	LOC105603010	LOC105603010	195675	M3	Distal
chr18	28232	28477	246	*	111	0.0172881	Distal Intergenic	18	222720	224152	1433	2	LOC105603010	LOC105603010	195675	M3	Distal
chr18	74421	75654	1234	*	648	0.199322	Distal Intergenic	18	222720	224152	1433	2	LOC105603010	LOC105603010	148498	M3	Distal
chr18	74421	75654	1234	*	648	0.199322	Distal Intergenic	18	222720	224152	1433	2	LOC105603010	LOC105603010	148498	M3	Distal
chr21	48792762	48793130	369	*	124	0.0216949	Exon (XM_015103011.1/MUC6, exon 2 of 6)	21	48792494	48796963	4470	1	MUC6	XM_015103011.1	268	M3	Body
chr21	48792762	48793130	369	*	124	0.0216949	Exon (XM_015103011.1/MUC6, exon 2 of 6)	21	48792494	48796963	4470	1	MUC6	XM_015103011.1	268	M3	Body
chr19	48391364	48391614	251	*	129	0.0233898	Intron (XM_015102389.1/NISCH, intron 15 of 25)	19	48354421	48412902	58482	2	NISCH	XM_015102389.1	21288	M3	Body
chr19	48391364	48391614	251	*	129	0.0233898	Intron (XM_015102389.1/NISCH, intron 15 of 25)	19	48354421	48412902	58482	2	NISCH	XM_015102389.1	21288	M3	Body
chr2	219832240	219832478	239	*	121	0.020678	Intron (XM_004004935.3/WNT10A, intron 2 of 4)	2	219829359	219842214	12856	1	WNT10A	XM_004004935.3	2881	M3	Body
chr2	219832240	219832478	239	*	121	0.020678	Intron (XM_004004935.3/WNT10A, intron 2 of 4)	2	219829359	219842214	12856	1	WNT10A	XM_004004935.3	2881	M3	Body
chr15	49106808	49108091	1284	*	536	0.161356	Promoter (<=1kb)	15	49105452	49106551	1100	2	LOC101115650	LOC101115650	-257	M3	Upstream
chr15	49106808	49108091	1284	*	536	0.161356	Promoter (<=1kb)	15	49105452	49106551	1100	2	LOC101115650	LOC101115650	-257	M3	Upstream
chr2	227722122	227722362	241	*	112	0.0176271	Distal Intergenic	2	227601269	227617839	16571	2	LOC105610800	XR_001033593.2	-104283	M3	Distal
chr2	227722122	227722362	241	*	112	0.0176271	Distal Intergenic	2	227601269	227617839	16571	2	LOC105610800	XR_001033593.2	-104283	M3	Distal
chr24	30	469	440	*	205	0.0491525	Distal Intergenic	24	51256	54281	3026	2	POLR3K	XM_004020690.2	53812	M3	Distal
chr24	30	469	440	*	205	0.0491525	Distal Intergenic	24	51256	54281	3026	2	POLR3K	XM_004020690.2	53812	M3	Distal
chr7	919	1804	886	*	669	0.206441	Distal Intergenic	7	145909	148451	2543	2	LOC105613993	LOC105613993	146647	M3	Distal
chr7	919	1804	886	*	669	0.206441	Distal Intergenic	7	145909	148451	2543	2	LOC105613993	LOC105613993	146647	M3	Distal
chr1	96815123	96815938	816	*	296	0.08	Exon (XM_012179700.2/LOC101112864, exon 35 of 46)	1	96756703	96837550	80848	1	LOC101112864	XR_001041061.2	58420	M3	Body
chr1	96815123	96815938	816	*	296	0.08	Exon (XM_012179700.2/LOC101112864, exon 35 of 46)	1	96756703	96837550	80848	1	LOC101112864	XR_001041061.2	58420	M3	Body
chr16	31590387	31590969	583	*	398	0.114576	Distal Intergenic	16	31583750	31588652	4903	1	LOC101115828	LOC101115828	6637	M3	Distal
chr16	31590387	31590969	583	*	398	0.114576	Distal Intergenic	16	31583750	31588652	4903	1	LOC101115828	LOC101115828	6637	M3	Distal
chr17	5897072	5897976	905	*	657	0.202373	Intron (XM_015101382.1/GATB, intron 9 of 12)	17	5833517	5933319	99803	1	GATB	XM_015101382.1	63555	M3	Body
chr17	5897072	5897976	905	*	657	0.202373	Intron (XM_015101382.1/GATB, intron 9 of 12)	17	5833517	5933319	99803	1	GATB	XM_015101382.1	63555	M3	Body
chr12	52627477	52627868	392	*	126	0.0223729	Exon (XM_015099083.1/LOC105601879, exon 5 of 5)	12	52627230	52635330	8101	2	LOC105601879	XM_015099083.1	7462	M3	Body
chr12	52627477	52627868	392	*	126	0.0223729	Exon (XM_015099083.1/LOC105601879, exon 5 of 5)	12	52627230	52635330	8101	2	LOC105601879	XM_015099083.1	7462	M3	Body
chr1	96939191	96939635	445	*	209	0.0505085	Intron (XM_015091685.1/LOC101112943, intron 5 of 17)	1	96926632	96974290	47659	1	LOC101112943	XM_015091685.1	12559	M3	Body
chr1	96939191	96939635	445	*	209	0.0505085	Intron (XM_015091685.1/LOC101112943, intron 5 of 17)	1	96926632	96974290	47659	1	LOC101112943	XM_015091685.1	12559	M3	Body
chr18	1045993	1046289	297	*	146	0.0291525	Intron (XR_001436021.1/LOC101114216, intron 11 of 20)	18	1041400	1134079	92680	1	LOC101114216	XR_001436030.1	4593	M3	Body
chr18	1045993	1046289	297	*	146	0.0291525	Intron (XR_001436021.1/LOC101114216, intron 11 of 20)	18	1041400	1134079	92680	1	LOC101114216	XR_001436030.1	4593	M3	Body
chr25	6456306	6456797	492	*	239	0.060678	Distal Intergenic	25	6464352	6537095	72744	1	KCNK1	XM_015104331.1	-7555	M3	Distal
chr25	6456306	6456797	492	*	239	0.060678	Distal Intergenic	25	6464352	6537095	72744	1	KCNK1	XM_015104331.1	-7555	M3	Distal
chr23	39994494	39995727	1234	*	369	0.104746	Distal Intergenic	23	40126197	40233403	107207	1	ARHGAP28	XM_015103652.1	-130470	M3	Distal
chr23	39994494	39995727	1234	*	369	0.104746	Distal Intergenic	23	40126197	40233403	107207	1	ARHGAP28	XM_015103652.1	-130470	M3	Distal
chr5	72538895	72539202	308	*	133	0.0247458	Distal Intergenic	5	72441078	72456930	15853	1	MAT2B	XM_004009048.3	97817	M3	Distal
chr5	72538895	72539202	308	*	133	0.0247458	Distal Intergenic	5	72441078	72456930	15853	1	MAT2B	XM_004009048.3	97817	M3	Distal
chr18	1052731	1053347	617	*	308	0.0840678	Exon (XR_001436021.1/LOC101114216, exon 12 of 21)	18	1063946	1134079	70134	1	LOC101114216	XR_001021896.1	-10599	M3	Body
chr18	1052731	1053347	617	*	308	0.0840678	Exon (XR_001436021.1/LOC101114216, exon 12 of 21)	18	1063946	1134079	70134	1	LOC101114216	XR_001021896.1	-10599	M3	Body
chr1	96842306	96842783	478	*	278	0.0738983	Distal Intergenic	1	96877536	96877607	72	2	TRNAC-GCA	rna2017	34824	M3	Distal
chr1	96842306	96842783	478	*	278	0.0738983	Distal Intergenic	1	96877536	96877607	72	2	TRNAC-GCA	rna2017	34824	M3	Distal
chr22	49884561	49884782	222	*	100	0.0135593	Distal Intergenic	22	49881868	49884383	2516	1	PWWP2B	XM_015103299.1	2693	M3	Distal
chr22	49884561	49884782	222	*	100	0.0135593	Distal Intergenic	22	49881868	49884383	2516	1	PWWP2B	XM_015103299.1	2693	M3	Distal
chr9	13050974	13052071	1098	*	481	0.142712	Distal Intergenic	9	13063321	13079096	15776	1	LOC105612928	XR_001042471.1	-11250	M3	Distal
chr9	13050974	13052071	1098	*	481	0.142712	Distal Intergenic	9	13063321	13079096	15776	1	LOC105612928	XR_001042471.1	-11250	M3	Distal
chr16	31613390	31614930	1541	*	710	0.220339	Distal Intergenic	16	31583750	31588652	4903	1	LOC101115828	LOC101115828	29640	M3	Distal
chr2	216309637	216309895	259	*	126	0.0223729	Downstream (2-3kb)	2	216298962	216299476	515	1	LOC105610586	XR_001033221.1	10675	M3	Downstream
chr2	216309637	216309895	259	*	126	0.0223729	Downstream (2-3kb)	2	216298962	216299476	515	1	LOC105610586	XR_001033221.1	10675	M3	Downstream
chr8	10565519	10566463	945	*	155	0.0322034	Distal Intergenic	8	10569618	10587416	17799	1	PRSS35	XM_012182461.2	-3155	M3	Distal
chr8	10565519	10566463	945	*	155	0.0322034	Distal Intergenic	8	10569618	10587416	17799	1	PRSS35	XM_012182461.2	-3155	M3	Distal
chr13	27239092	27239312	221	*	89	0.00983051	Distal Intergenic	13	27260559	27319777	59219	1	PRPF18	XM_012188400.2	-21247	M3	Distal
chr13	27239092	27239312	221	*	89	0.00983051	Distal Intergenic	13	27260559	27319777	59219	1	PRPF18	XM_012188400.2	-21247	M3	Distal
chr16	31615565	31617424	1860	*	953	0.302712	Distal Intergenic	16	31583750	31588652	4903	1	LOC101115828	LOC101115828	31815	M3	Distal
chr16	31615565	31617424	1860	*	953	0.302712	Distal Intergenic	16	31583750	31588652	4903	1	LOC101115828	LOC101115828	31815	M3	Distal
chr5	10476600	10476835	236	*	116	0.0189831	Intron (XM_015095793.1CC1, intron 9 of 10)	5	10472612	10482776	10165	2	NACC1	XM_015095793.1	5941	M3	Body
chr5	10476600	10476835	236	*	116	0.0189831	Intron (XM_015095793.1CC1, intron 9 of 10)	5	10472612	10482776	10165	2	NACC1	XM_015095793.1	5941	M3	Body
chr23	27102458	27102680	223	*	110	0.0169492	Distal Intergenic	23	26573405	26573476	72	1	TRNAC-GCA	rna45170	529053	M3	Distal
chr23	27102458	27102680	223	*	110	0.0169492	Distal Intergenic	23	26573405	26573476	72	1	TRNAC-GCA	rna45170	529053	M3	Distal
chr8	643382	643661	280	*	146	0.0291525	Distal Intergenic	8	752981	753745	765	2	LOC106990493	LOC106990493	110084	M3	Distal
chr8	643382	643661	280	*	146	0.0291525	Distal Intergenic	8	752981	753745	765	2	LOC106990493	LOC106990493	110084	M3	Distal
chr14	350	793	444	*	202	0.0481356	Distal Intergenic	14	331445	332833	1389	1	LOC101113617	LOC101113617	-330652	M3	Distal
chr14	350	793	444	*	202	0.0481356	Distal Intergenic	14	331445	332833	1389	1	LOC101113617	LOC101113617	-330652	M3	Distal
chr2	215981514	215981788	275	*	136	0.0257627	Intron (XM_012145522.2/ABCA12, intron 37 of 53)	2	216122648	216136487	13840	1	LOC105610573	XR_001033213.1	-140860	M3	Body
chr2	215981514	215981788	275	*	136	0.0257627	Intron (XM_012145522.2/ABCA12, intron 37 of 53)	2	216122648	216136487	13840	1	LOC105610573	XR_001033213.1	-140860	M3	Body
chr14	50742421	50742663	243	*	113	0.0179661	Distal Intergenic	14	50731643	50733729	2087	1	LOC101108679	XM_015100028.1	10778	M3	Distal
chr14	50742421	50742663	243	*	113	0.0179661	Distal Intergenic	14	50731643	50733729	2087	1	LOC101108679	XM_015100028.1	10778	M3	Distal
chrX	24764123	24764425	303	*	157	0.0328814	Distal Intergenic	27	24825041	24826797	1757	1	LOC101111347	LOC101111347	-60616	M3	Distal
chrX	24764123	24764425	303	*	157	0.0328814	Distal Intergenic	27	24825041	24826797	1757	1	LOC101111347	LOC101111347	-60616	M3	Distal
chr13	56998456	56999243	788	*	632	0.193898	Intron (XM_012189437.2/APCDD1L, intron 1 of 4)	13	56984375	57126334	141960	1	APCDD1L	XM_012189437.2	14081	M3	Body
chr13	56998456	56999243	788	*	632	0.193898	Intron (XM_012189437.2/APCDD1L, intron 1 of 4)	13	56984375	57126334	141960	1	APCDD1L	XM_012189437.2	14081	M3	Body
chr9	52118201	52118621	421	*	146	0.0291525	Distal Intergenic	9	52418776	52422184	3409	1	LOC105611157	LOC105611157	-300155	M3	Distal
chr2	89005696	89006487	792	*	574	0.174237	Exon (LOC105611736/LOC105611736, exon 1 of 1)	2	89002931	89007677	4747	2	LOC105611736	LOC105611736	1190	M3	Body
chr2	227717109	227717321	213	*	112	0.0176271	Distal Intergenic	2	227601269	227617839	16571	2	LOC105610800	XR_001033593.2	-99270	M3	Distal
chr2	227717109	227717321	213	*	112	0.0176271	Distal Intergenic	2	227601269	227617839	16571	2	LOC105610800	XR_001033593.2	-99270	M3	Distal
chr9	21941	22677	737	*	338	0.0942373	Distal Intergenic	9	8925	12751	3827	1	LOC105615961	XR_001435094.1	13016	M3	Distal
chr9	21941	22677	737	*	338	0.0942373	Distal Intergenic	9	8925	12751	3827	1	LOC105615961	XR_001435094.1	13016	M3	Distal
chr9	21941	22677	737	*	338	0.0942373	Distal Intergenic	9	8925	12751	3827	1	LOC105615961	XR_001435094.1	13016	M3	Distal
chr7	50655861	50656144	284	*	130	0.0237288	Intron (XM_015097025.1/ZNF280D, intron 14 of 20)	7	50599803	50711863	112061	1	ZNF280D	XM_015097017.1	56058	M3	Body
chr7	50655861	50656144	284	*	130	0.0237288	Intron (XM_015097025.1/ZNF280D, intron 14 of 20)	7	50599803	50711863	112061	1	ZNF280D	XM_015097017.1	56058	M3	Body
chr2	218571604	218571868	265	*	136	0.0257627	Distal Intergenic	2	218415834	218428911	13078	2	LOC105606769	XR_001033295.2	-142693	M3	Distal
chr2	218571604	218571868	265	*	136	0.0257627	Distal Intergenic	2	218415834	218428911	13078	2	LOC105606769	XR_001033295.2	-142693	M3	Distal
chr2	24975850	24976509	660	*	493	0.14678	Distal Intergenic	2	24972476	24973631	1156	1	LOC105611657	LOC105611657	3374	M3	Distal
chr2	24975850	24976509	660	*	493	0.14678	Distal Intergenic	2	24972476	24973631	1156	1	LOC105611657	LOC105611657	3374	M3	Distal
chr1	223436973	223437479	507	*	359	0.101356	Distal Intergenic	1	223208570	223209039	470	1	LOC101103282	LOC101103282	228403	M3	Distal
chr1	223436973	223437479	507	*	359	0.101356	Distal Intergenic	1	223208570	223209039	470	1	LOC101103282	LOC101103282	228403	M3	Distal
chr11	54293300	54293495	196	*	96	0.0122034	Downstream (1-2kb)	11	54294813	54300028	5216	2	SPHK1	XM_012186531.2	6533	M3	Downstream
chr11	54293300	54293495	196	*	96	0.0122034	Downstream (1-2kb)	11	54294813	54300028	5216	2	SPHK1	XM_012186531.2	6533	M3	Downstream
chr1	10759683	10759880	198	*	62	0.000677966	Exon (XM_012097728.1/COL8A2, exon 5 of 6)	1	10756459	10761140	4682	2	COL8A2	XM_012097728.1	1260	M3	Body
chr1	10759683	10759880	198	*	62	0.000677966	Exon (XM_012097728.1/COL8A2, exon 5 of 6)	1	10756459	10761140	4682	2	COL8A2	XM_012097728.1	1260	M3	Body
chr2	160970235	160970911	677	*	236	0.059661	Distal Intergenic	2	161001850	161002365	516	1	LOC105609664	XR_001031745.2	-30939	M3	Distal
chr2	160970235	160970911	677	*	236	0.059661	Distal Intergenic	2	161001850	161002365	516	1	LOC105609664	XR_001031745.2	-30939	M3	Distal
chr16	1747	2137	391	*	123	0.0213559	Promoter (2-3kb)	16	4527	15912	11386	1	LOC106991653	XR_001435851.1	-2390	M3	Upstream
chr16	1747	2137	391	*	123	0.0213559	Promoter (2-3kb)	16	4527	15912	11386	1	LOC106991653	XR_001435851.1	-2390	M3	Upstream
chr19	1521500	1522786	1287	*	276	0.0732203	Intron (XM_015102202.1/NEK10, intron 6 of 20)	19	1366595	1548049	181455	2	NEK10	XM_015102202.1	25263	M3	Body
chr19	1521500	1522786	1287	*	276	0.0732203	Intron (XM_015102202.1/NEK10, intron 6 of 20)	19	1366595	1548049	181455	2	NEK10	XM_015102202.1	25263	M3	Body
chr21	31136303	31136681	379	*	194	0.0454237	Distal Intergenic	21	30984011	31126486	142476	2	ETS1	XM_012101895.1	-9817	M3	Distal
chr21	31136303	31136681	379	*	194	0.0454237	Distal Intergenic	21	30984011	31126486	142476	2	ETS1	XM_012101895.1	-9817	M3	Distal
chr11	45849413	45849624	212	*	136	0.0257627	Intron (XM_015098847.1/EFCAB13, intron 15 of 74)	11	45832066	46075483	243418	1	EFCAB13	XM_015098852.1	17347	M3	Body
chr11	45849413	45849624	212	*	136	0.0257627	Intron (XM_015098847.1/EFCAB13, intron 15 of 74)	11	45832066	46075483	243418	1	EFCAB13	XM_015098852.1	17347	M3	Body
chr2	89138689	89139563	875	*	211	0.0511864	Distal Intergenic	2	89137147	89138409	1263	1	LOC101105883	XM_004004406.3	1542	M3	Distal
chr2	89138689	89139563	875	*	211	0.0511864	Distal Intergenic	2	89137147	89138409	1263	1	LOC101105883	XM_004004406.3	1542	M3	Distal
chr9	23258	23460	203	*	69	0.00305085	Distal Intergenic	9	8925	12751	3827	1	LOC105615961	XR_001435094.1	14333	M3	Distal
chr9	23258	23460	203	*	69	0.00305085	Distal Intergenic	9	8925	12751	3827	1	LOC105615961	XR_001435094.1	14333	M3	Distal
chr23	83840	85249	1410	*	892	0.282034	Distal Intergenic	23	98061	99142	1082	1	LOC101105545	LOC101105545	-12812	M3	Distal
chr23	83840	85249	1410	*	892	0.282034	Distal Intergenic	23	98061	99142	1082	1	LOC101105545	LOC101105545	-12812	M3	Distal
chr1	96927514	96927959	446	*	225	0.0559322	Intron (XM_015091685.1/LOC101112943, intron 1 of 17)	1	96926632	96974290	47659	1	LOC101112943	XM_015091685.1	882	M3	Body
chr1	96927514	96927959	446	*	225	0.0559322	Intron (XM_015091685.1/LOC101112943, intron 1 of 17)	1	96926632	96974290	47659	1	LOC101112943	XM_015091685.1	882	M3	Body
chr9	17508822	17509095	274	*	141	0.0274576	Distal Intergenic	9	17263550	17457256	193707	1	FAM135B	XM_012183500.2	245272	M3	Distal
chr9	17508822	17509095	274	*	141	0.0274576	Distal Intergenic	9	17263550	17457256	193707	1	FAM135B	XM_012183500.2	245272	M3	Distal
chr1	96926658	96927193	536	*	274	0.0725424	5' UTR	1	96926632	96974290	47659	1	LOC101112943	XM_015091685.1	26	M3
chr1	96926658	96927193	536	*	274	0.0725424	5' UTR	1	96926632	96974290	47659	1	LOC101112943	XM_015091685.1	26	M3
chr10	76423801	76424294	494	*	138	0.0264407	Intron (XM_015098256.1/PCCA, intron 21 of 23)	10	76367299	76368377	1079	1	LOC105616229	XR_001043213.1	56502	M3	Body
chr10	76423801	76424294	494	*	138	0.0264407	Intron (XM_015098256.1/PCCA, intron 21 of 23)	10	76367299	76368377	1079	1	LOC105616229	XR_001043213.1	56502	M3	Body
chr9	13028099	13028456	358	*	193	0.0450847	Distal Intergenic	9	13017231	13025050	7820	2	LOC106991342	XR_001435096.1	-3049	M3	Distal
chr25	1608612	1608902	291	*	151	0.0308475	Intron (XM_012104934.2/GALNT2, intron 2 of 14)	25	1632521	1632593	73	1	TRNAE-UUC	rna47143	-23619	M3	Body
chr25	1608612	1608902	291	*	151	0.0308475	Intron (XM_012104934.2/GALNT2, intron 2 of 14)	25	1632521	1632593	73	1	TRNAE-UUC	rna47143	-23619	M3	Body
chr1	25688708	25689490	783	*	379	0.108136	Distal Intergenic	1	25515608	25664345	148738	2	EPS15	XM_015091971.1	-24363	M3	Distal
chr1	25688708	25689490	783	*	379	0.108136	Distal Intergenic	1	25515608	25664345	148738	2	EPS15	XM_015091971.1	-24363	M3	Distal
chr6	5644446	5645077	632	*	334	0.0928814	Distal Intergenic	6	5612972	5622104	9133	1	MAD2L1	XM_004009585.3	31474	M3	Distal
chr6	5644446	5645077	632	*	334	0.0928814	Distal Intergenic	6	5612972	5622104	9133	1	MAD2L1	XM_004009585.3	31474	M3	Distal
chr5	72340450	72340766	317	*	144	0.0284746	Distal Intergenic	5	72368361	72375547	7187	1	CCNG1	XM_004009046.3	-27595	M3	Distal
chr5	72340450	72340766	317	*	144	0.0284746	Distal Intergenic	5	72368361	72375547	7187	1	CCNG1	XM_004009046.3	-27595	M3	Distal
chr21	49019826	49020253	428	*	167	0.0362712	Distal Intergenic	21	49072306	49124001	51696	1	KRTAP5.4	NM_001009398.1	-52053	M3	Distal
chr21	49019826	49020253	428	*	167	0.0362712	Distal Intergenic	21	49072306	49124001	51696	1	KRTAP5.4	NM_001009398.1	-52053	M3	Distal
chr17	25053916	25054379	464	*	196	0.0461017	Distal Intergenic	17	24825623	24843706	18084	2	PCDH10	XM_015101514.1	-210210	M3	Distal
chr17	25053916	25054379	464	*	196	0.0461017	Distal Intergenic	17	24825623	24843706	18084	2	PCDH10	XM_015101514.1	-210210	M3	Distal
chr22	11395482	11395734	253	*	119	0.02	Distal Intergenic	22	11064853	11148849	83997	1	KIF20B	XM_012102528.2	330629	M3	Distal
chr22	11395482	11395734	253	*	119	0.02	Distal Intergenic	22	11064853	11148849	83997	1	KIF20B	XM_012102528.2	330629	M3	Distal
chr18	1046616	1046868	253	*	122	0.0210169	Intron (XR_001436021.1/LOC101114216, intron 11 of 20)	18	1041400	1134079	92680	1	LOC101114216	XR_001436030.1	5216	M3	Body
chr18	1046616	1046868	253	*	122	0.0210169	Intron (XR_001436021.1/LOC101114216, intron 11 of 20)	18	1041400	1134079	92680	1	LOC101114216	XR_001436030.1	5216	M3	Body
chr18	1060666	1061041	376	*	244	0.0623729	Promoter (2-3kb)	18	1063946	1134079	70134	1	LOC101114216	XR_001021896.1	-2905	M3	Upstream
chr18	1060666	1061041	376	*	244	0.0623729	Promoter (2-3kb)	18	1063946	1134079	70134	1	LOC101114216	XR_001021896.1	-2905	M3	Upstream
chr5	12601774	12602305	532	*	331	0.0918644	Intron (XM_015095826.1/LOC101117505, intron 3 of 16)	5	12590902	12617828	26927	1	LOC101117505	XM_015095826.1	10872	M3	Body
chr5	12601774	12602305	532	*	331	0.0918644	Intron (XM_015095826.1/LOC101117505, intron 3 of 16)	5	12590902	12617828	26927	1	LOC101117505	XM_015095826.1	10872	M3	Body
chr3	6808310	6808514	205	*	65	0.00169492	Promoter (<=1kb)	3	6808662	6815319	6658	1	C3H9orf50	XM_012175904.2	-148	M3	Upstream
chr3	6808310	6808514	205	*	65	0.00169492	Promoter (<=1kb)	3	6808662	6815319	6658	1	C3H9orf50	XM_012175904.2	-148	M3	Upstream
chr2	42407937	42409636	1700	*	1028	0.328136	Promoter (<=1kb)	2	42408582	42414620	6039	1	LOC105612581	XR_001433994.1	0	M3	Upstream
chrX	7090914	7091304	391	*	135	0.0254237	Distal Intergenic	27	7070445	7071173	729	1	LOC105605341	XR_001025052.2	20469	M3	Distal
chrX	7090914	7091304	391	*	135	0.0254237	Distal Intergenic	27	7070445	7071173	729	1	LOC105605341	XR_001025052.2	20469	M3	Distal
chr6	59940165	59940357	193	*	91	0.0105085	Intron (XM_015096456.1/APBB2, intron 1 of 19)	6	59598159	59975610	377452	2	APBB2	XM_015096464.1	35253	M3	Body
chr6	59940165	59940357	193	*	91	0.0105085	Intron (XM_015096456.1/APBB2, intron 1 of 19)	6	59598159	59975610	377452	2	APBB2	XM_015096464.1	35253	M3	Body
chr4	21314457	21314771	315	*	131	0.0240678	Distal Intergenic	4	21138762	21138833	72	2	TRNAC-GCA	rna14794	-175624	M3	Distal
chr23	77842	78261	420	*	290	0.0779661	Distal Intergenic	23	98061	99142	1082	1	LOC101105545	LOC101105545	-19800	M3	Distal
chr23	77842	78261	420	*	290	0.0779661	Distal Intergenic	23	98061	99142	1082	1	LOC101105545	LOC101105545	-19800	M3	Distal
chr11	15802	16009	208	*	103	0.0145763	Distal Intergenic	11	508585	513162	4578	1	LOC101117679	XM_012185122.2	-492576	M3	Distal
chr11	15802	16009	208	*	103	0.0145763	Distal Intergenic	11	508585	513162	4578	1	LOC101117679	XM_012185122.2	-492576	M3	Distal
chr1	121331207	121331578	372	*	187	0.0430508	Distal Intergenic	1	121312276	121325403	13128	1	MIS18A	XM_015091724.1	18931	M3	Distal
chr6	115550672	115550878	207	*	89	0.00983051	Distal Intergenic	6	115508068	115545824	37757	2	CFAP99	XM_015096316.1	-4848	M3	Distal
chr6	115550672	115550878	207	*	89	0.00983051	Distal Intergenic	6	115508068	115545824	37757	2	CFAP99	XM_015096316.1	-4848	M3	Distal
chr1	264846071	264846326	256	*	137	0.0261017	Intron (XM_015092696.1/RUNX1, intron 11 of 15)	1	264863238	264870945	7708	1	LOC106990890	XR_001433923.1	-16912	M3	Body
chr1	264846071	264846326	256	*	137	0.0261017	Intron (XM_015092696.1/RUNX1, intron 11 of 15)	1	264863238	264870945	7708	1	LOC106990890	XR_001433923.1	-16912	M3	Body
chr9	253311	253627	317	*	191	0.0444068	Distal Intergenic	9	230648	231784	1137	1	LOC106991329	XM_015097619.1	22663	M3	Distal
chr1	96839213	96839685	473	*	142	0.0277966	Distal Intergenic	1	96877536	96877607	72	2	TRNAC-GCA	rna2017	37922	M3	Distal
chr3	106335287	106335482	196	*	127	0.0227119	Distal Intergenic	3	106342683	106346788	4106	2	LOC106990993	LOC106990993	11306	M3	Distal
chr3	106335287	106335482	196	*	127	0.0227119	Distal Intergenic	3	106342683	106346788	4106	2	LOC106990993	LOC106990993	11306	M3	Distal
chr19	58956172	58956386	215	*	110	0.0169492	3' UTR	19	58952240	58956225	3986	1	HMCES	XM_015102184.1	3932	M3
chr1	96925824	96926224	401	*	148	0.0298305	Promoter (<=1kb)	1	96926632	96974290	47659	1	LOC101112943	XM_015091685.1	-408	M3	Upstream
chr1	96925824	96926224	401	*	148	0.0298305	Promoter (<=1kb)	1	96926632	96974290	47659	1	LOC101112943	XM_015091685.1	-408	M3	Upstream
chr11	31486508	31486892	385	*	203	0.0484746	Distal Intergenic	11	31513245	31513317	73	1	TRNAR-CCG	rna27186	-26353	M3	Distal
chr9	13047887	13048304	418	*	275	0.0728814	Distal Intergenic	9	13063321	13079096	15776	1	LOC105612928	XR_001042471.1	-15017	M3	Distal
chr9	13047887	13048304	418	*	275	0.0728814	Distal Intergenic	9	13063321	13079096	15776	1	LOC105612928	XR_001042471.1	-15017	M3	Distal
chr9	28557	28759	203	*	116	0.0189831	Distal Intergenic	9	8925	12751	3827	1	LOC105615961	XR_001435094.1	19632	M3	Distal
chr1	96928557	96929290	734	*	303	0.0823729	Exon (XM_015091685.1/LOC101112943, exon 2 of 18)	1	96926632	96974290	47659	1	LOC101112943	XM_015091685.1	1925	M3	Body
chr1	96968606	96968888	283	*	120	0.020339	Intron (XM_015091685.1/LOC101112943, intron 16 of 17)	1	96999134	96999205	72	1	TRNAQ-UUG	rna2022	-30246	M3	Body
chr1	96968606	96968888	283	*	120	0.020339	Intron (XM_015091685.1/LOC101112943, intron 16 of 17)	1	96999134	96999205	72	1	TRNAQ-UUG	rna2022	-30246	M3	Body
chr15	26774976	26775332	357	*	224	0.0555932	Distal Intergenic	15	26838105	26851464	13360	1	LOC105602190	XR_001435784.1	-62773	M3	Distal
chr15	26774976	26775332	357	*	224	0.0555932	Distal Intergenic	15	26838105	26851464	13360	1	LOC105602190	XR_001435784.1	-62773	M3	Distal
chr18	76327	76774	448	*	286	0.0766102	Distal Intergenic	18	222720	224152	1433	2	LOC105603010	LOC105603010	147378	M3	Distal
chr18	76327	76774	448	*	286	0.0766102	Distal Intergenic	18	222720	224152	1433	2	LOC105603010	LOC105603010	147378	M3	Distal
chr7	2384	2738	355	*	220	0.0542373	Distal Intergenic	7	145909	148451	2543	2	LOC105613993	LOC105613993	145713	M3	Distal
chr7	2384	2738	355	*	220	0.0542373	Distal Intergenic	7	145909	148451	2543	2	LOC105613993	LOC105613993	145713	M3	Distal
chr2	111798890	111799175	286	*	167	0.0362712	Distal Intergenic	2	111713203	111714396	1194	1	LOC101123441	XM_012129793.2	85687	M3	Distal
chr2	111798890	111799175	286	*	167	0.0362712	Distal Intergenic	2	111713203	111714396	1194	1	LOC101123441	XM_012129793.2	85687	M3	Distal
chr18	28604	28803	200	*	73	0.00440678	Distal Intergenic	18	222720	224152	1433	2	LOC105603010	LOC105603010	195349	M3	Distal
chr18	28604	28803	200	*	73	0.00440678	Distal Intergenic	18	222720	224152	1433	2	LOC105603010	LOC105603010	195349	M3	Distal
chr6	113493395	113493621	227	*	108	0.0162712	Intron (XM_015096655.1/AFAP1, intron 2 of 16)	6	113413933	113509593	95661	2	AFAP1	XM_015096655.1	15972	M3	Body
chr6	113493395	113493621	227	*	108	0.0162712	Intron (XM_015096655.1/AFAP1, intron 2 of 16)	6	113413933	113509593	95661	2	AFAP1	XM_015096655.1	15972	M3	Body
chr10	47181157	47181352	196	*	60	0	Distal Intergenic	10	46529465	46959631	430167	2	DACH1	XM_012184752.2	-221526	M3	Distal
chr10	47181157	47181352	196	*	60	0	Distal Intergenic	10	46529465	46959631	430167	2	DACH1	XM_012184752.2	-221526	M3	Distal
chr22	11394734	11395164	431	*	310	0.0847458	Distal Intergenic	22	11064853	11148849	83997	1	KIF20B	XM_012102528.2	329881	M3	Distal
chr22	11394734	11395164	431	*	310	0.0847458	Distal Intergenic	22	11064853	11148849	83997	1	KIF20B	XM_012102528.2	329881	M3	Distal
chr8	6706857	6707440	584	*	327	0.0905085	Distal Intergenic	8	6645887	6673013	27127	1	LOC101120337	LOC101120337	60970	M3	Distal
chr8	6706857	6707440	584	*	327	0.0905085	Distal Intergenic	8	6645887	6673013	27127	1	LOC101120337	LOC101120337	60970	M3	Distal
chr14	49871899	49872307	409	*	304	0.0827119	Intron (XM_012190471.2/CNFN, intron 7 of 7)	14	49862032	49883113	21082	1	CNFN	XM_012190471.2	9867	M3	Body
chr14	49871899	49872307	409	*	304	0.0827119	Intron (XM_012190471.2/CNFN, intron 7 of 7)	14	49862032	49883113	21082	1	CNFN	XM_012190471.2	9867	M3	Body
chr1	254106060	254106259	200	*	97	0.0125424	Intron (XM_015092655.1/TMEM108, intron 2 of 6)	1	254168368	254171561	3194	1	LOC106990887	LOC106990887	-62109	M3	Body
chr9	255826	256008	183	*	103	0.0145763	Distal Intergenic	9	230648	231784	1137	1	LOC106991329	XM_015097619.1	25178	M3	Distal
chr9	255826	256008	183	*	103	0.0145763	Distal Intergenic	9	230648	231784	1137	1	LOC106991329	XM_015097619.1	25178	M3	Distal
chr1	101960832	101961411	580	*	274	0.0725424	5' UTR	1	101960825	101961957	1133	1	PRD-SPRRII	NM_001009459.1	7	M3
chr1	178010812	178011328	517	*	237	0.06	Promoter (<=1kb)	1	177467699	178011010	543312	2	LOC105602007	XR_001020604.2	0	M3	Upstream
chr1	178010812	178011328	517	*	237	0.06	Promoter (<=1kb)	1	177467699	178011010	543312	2	LOC105602007	XR_001020604.2	0	M3	Upstream
chr19	18	485	468	*	114	0.0183051	Distal Intergenic	19	85581	87119	1539	2	LOC105603319	XR_001022366.1	86634	M3	Distal
chr19	18	485	468	*	114	0.0183051	Distal Intergenic	19	85581	87119	1539	2	LOC105603319	XR_001022366.1	86634	M3	Distal
chrX	8555463	8555686	224	*	117	0.019322	Distal Intergenic	27	8630737	8668963	38227	2	LOC105605347	XR_001025058.2	113277	M3	Distal
chrX	8555463	8555686	224	*	117	0.019322	Distal Intergenic	27	8630737	8668963	38227	2	LOC105605347	XR_001025058.2	113277	M3	Distal
chr1	19886566	19886949	384	*	173	0.0383051	Promoter (<=1kb)	1	19883179	19886602	3424	2	LOC101111334	XM_004003526.3	0	M3	Upstream
chr1	19886566	19886949	384	*	173	0.0383051	Promoter (<=1kb)	1	19883179	19886602	3424	2	LOC101111334	XM_004003526.3	0	M3	Upstream
chr1	153027585	153027786	202	*	111	0.0172881	Distal Intergenic	1	153197392	153197463	72	2	TRNAC-GCA	rna3272	169677	M3	Distal
chr1	153027585	153027786	202	*	111	0.0172881	Distal Intergenic	1	153197392	153197463	72	2	TRNAC-GCA	rna3272	169677	M3	Distal
chr3	105578209	105578547	339	*	164	0.0352542	Distal Intergenic	3	105683877	105690539	6663	1	LOC105611974	XM_012173905.2	-105330	M3	Distal
chr3	105578209	105578547	339	*	164	0.0352542	Distal Intergenic	3	105683877	105690539	6663	1	LOC105611974	XM_012173905.2	-105330	M3	Distal
chr25	39193803	39194018	216	*	94	0.0115254	Distal Intergenic	25	39208014	39208085	72	2	TRNAC-GCA	rna47854	14067	M3	Distal
chr25	39193803	39194018	216	*	94	0.0115254	Distal Intergenic	25	39208014	39208085	72	2	TRNAC-GCA	rna47854	14067	M3	Distal
chr2	46338465	46338936	472	*	230	0.0576271	Distal Intergenic	2	45920304	45929979	9676	2	LOC105607498	XM_012120025.2	-408486	M3	Distal
chr2	46338465	46338936	472	*	230	0.0576271	Distal Intergenic	2	45920304	45929979	9676	2	LOC105607498	XM_012120025.2	-408486	M3	Distal
chrX	8412732	8413019	288	*	144	0.0284746	Promoter (1-2kb)	27	8410034	8410754	721	2	LOC106990249	XR_001436802.1	-1978	M3	Upstream
chrX	8412732	8413019	288	*	144	0.0284746	Promoter (1-2kb)	27	8410034	8410754	721	2	LOC106990249	XR_001436802.1	-1978	M3	Upstream
chr9	13825969	13826535	567	*	159	0.0335593	Exon (XM_004023172.3/EPPK1, exon 3 of 3)	9	13832281	13833399	1119	1	LOC105616111	XM_015097634.1	-5746	M3	Body
chr9	13825969	13826535	567	*	159	0.0335593	Exon (XM_004023172.3/EPPK1, exon 3 of 3)	9	13832281	13833399	1119	1	LOC105616111	XM_015097634.1	-5746	M3	Body
chr2	102194099	102194542	444	*	206	0.0494915	Promoter (<=1kb)	2	102194352	102390787	196436	1	HMBOX1	XM_012128560.2	0	M3	Upstream
chr2	102194099	102194542	444	*	206	0.0494915	Promoter (<=1kb)	2	102194352	102390787	196436	1	HMBOX1	XM_012128560.2	0	M3	Upstream
chr6	67320095	67320442	348	*	131	0.0240678	Promoter (<=1kb)	6	67060103	67319878	259776	2	FRYL	XM_015096495.1	-217	M3	Upstream
chr6	67320095	67320442	348	*	131	0.0240678	Promoter (<=1kb)	6	67060103	67319878	259776	2	FRYL	XM_015096495.1	-217	M3	Upstream
chr12	30643712	30644153	442	*	223	0.0552542	Promoter (<=1kb)	12	30598688	30643719	45032	2	DESI2	XM_004013651.3	0	M3	Upstream
chr12	30643712	30644153	442	*	223	0.0552542	Promoter (<=1kb)	12	30598688	30643719	45032	2	DESI2	XM_004013651.3	0	M3	Upstream
chr11	11227987	11228198	212	*	90	0.0101695	Distal Intergenic	11	11206800	11223420	16621	2	LOC101108146	LOC101108146	-4567	M3	Distal
chr11	11227987	11228198	212	*	90	0.0101695	Distal Intergenic	11	11206800	11223420	16621	2	LOC101108146	LOC101108146	-4567	M3	Distal
chr24	17845959	17846586	628	*	207	0.0498305	Distal Intergenic	24	17932793	17951045	18253	2	GP2	XM_012104188.2	104459	M3	Distal
chr4	55491756	55492123	368	*	223	0.0552542	Promoter (<=1kb)	4	55492142	55572714	80573	1	C4H7orf60	XM_004007878.2	-19	M3	Upstream
chr4	55491756	55492123	368	*	223	0.0552542	Promoter (<=1kb)	4	55492142	55572714	80573	1	C4H7orf60	XM_004007878.2	-19	M3	Upstream
chr4	117467066	117467294	229	*	124	0.0216949	Distal Intergenic	4	117488105	117524069	35965	1	RNF32	XM_012177397.2	-20811	M3	Distal
chr4	117467066	117467294	229	*	124	0.0216949	Distal Intergenic	4	117488105	117524069	35965	1	RNF32	XM_012177397.2	-20811	M3	Distal
chr1	253772997	253773317	321	*	162	0.0345763	Promoter (<=1kb)	1	253773102	253777735	4634	1	LOC105604376	XR_001023861.2	0	M3	Upstream
chr1	253772997	253773317	321	*	162	0.0345763	Promoter (<=1kb)	1	253773102	253777735	4634	1	LOC105604376	XR_001023861.2	0	M3	Upstream
chrX	85077874	85078692	819	*	650	0.2	Distal Intergenic	27	85048185	85048921	737	1	LOC101119697	XM_004022295.3	29689	M3	Distal
chr15	42645953	42646328	376	*	238	0.060339	Promoter (<=1kb)	15	42584902	42646017	61116	2	ZNF143	XM_012095789.2	0	M3	Upstream
chr15	42645953	42646328	376	*	238	0.060339	Promoter (<=1kb)	15	42584902	42646017	61116	2	ZNF143	XM_012095789.2	0	M3	Upstream
chr14	60671879	60672333	455	*	112	0.0176271	Intron (XM_015100127.1/ZFP28, intron 5 of 7)	14	60619191	60646274	27084	2	LOC101110701	XM_012095216.2	-25605	M3	Body
chr14	60671879	60672333	455	*	112	0.0176271	Intron (XM_015100127.1/ZFP28, intron 5 of 7)	14	60619191	60646274	27084	2	LOC101110701	XM_012095216.2	-25605	M3	Body
chr19	57355987	57356179	193	*	87	0.00915254	Promoter (<=1kb)	19	57248630	57356034	107405	2	LOC101108865	XM_015102495.1	0	M3	Upstream
chr9	43582622	43583139	518	*	203	0.0484746	Exon (XR_001042703.2/LOC105609782, exon 1 of 3)	9	43582573	43622028	39456	1	LOC105609782	XR_001042703.2	49	M3	Body
chr9	43582622	43583139	518	*	203	0.0484746	Exon (XR_001042703.2/LOC105609782, exon 1 of 3)	9	43582573	43622028	39456	1	LOC105609782	XR_001042703.2	49	M3	Body
chr12	63820701	63821131	431	*	268	0.0705085	Promoter (<=1kb)	12	63751466	63820780	69315	2	EDEM3	XM_012187720.2	0	M3	Upstream
chr12	63820701	63821131	431	*	268	0.0705085	Promoter (<=1kb)	12	63751466	63820780	69315	2	EDEM3	XM_012187720.2	0	M3	Upstream
chr9	67623730	67624066	337	*	171	0.0376271	Promoter (<=1kb)	9	67614338	67623817	9480	2	ENY2	XM_004011781.2	0	M3	Upstream
chr3	124163110	124163668	559	*	329	0.0911864	Promoter (<=1kb)	3	124072063	124163273	91211	2	CEP290	XM_012174053.2	0	M3	Upstream
chr3	124163110	124163668	559	*	329	0.0911864	Promoter (<=1kb)	3	124072063	124163273	91211	2	CEP290	XM_012174053.2	0	M3	Upstream
chr2	24465336	24466064	729	*	596	0.181695	Distal Intergenic	2	24296096	24297438	1343	1	GADD45G	XM_015093022.1	169240	M3	Distal
chr2	24465336	24466064	729	*	596	0.181695	Distal Intergenic	2	24296096	24297438	1343	1	GADD45G	XM_015093022.1	169240	M3	Distal
chr16	31591046	31591545	500	*	398	0.114576	Distal Intergenic	16	31583750	31588652	4903	1	LOC101115828	LOC101115828	7296	M3	Distal
chr16	31591046	31591545	500	*	398	0.114576	Distal Intergenic	16	31583750	31588652	4903	1	LOC101115828	LOC101115828	7296	M3	Distal
chr24	29054387	29054588	202	*	100	0.0135593	Exon (XM_015103905.1/WBSCR17, exon 10 of 12)	24	29050161	29050233	73	1	TRNAG-CCC	rna46696	4226	M3	Body
chr1	69496377	69496664	288	*	148	0.0298305	Promoter (<=1kb)	1	69476196	69496560	20365	2	TMED5	XM_004002203.3	0	M3	Upstream
chr1	69496377	69496664	288	*	148	0.0298305	Promoter (<=1kb)	1	69476196	69496560	20365	2	TMED5	XM_004002203.3	0	M3	Upstream
chrX	85081103	85081370	268	*	125	0.0220339	Distal Intergenic	27	85048185	85048921	737	1	LOC101119697	XM_004022295.3	32918	M3	Distal
chr4	48266236	48266725	490	*	242	0.0616949	Promoter (<=1kb)	4	48266647	48297294	30648	1	HBP1	XM_004007846.3	0	M3	Upstream
chr4	48266236	48266725	490	*	242	0.0616949	Promoter (<=1kb)	4	48266647	48297294	30648	1	HBP1	XM_004007846.3	0	M3	Upstream
chr17	5903107	5903965	859	*	140	0.0271186	Intron (XM_015101382.1/GATB, intron 9 of 12)	17	5833517	5933319	99803	1	GATB	XM_015101382.1	69590	M3	Body
chr17	5903107	5903965	859	*	140	0.0271186	Intron (XM_015101382.1/GATB, intron 9 of 12)	17	5833517	5933319	99803	1	GATB	XM_015101382.1	69590	M3	Body
chr9	4987	5253	267	*	144	0.0284746	Distal Intergenic	9	8925	12751	3827	1	LOC105615961	XR_001435094.1	-3672	M3	Distal
chr1	96963576	96964287	712	*	472	0.139661	Exon (XM_015091685.1/LOC101112943, exon 15 of 18)	1	96999134	96999205	72	1	TRNAQ-UUG	rna2022	-34847	M3	Body
chr3	132822377	132823185	809	*	226	0.0562712	Promoter (<=1kb)	3	132783516	132822319	38804	2	SP1	XM_012174191.2	-58	M3	Upstream
chr3	132822377	132823185	809	*	226	0.0562712	Promoter (<=1kb)	3	132783516	132822319	38804	2	SP1	XM_012174191.2	-58	M3	Upstream
chr7	68025025	68025546	522	*	195	0.0457627	Distal Intergenic	7	67977399	67978134	736	2	LOC101116579	XR_001041799.2	-46891	M3	Distal
chr7	68025025	68025546	522	*	195	0.0457627	Distal Intergenic	7	67977399	67978134	736	2	LOC101116579	XR_001041799.2	-46891	M3	Distal
chr1	96929394	96929994	601	*	298	0.080678	Exon (XM_015091685.1/LOC101112943, exon 2 of 18)	1	96926632	96974290	47659	1	LOC101112943	XM_015091685.1	2762	M3	Body
chr2	56856459	56856899	441	*	272	0.0718644	Promoter (<=1kb)	2	56693997	56855754	161758	2	TLE4	XM_015093174.1	-705	M3	Upstream
chr2	56856459	56856899	441	*	272	0.0718644	Promoter (<=1kb)	2	56693997	56855754	161758	2	TLE4	XM_015093174.1	-705	M3	Upstream
chr18	53606703	53607030	328	*	178	0.04	Promoter (<=1kb)	18	53570142	53606771	36630	2	KLHL28	XM_012098867.2	0	M3	Upstream
chr1	86670190	86670834	645	*	470	0.138983	5' UTR	1	86669924	86691809	21886	1	RBM15	XM_012178197.2	266	M3
chr1	86670190	86670834	645	*	470	0.138983	5' UTR	1	86669924	86691809	21886	1	RBM15	XM_012178197.2	266	M3
chr2	89263750	89264222	473	*	165	0.0355932	Distal Intergenic	2	89257046	89258012	967	1	TP-1	NM_001123399.1	6704	M3	Distal
chr25	1606992	1608133	1142	*	136	0.0257627	Intron (XM_012104934.2/GALNT2, intron 2 of 14)	25	1632521	1632593	73	1	TRNAE-UUC	rna47143	-24388	M3	Body
chr4	55906496	55906898	403	*	143	0.0281356	Promoter (<=1kb)	4	55880975	55906133	25159	2	IFRD1	XM_012176784.2	-363	M3	Upstream
chr25	2404677	2404883	207	*	83	0.00779661	Promoter (<=1kb)	25	2405652	2411186	5535	1	LOC101108983	LOC101108983	-769	M3	Upstream
chrX	76437165	76437416	252	*	121	0.020678	Distal Intergenic	27	76476351	76501236	24886	1	LOC101116810	LOC101116810	-38935	M3	Distal
chrX	24233083	24234273	1191	*	341	0.0952542	Distal Intergenic	27	24387780	24438822	51043	2	LOC105605406	XR_001436804.1	204549	M3	Distal
chrX	24233083	24234273	1191	*	341	0.0952542	Distal Intergenic	27	24387780	24438822	51043	2	LOC105605406	XR_001436804.1	204549	M3	Distal
chr11	8358	8561	204	*	106	0.0155932	Distal Intergenic	11	508585	513162	4578	1	LOC101117679	XM_012185122.2	-500024	M3	Distal
chr11	8358	8561	204	*	106	0.0155932	Distal Intergenic	11	508585	513162	4578	1	LOC101117679	XM_012185122.2	-500024	M3	Distal
chr15	51666980	51667383	404	*	231	0.0579661	Promoter (<=1kb)	15	51545494	51667089	121596	2	C2CD3	XM_004016315.3	0	M3	Upstream
chr15	51666980	51667383	404	*	231	0.0579661	Promoter (<=1kb)	15	51545494	51667089	121596	2	C2CD3	XM_004016315.3	0	M3	Upstream
chr3	180704429	180704933	505	*	368	0.104407	Promoter (<=1kb)	3	180697827	180704741	6915	2	ALG10	XM_004006737.3	0	M3	Upstream
chr13	61173242	61173431	190	*	100	0.0135593	Intron (XM_015099828.1/NOL4L, intron 1 of 12)	13	61088528	61216289	127762	2	NOL4L	XM_015099828.1	42858	M3	Body
chr13	61173242	61173431	190	*	100	0.0135593	Intron (XM_015099828.1/NOL4L, intron 1 of 12)	13	61088528	61216289	127762	2	NOL4L	XM_015099828.1	42858	M3	Body
chr16	17027913	17028337	425	*	157	0.0328814	Promoter (<=1kb)	16	17028145	17038482	10338	1	DIMT1	XM_015101287.1	0	M3	Upstream
chr14	49956813	49957363	551	*	204	0.0488136	Intron (XM_012190467.2/CIC, intron 1 of 24)	14	49930262	49957981	27720	2	CIC	XM_012190467.2	618	M3	Body
chr14	49956813	49957363	551	*	204	0.0488136	Intron (XM_012190467.2/CIC, intron 1 of 24)	14	49930262	49957981	27720	2	CIC	XM_012190467.2	618	M3	Body
chr3	62217754	62218159	406	*	163	0.0349153	Promoter (<=1kb)	3	62217932	62219343	1412	1	SOWAHC	XM_012170629.2	0	M3	Upstream
chr3	62217754	62218159	406	*	163	0.0349153	Promoter (<=1kb)	3	62217932	62219343	1412	1	SOWAHC	XM_012170629.2	0	M3	Upstream
chr13	41062597	41062825	229	*	116	0.0189831	Promoter (2-3kb)	13	41065083	41065588	506	1	NXT1	XM_012188572.2	-2258	M3	Upstream
chr13	41062597	41062825	229	*	116	0.0189831	Promoter (2-3kb)	13	41065083	41065588	506	1	NXT1	XM_012188572.2	-2258	M3	Upstream
chr24	17846774	17847503	730	*	254	0.0657627	Distal Intergenic	24	17932793	17951045	18253	2	GP2	XM_012104188.2	103542	M3	Distal
chr24	17846774	17847503	730	*	254	0.0657627	Distal Intergenic	24	17932793	17951045	18253	2	GP2	XM_012104188.2	103542	M3	Distal
chr3	45352635	45353198	564	*	306	0.0833898	Promoter (<=1kb)	3	44995109	45352441	357333	2	EHBP1	XM_004005849.3	-194	M3	Upstream
chr1	28269013	28269563	551	*	355	0.1	Promoter (<=1kb)	1	28269381	28311178	41798	1	TCEANC2	XM_012149815.2	0	M3	Upstream
chr8	75052207	75052484	278	*	142	0.0277966	Promoter (<=1kb)	8	75052406	75063671	11266	1	ARMT1	XM_004011414.3	0	M3	Upstream
chr5	80170574	80170866	293	*	142	0.0277966	Promoter (<=1kb)	5	80121053	80170671	49619	2	TMEM167A	XM_004009064.2	0	M3	Upstream
chr5	54801113	54801480	368	*	195	0.0457627	Promoter (<=1kb)	5	54734150	54801170	67021	2	LARS	XM_004008921.3	0	M3	Upstream
chr3	132507066	132507415	350	*	136	0.0257627	Promoter (<=1kb)	3	132507288	132520377	13090	1	CALCOCO1	XR_001039109.2	0	M3	Upstream
chr7	23093567	23093992	426	*	213	0.0518644	Promoter (<=1kb)	7	23093952	23138772	44821	1	HNRNPC	XM_012181032.2	0	M3	Upstream
chr24	26791668	26792260	593	*	207	0.0498305	Promoter (<=1kb)	24	26791691	26804077	12387	1	FBRS	XM_015104172.1	0	M3	Upstream
chr2	174835607	174836016	410	*	254	0.0657627	Promoter (<=1kb)	2	174799517	174835605	36089	2	CCNT2	XM_012139105.2	-2	M3	Upstream
chr1	119968769	119969181	413	*	211	0.0511864	Promoter (<=1kb)	1	119969086	120004706	35621	1	CRYZL1	XM_004002757.3	0	M3	Upstream
chr14	47691533	47691855	323	*	179	0.040339	Promoter (<=1kb)	14	47671990	47691700	19711	2	SIRT2	XM_015100571.1	0	M3	Upstream
chr3	79921182	79921643	462	*	290	0.0779661	Distal Intergenic	3	79950485	79951315	831	2	LOC101112892	LOC101112892	29672	M3	Distal
chr7	58021120	58021502	383	*	182	0.0413559	Promoter (<=1kb)	7	58021237	58060221	38985	1	COPS2	XM_004010627.3	0	M3	Upstream
chr23	50079534	50080351	818	*	322	0.0888136	Promoter (<=1kb)	23	50075371	50079757	4387	2	CXXC1	XM_015103551.1	0	M3	Upstream
chr2	53202619	53202938	320	*	128	0.0230508	Promoter (<=1kb)	2	53193992	53202676	8685	2	DNAJB5	XM_004004293.3	0	M3	Upstream
chr1	63313026	63313411	386	*	243	0.0620339	Promoter (<=1kb)	1	63276949	63313289	36341	2	LOC101117287	XM_004002164.3	0	M3	Upstream
chr6	41791390	41791759	370	*	250	0.0644068	Intron (XM_015096412.1/ADGRA3, intron 15 of 17)	6	41861787	41862469	683	1	LOC105611900	LOC105611900	-70028	M3	Body
chr7	67459541	67459952	412	*	165	0.0355932	Promoter (<=1kb)	7	67459988	67518849	58862	1	ARID4A	XM_012181719.2	-36	M3	Upstream
chr11	26604507	26605277	771	*	639	0.196271	Promoter (<=1kb)	11	26604865	26609847	4983	1	EIF5A	XM_012185106.1	0	M3	Upstream
chr13	62234379	62235119	741	*	467	0.137966	Intron (XM_004014496.3/SNTA1, intron 2 of 7)	13	62218316	62248073	29758	2	SNTA1	XM_004014496.3	12954	M3	Body
chr15	78949389	78949803	415	*	271	0.0715254	Promoter (2-3kb)	15	78907390	78947370	39981	2	LPXN	XM_004016492.3	-2019	M3	Upstream
chr16	32575558	32575918	361	*	154	0.0318644	Promoter (<=1kb)	16	32554430	32575711	21282	2	C16H5orf51	XM_012096987.2	0	M3	Upstream
chr22	38624844	38625230	387	*	192	0.0447458	Promoter (<=1kb)	22	38602619	38624612	21994	2	TIAL1	XM_004020232.2	-232	M3	Upstream
chr9	29195559	29195982	424	*	198	0.0467797	Promoter (<=1kb)	9	29177653	29195294	17642	2	WDYHV1	XM_012183610.2	-265	M3	Upstream
chr2	133837438	133838190	753	*	379	0.108136	Promoter (<=1kb)	2	133837898	133917849	79952	1	ATF2	XM_004004570.3	0	M3	Upstream
chr13	23373463	23374008	546	*	203	0.0484746	Distal Intergenic	13	23256739	23346788	90050	2	C13H10orf67	XM_012188334.2	-26675	M3	Distal
chr21	17372422	17372855	434	*	300	0.0813559	Promoter (<=1kb)	21	17372782	17490515	117734	1	INTS4	XM_004019432.3	0	M3	Upstream
chr26	18032449	18032724	276	*	119	0.02	Promoter (<=1kb)	26	17940548	18032288	91741	2	PCM1	XM_012105810.2	-161	M3	Upstream
chr11	26855754	26856185	432	*	201	0.0477966	Promoter (<=1kb)	11	26842270	26855840	13571	2	FXR2	XM_015098625.1	0	M3	Upstream
chr11	44117221	44117639	419	*	255	0.0661017	Promoter (<=1kb)	11	44089746	44117345	27600	2	DCAKD	XM_012186223.2	0	M3	Upstream
chrX	56338451	56339330	880	*	191	0.0477327	Distal Intergenic	27	56285596	56287880	2285	1	LOC101119962	XM_015104918.1	52855	M6	Distal
chrX	56338451	56339330	880	*	191	0.0477327	Distal Intergenic	27	56285596	56287880	2285	1	LOC101119962	XM_015104918.1	52855	M6	Distal
chr23	1218901	1219198	298	*	147	0.032731	Distal Intergenic	23	1412445	1412516	72	2	TRNAC-GCA	rna44961	193318	M6	Distal
chr23	1218901	1219198	298	*	147	0.032731	Distal Intergenic	23	1412445	1412516	72	2	TRNAC-GCA	rna44961	193318	M6	Distal
chrX	56326982	56329674	2693	*	482	0.146949	Distal Intergenic	27	56285596	56287880	2285	1	LOC101119962	XM_015104918.1	41386	M6	Distal
chrX	56326982	56329674	2693	*	482	0.146949	Distal Intergenic	27	56285596	56287880	2285	1	LOC101119962	XM_015104918.1	41386	M6	Distal
chr19	57424818	57425173	356	*	166	0.039209	Intron (XM_012100269.2/C19H3orf20, intron 10 of 15)	19	57408642	57467899	59258	2	C19H3orf20	XM_012100269.2	42726	M6	Body
chr19	57424818	57425173	356	*	166	0.039209	Intron (XM_012100269.2/C19H3orf20, intron 10 of 15)	19	57408642	57467899	59258	2	C19H3orf20	XM_012100269.2	42726	M6	Body
chrX	56326087	56326662	576	*	159	0.0368224	Distal Intergenic	27	56285596	56287880	2285	1	LOC101119962	XM_015104918.1	40491	M6	Distal
chrX	56326087	56326662	576	*	159	0.0368224	Distal Intergenic	27	56285596	56287880	2285	1	LOC101119962	XM_015104918.1	40491	M6	Distal
chr17	38956041	38956578	538	*	272	0.0753495	Distal Intergenic	17	39050184	39051585	1402	2	LOC101111319	XM_015101389.1	95007	M6	Distal
chr17	38956041	38956578	538	*	272	0.0753495	Distal Intergenic	17	39050184	39051585	1402	2	LOC101111319	XM_015101389.1	95007	M6	Distal
chr24	9696776	9697695	920	*	712	0.225367	Intron (XM_012104108.2/CLEC16A, intron 11 of 21)	24	9614031	9794294	180264	1	CLEC16A	XM_012104108.2	82745	M6	Body
chr24	9696776	9697695	920	*	712	0.225367	Intron (XM_012104108.2/CLEC16A, intron 11 of 21)	24	9614031	9794294	180264	1	CLEC16A	XM_012104108.2	82745	M6	Body
chr6	19457028	19457488	461	*	254	0.0692124	Intron (XM_015096386.1/GSTCD, intron 5 of 11)	6	19406548	19548040	141493	2	GSTCD	XM_015096386.1	90552	M6	Body
chr6	19457028	19457488	461	*	254	0.0692124	Intron (XM_015096386.1/GSTCD, intron 5 of 11)	6	19406548	19548040	141493	2	GSTCD	XM_015096386.1	90552	M6	Body
chrX	56339659	56340333	675	*	442	0.133311	Distal Intergenic	27	56285596	56287880	2285	1	LOC101119962	XM_015104918.1	54063	M6	Distal
chrX	56339659	56340333	675	*	442	0.133311	Distal Intergenic	27	56285596	56287880	2285	1	LOC101119962	XM_015104918.1	54063	M6	Distal
chr3	100574622	100575068	447	*	249	0.0675077	Distal Intergenic	3	100644064	100655232	11169	2	PDCL3	XM_004006133.2	80164	M6	Distal
chr3	100574622	100575068	447	*	249	0.0675077	Distal Intergenic	3	100644064	100655232	11169	2	PDCL3	XM_004006133.2	80164	M6	Distal
chr4	76502741	76503109	369	*	221	0.0579611	Intron (XM_004007973.3/RAMP3, intron 1 of 2)	4	76490458	76515462	25005	2	RAMP3	XM_004007973.3	12353	M6	Body
chr4	76502741	76503109	369	*	221	0.0579611	Intron (XM_004007973.3/RAMP3, intron 1 of 2)	4	76490458	76515462	25005	2	RAMP3	XM_004007973.3	12353	M6	Body
chr2	246879218	246879580	363	*	214	0.0555745	Intron (XM_015092880.1/PAX7, intron 5 of 16)	2	246748128	246898839	150712	2	PAX7	XM_015092880.1	19259	M6	Body
chr2	246879218	246879580	363	*	214	0.0555745	Intron (XM_015092880.1/PAX7, intron 5 of 16)	2	246748128	246898839	150712	2	PAX7	XM_015092880.1	19259	M6	Body
chr19	58981192	58981671	480	*	220	0.0576202	Distal Intergenic	19	58967953	58969103	1151	2	LOC101106288	XM_004018554.3	-12089	M6	Distal
chr19	58981192	58981671	480	*	220	0.0576202	Distal Intergenic	19	58967953	58969103	1151	2	LOC101106288	XM_004018554.3	-12089	M6	Distal
chr11	58187644	58187956	313	*	141	0.0306853	Distal Intergenic	11	57837715	57891074	53360	1	LOC105606322	XR_001435363.1	349929	M6	Distal
chr11	58187644	58187956	313	*	141	0.0306853	Distal Intergenic	11	57837715	57891074	53360	1	LOC105606322	XR_001435363.1	349929	M6	Distal
chr22	50021378	50022918	1541	*	320	0.091715	Intron (XM_015103300.1/INPP5A, intron 1 of 26)	22	49974649	50147173	172525	1	INPP5A	XM_015103300.1	46729	M6	Body
chr22	50021378	50022918	1541	*	320	0.091715	Intron (XM_015103300.1/INPP5A, intron 1 of 26)	22	49974649	50147173	172525	1	INPP5A	XM_015103300.1	46729	M6	Body
chr2	111790797	111791850	1054	*	463	0.140471	Distal Intergenic	2	111713203	111714396	1194	1	LOC101123441	XM_012129793.2	77594	M6	Distal
chr2	111790797	111791850	1054	*	463	0.140471	Distal Intergenic	2	111713203	111714396	1194	1	LOC101123441	XM_012129793.2	77594	M6	Distal
chr3	4876082	4876377	296	*	146	0.03239	Distal Intergenic	3	4785292	4793238	7947	1	LOC105612405	XR_001036100.1	90790	M6	Distal
chr3	4876082	4876377	296	*	146	0.03239	Distal Intergenic	3	4785292	4793238	7947	1	LOC105612405	XR_001036100.1	90790	M6	Distal
chr7	86553436	86554033	598	*	271	0.0750085	Intron (XR_001041942.1/NRXN3, intron 4 of 20)	7	86702412	88044716	1342305	1	NRXN3	XM_015096694.1	-148379	M6	Body
chr7	86553436	86554033	598	*	271	0.0750085	Intron (XR_001041942.1/NRXN3, intron 4 of 20)	7	86702412	88044716	1342305	1	NRXN3	XM_015096694.1	-148379	M6	Body
chr15	40140931	40141282	352	*	163	0.0381862	Distal Intergenic	15	39961936	40117702	155767	2	MICAL2	XM_015101031.1	-23229	M6	Distal
chr15	40140931	40141282	352	*	163	0.0381862	Distal Intergenic	15	39961936	40117702	155767	2	MICAL2	XM_015101031.1	-23229	M6	Distal
chr9	14586	15641	1056	*	535	0.165019	Distal Intergenic	9	8925	12751	3827	1	LOC105615961	XR_001435094.1	5661	M6	Distal
chr9	14586	15641	1056	*	535	0.165019	Distal Intergenic	9	8925	12751	3827	1	LOC105615961	XR_001435094.1	5661	M6	Distal
chr18	66356277	66356899	623	*	266	0.0733038	Exon (XR_001022338.1/LOC101104348, exon 2 of 2)	18	66350575	66352293	1719	1	LOC105603273	XR_001436128.1	5702	M6	Body
chr18	66356277	66356899	623	*	266	0.0733038	Exon (XR_001022338.1/LOC101104348, exon 2 of 2)	18	66350575	66352293	1719	1	LOC105603273	XR_001436128.1	5702	M6	Body
chr1	247006469	247006879	411	*	198	0.0501193	Distal Intergenic	1	246232349	246966970	734622	2	CLSTN2	XM_012102417.2	-39499	M6	Distal
chr1	247006469	247006879	411	*	198	0.0501193	Distal Intergenic	1	246232349	246966970	734622	2	CLSTN2	XM_012102417.2	-39499	M6	Distal
chr1	118657575	118658230	656	*	197	0.0497784	Intron (XR_001433832.1/LOC101111513, intron 1 of 3)	1	118621887	118668300	46414	1	LOC101111513	XM_012185933.2	35688	M6	Body
chr1	118657575	118658230	656	*	197	0.0497784	Intron (XR_001433832.1/LOC101111513, intron 1 of 3)	1	118621887	118668300	46414	1	LOC101111513	XM_012185933.2	35688	M6	Body
chr12	6809301	6809905	605	*	464	0.140811	Distal Intergenic	12	6403449	6416736	13288	1	LOC105613629	XR_001435374.1	405852	M6	Distal
chr12	6809301	6809905	605	*	464	0.140811	Distal Intergenic	12	6403449	6416736	13288	1	LOC105613629	XR_001435374.1	405852	M6	Distal
chr4	75837026	75837265	240	*	122	0.0242073	Distal Intergenic	4	75542292	75548675	6384	2	LOC105615056	XR_001434521.1	-288351	M6	Distal
chr4	75837026	75837265	240	*	122	0.0242073	Distal Intergenic	4	75542292	75548675	6384	2	LOC105615056	XR_001434521.1	-288351	M6	Distal
chr15	17475420	17475726	307	*	150	0.0337538	Intron (XM_004016543.3/C15H11orf65, intron 8 of 8)	15	17472894	17590110	117217	2	C15H11orf65	XM_004016543.3	114384	M6	Body
chr15	17475420	17475726	307	*	150	0.0337538	Intron (XM_004016543.3/C15H11orf65, intron 8 of 8)	15	17472894	17590110	117217	2	C15H11orf65	XM_004016543.3	114384	M6	Body
chr5	107831883	107832350	468	*	230	0.0610297	Distal Intergenic	5	107760099	107777357	17259	2	STARD4	XM_004009572.3	-54526	M6	Distal
chr5	107831883	107832350	468	*	230	0.0610297	Distal Intergenic	5	107760099	107777357	17259	2	STARD4	XM_004009572.3	-54526	M6	Distal
chrX	65874343	65875090	748	*	258	0.0705762	Exon (XR_001025227.2/LOC105605515, exon 1 of 3)	27	65874259	65880885	6627	1	LOC105605515	XR_001025227.2	84	M6	Body
chrX	65874343	65875090	748	*	258	0.0705762	Exon (XR_001025227.2/LOC105605515, exon 1 of 3)	27	65874259	65880885	6627	1	LOC105605515	XR_001025227.2	84	M6	Body
chr25	1927	2422	496	*	221	0.0579611	Distal Intergenic	25	60150	88995	28846	1	RHOU	XR_001436691.1	-57728	M6	Distal
chr25	1927	2422	496	*	221	0.0579611	Distal Intergenic	25	60150	88995	28846	1	RHOU	XR_001436691.1	-57728	M6	Distal
chr2	227720284	227720808	525	*	385	0.113877	Distal Intergenic	2	227601269	227617839	16571	2	LOC105610800	XR_001033593.2	-102445	M6	Distal
chr2	227720284	227720808	525	*	385	0.113877	Distal Intergenic	2	227601269	227617839	16571	2	LOC105610800	XR_001033593.2	-102445	M6	Distal
chr23	61497314	61497601	288	*	140	0.0303444	Distal Intergenic	23	61531015	61533156	2142	2	LOC105604596	XR_001436620.1	35555	M6	Distal
chr23	61497314	61497601	288	*	140	0.0303444	Distal Intergenic	23	61531015	61533156	2142	2	LOC105604596	XR_001436620.1	35555	M6	Distal
chr7	7434616	7434963	348	*	201	0.0511422	Intron (XM_012180670.2/IQGAP2, intron 1 of 35)	7	7417480	7724494	307015	1	IQGAP2	XM_012180669.2	17136	M6	Body
chr7	7434616	7434963	348	*	201	0.0511422	Intron (XM_012180670.2/IQGAP2, intron 1 of 35)	7	7417480	7724494	307015	1	IQGAP2	XM_012180669.2	17136	M6	Body
chr1	141667517	141667834	318	*	162	0.0378452	Distal Intergenic	1	141848156	143332463	1484308	1	ROBO2	XM_012187741.2	-180322	M6	Distal
chr1	141667517	141667834	318	*	162	0.0378452	Distal Intergenic	1	141848156	143332463	1484308	1	ROBO2	XM_012187741.2	-180322	M6	Distal
chr5	107830826	107831772	947	*	396	0.117627	Distal Intergenic	5	107760099	107777357	17259	2	STARD4	XM_004009572.3	-53469	M6	Distal
chr5	107830826	107831772	947	*	396	0.117627	Distal Intergenic	5	107760099	107777357	17259	2	STARD4	XM_004009572.3	-53469	M6	Distal
chr12	17124563	17125046	484	*	279	0.0777361	Intron (XM_015099153.1/USH2A, intron 55 of 71)	12	17043194	17066857	23664	2	LOC105610017	LOC105610017	-57706	M6	Body
chr12	17124563	17125046	484	*	279	0.0777361	Intron (XM_015099153.1/USH2A, intron 55 of 71)	12	17043194	17066857	23664	2	LOC105610017	LOC105610017	-57706	M6	Body
chr15	1309790	1310174	385	*	206	0.0528469	Distal Intergenic	15	1336124	1346736	10613	1	LOC101116084	XM_012095290.2	-25950	M6	Distal
chr15	1309790	1310174	385	*	206	0.0528469	Distal Intergenic	15	1336124	1346736	10613	1	LOC101116084	XM_012095290.2	-25950	M6	Distal
chr17	70564596	70565250	655	*	511	0.156836	5' UTR	17	70563757	70565315	1559	2	LOC106991688	XM_015101436.1	65	M6
chr17	70564596	70565250	655	*	511	0.156836	5' UTR	17	70563757	70565315	1559	2	LOC106991688	XM_015101436.1	65	M6
chr4	117525535	117526148	614	*	297	0.0838732	Distal Intergenic	4	117488105	117524069	35965	1	RNF32	XM_012177397.2	37430	M6	Distal
chr4	117525535	117526148	614	*	297	0.0838732	Distal Intergenic	4	117488105	117524069	35965	1	RNF32	XM_012177397.2	37430	M6	Distal
chr2	79412506	79412986	481	*	186	0.046028	Distal Intergenic	2	79452150	79454215	2066	1	LOC105611729	XR_001035114.2	-39164	M6	Distal
chr2	79412506	79412986	481	*	186	0.046028	Distal Intergenic	2	79452150	79454215	2066	1	LOC105611729	XR_001035114.2	-39164	M6	Distal
chr1	117958378	117958664	287	*	138	0.0296625	Intron (XM_015092355.1/ADCY10, intron 22 of 35)	1	117921508	118023851	102344	2	ADCY10	XM_015092355.1	65187	M6	Body
chr1	117958378	117958664	287	*	138	0.0296625	Intron (XM_015092355.1/ADCY10, intron 22 of 35)	1	117921508	118023851	102344	2	ADCY10	XM_015092355.1	65187	M6	Body
chr20	49849089	49849329	241	*	124	0.0248892	Distal Intergenic	20	49907368	50133003	225636	1	GMDS	XM_015102873.1	-58039	M6	Distal
chr20	49849089	49849329	241	*	124	0.0248892	Distal Intergenic	20	49907368	50133003	225636	1	GMDS	XM_015102873.1	-58039	M6	Distal
chr5	107833200	107833973	774	*	411	0.122741	Distal Intergenic	5	107760099	107777357	17259	2	STARD4	XM_004009572.3	-55843	M6	Distal
chr5	107833200	107833973	774	*	411	0.122741	Distal Intergenic	5	107760099	107777357	17259	2	STARD4	XM_004009572.3	-55843	M6	Distal
chr14	12108940	12109199	260	*	127	0.025912	Intron (XR_001435660.1/C14H16orf95, intron 8 of 8)	14	11943345	11946323	2979	1	LOC105616839	XR_001435658.1	165595	M6	Body
chr14	12108940	12109199	260	*	127	0.025912	Intron (XR_001435660.1/C14H16orf95, intron 8 of 8)	14	11943345	11946323	2979	1	LOC105616839	XR_001435658.1	165595	M6	Body
chr26	42389669	42389958	290	*	140	0.0303444	Distal Intergenic	26	42241559	42246879	5321	2	LOC105605288	XR_001024957.1	-142790	M6	Distal
chr26	42389669	42389958	290	*	140	0.0303444	Distal Intergenic	26	42241559	42246879	5321	2	LOC105605288	XR_001024957.1	-142790	M6	Distal
chr12	52252306	52252830	525	*	206	0.0528469	Distal Intergenic	12	52263564	52266234	2671	1	LOC105613543	XM_015099077.1	-10734	M6	Distal
chr12	52252306	52252830	525	*	206	0.0528469	Distal Intergenic	12	52263564	52266234	2671	1	LOC105613543	XM_015099077.1	-10734	M6	Distal
chr14	60688943	60689924	982	*	234	0.0623935	Intron (XM_015100127.1/ZFP28, intron 5 of 7)	14	60650585	60703826	53242	2	ZFP28	XM_015100127.1	13902	M6	Body
chr14	60688943	60689924	982	*	234	0.0623935	Intron (XM_015100127.1/ZFP28, intron 5 of 7)	14	60650585	60703826	53242	2	ZFP28	XM_015100127.1	13902	M6	Body
chr5	107812892	107813156	265	*	123	0.0245482	Distal Intergenic	5	107760099	107777357	17259	2	STARD4	XM_004009572.3	-35535	M6	Distal
chr5	107812892	107813156	265	*	123	0.0245482	Distal Intergenic	5	107760099	107777357	17259	2	STARD4	XM_004009572.3	-35535	M6	Distal
chr20	4373	5379	1007	*	628	0.196727	Distal Intergenic	20	369923	371499	1577	1	LOC105603637	LOC105603637	-364544	M6	Distal
chr20	4373	5379	1007	*	628	0.196727	Distal Intergenic	20	369923	371499	1577	1	LOC105603637	LOC105603637	-364544	M6	Distal
chr20	10966916	10967164	249	*	117	0.0225026	Intron (XM_015102580.1/FGD2, intron 9 of 15)	20	10948145	10976039	27895	1	FGD2	XM_015102580.1	18771	M6	Body
chr20	10966916	10967164	249	*	117	0.0225026	Intron (XM_015102580.1/FGD2, intron 9 of 15)	20	10948145	10976039	27895	1	FGD2	XM_015102580.1	18771	M6	Body
chr14	60486655	60486944	290	*	145	0.0320491	Distal Intergenic	14	60494093	60505408	11316	1	ZNF667	XM_012094827.1	-7149	M6	Distal
chr14	60486655	60486944	290	*	145	0.0320491	Distal Intergenic	14	60494093	60505408	11316	1	ZNF667	XM_012094827.1	-7149	M6	Distal
chr3	5573282	5573613	332	*	189	0.0470508	Intron (XM_015093843.1/LAMC3, intron 3 of 31)	3	5524908	5593446	68539	2	LAMC3	XM_015093843.1	19833	M6	Body
chr3	5573282	5573613	332	*	189	0.0470508	Intron (XM_015093843.1/LAMC3, intron 3 of 31)	3	5524908	5593446	68539	2	LAMC3	XM_015093843.1	19833	M6	Body
chr3	20060312	20060582	271	*	136	0.0289806	Intron (XM_015094227.1/ROCK2, intron 2 of 33)	3	19976250	20066164	89915	2	ROCK2	XM_015094227.1	5582	M6	Body
chr3	20060312	20060582	271	*	136	0.0289806	Intron (XM_015094227.1/ROCK2, intron 2 of 33)	3	19976250	20066164	89915	2	ROCK2	XM_015094227.1	5582	M6	Body
chr24	1187757	1187963	207	*	102	0.0173883	Intron (XM_015104010.1/IFT140, intron 18 of 31)	24	1160321	1170407	10087	1	TELO2	XM_015103854.1	27436	M6	Body
chr24	1187757	1187963	207	*	102	0.0173883	Intron (XM_015104010.1/IFT140, intron 18 of 31)	24	1160321	1170407	10087	1	TELO2	XM_015103854.1	27436	M6	Body
chr6	94710014	94710247	234	*	92	0.0139789	Intron (XM_015096578.1/C6H4orf22, intron 2 of 5)	6	94734985	94737830	2846	1	LOC105607826	XM_015096577.1	-24738	M6	Body
chr6	94710014	94710247	234	*	92	0.0139789	Intron (XM_015096578.1/C6H4orf22, intron 2 of 5)	6	94734985	94737830	2846	1	LOC105607826	XM_015096577.1	-24738	M6	Body
chr12	52237984	52238489	506	*	242	0.065121	Distal Intergenic	12	52214663	52217513	2851	2	LOC101111473	XM_012187510.2	-20471	M6	Distal
chr12	52237984	52238489	506	*	242	0.065121	Distal Intergenic	12	52214663	52217513	2851	2	LOC101111473	XM_012187510.2	-20471	M6	Distal
chr19	4901188	4901487	300	*	153	0.0347767	Distal Intergenic	19	5016619	5085748	69130	1	TGFBR2	XM_012099309.1	-115132	M6	Distal
chr19	4901188	4901487	300	*	153	0.0347767	Distal Intergenic	19	5016619	5085748	69130	1	TGFBR2	XM_012099309.1	-115132	M6	Distal
chr12	52368909	52369219	311	*	156	0.0357995	Exon (XM_015099079.1/LOC101112997, exon 2 of 3)	12	52365253	52370964	5712	2	LOC101112997	XM_015099079.1	1745	M6	Body
chr12	52368909	52369219	311	*	156	0.0357995	Exon (XM_015099079.1/LOC101112997, exon 2 of 3)	12	52365253	52370964	5712	2	LOC101112997	XM_015099079.1	1745	M6	Body
chr19	43086517	43086793	277	*	139	0.0300034	Intron (XM_004018359.2/ABHD6, intron 1 of 9)	19	43081066	43081137	72	1	TRNAC-ACA	rna40433	5451	M6	Body
chr19	43086517	43086793	277	*	139	0.0300034	Intron (XM_004018359.2/ABHD6, intron 1 of 9)	19	43081066	43081137	72	1	TRNAC-ACA	rna40433	5451	M6	Body
chr20	7808	11441	3634	*	2984	1	Distal Intergenic	20	369923	371499	1577	1	LOC105603637	LOC105603637	-358482	M6	Distal
chr20	7808	11441	3634	*	2984	1	Distal Intergenic	20	369923	371499	1577	1	LOC105603637	LOC105603637	-358482	M6	Distal
chr2	161556820	161557074	255	*	117	0.0225026	Distal Intergenic	2	161001850	161002365	516	1	LOC105609664	XR_001031745.2	554970	M6	Distal
chr2	161556820	161557074	255	*	117	0.0225026	Distal Intergenic	2	161001850	161002365	516	1	LOC105609664	XR_001031745.2	554970	M6	Distal
chr6	6133291	6133537	247	*	137	0.0293215	Distal Intergenic	6	6155738	6159092	3355	1	FABP2	XM_004009588.3	-22201	M6	Distal
chr6	6133291	6133537	247	*	137	0.0293215	Distal Intergenic	6	6155738	6159092	3355	1	FABP2	XM_004009588.3	-22201	M6	Distal
chr25	2770	3227	458	*	238	0.0637572	Distal Intergenic	25	60150	88995	28846	1	RHOU	XR_001436691.1	-56923	M6	Distal
chr25	2770	3227	458	*	238	0.0637572	Distal Intergenic	25	60150	88995	28846	1	RHOU	XR_001436691.1	-56923	M6	Distal
chr16	26429383	26429661	279	*	146	0.03239	Distal Intergenic	16	26442578	26493530	50953	1	LOC105602547	XR_001435880.1	-12917	M6	Distal
chr16	26429383	26429661	279	*	146	0.03239	Distal Intergenic	16	26442578	26493530	50953	1	LOC105602547	XR_001435880.1	-12917	M6	Distal
chr9	429499	430112	614	*	263	0.0722809	Distal Intergenic	9	360399	361706	1308	2	LOC105616107	XM_012184225.2	-67793	M6	Distal
chr9	429499	430112	614	*	263	0.0722809	Distal Intergenic	9	360399	361706	1308	2	LOC105616107	XM_012184225.2	-67793	M6	Distal
chr3	149469365	149469695	331	*	188	0.0467099	Intron (XM_012174564.1/MYRFL, intron 1 of 24)	3	149357800	149483158	125359	2	MYRFL	XM_012174564.1	13463	M6	Body
chr3	149469365	149469695	331	*	188	0.0467099	Intron (XM_012174564.1/MYRFL, intron 1 of 24)	3	149357800	149483158	125359	2	MYRFL	XM_012174564.1	13463	M6	Body
chr9	18954378	18955138	761	*	503	0.154108	Distal Intergenic	9	18979709	18980272	564	2	LOC106991337	XM_015097650.1	25134	M6	Distal
chr9	18954378	18955138	761	*	503	0.154108	Distal Intergenic	9	18979709	18980272	564	2	LOC106991337	XM_015097650.1	25134	M6	Distal
chr17	70564214	70564472	259	*	125	0.0252301	Exon (XM_015101436.1/LOC106991688, exon 2 of 3)	17	70563757	70565315	1559	2	LOC106991688	XM_015101436.1	843	M6	Body
chr17	70564214	70564472	259	*	125	0.0252301	Exon (XM_015101436.1/LOC106991688, exon 2 of 3)	17	70563757	70565315	1559	2	LOC106991688	XM_015101436.1	843	M6	Body
chr9	21941	22680	740	*	230	0.0610297	Distal Intergenic	9	8925	12751	3827	1	LOC105615961	XR_001435094.1	13016	M6	Distal
chr9	21941	22680	740	*	230	0.0610297	Distal Intergenic	9	8925	12751	3827	1	LOC105615961	XR_001435094.1	13016	M6	Distal
chr1	254420680	254420916	237	*	121	0.0238663	Distal Intergenic	1	253919790	254345521	425732	2	TMEM108	XM_015092655.1	-75159	M6	Distal
chr1	254420680	254420916	237	*	121	0.0238663	Distal Intergenic	1	253919790	254345521	425732	2	TMEM108	XM_015092655.1	-75159	M6	Distal
chr26	2086127	2086383	257	*	116	0.0221616	Intron (XM_015104516.1/CSMD1, intron 39 of 68)	26	1524683	1578398	53716	2	LOC105605105	XR_001024724.2	-507729	M6	Body
chr26	2086127	2086383	257	*	116	0.0221616	Intron (XM_015104516.1/CSMD1, intron 39 of 68)	26	1524683	1578398	53716	2	LOC105605105	XR_001024724.2	-507729	M6	Body
chr6	24262411	24262911	501	*	239	0.0640982	Intron (XM_012179619.2/EMCN, intron 1 of 9)	6	24218634	24345771	127138	1	EMCN	XM_004009670.3	43777	M6	Body
chr6	24262411	24262911	501	*	239	0.0640982	Intron (XM_012179619.2/EMCN, intron 1 of 9)	6	24218634	24345771	127138	1	EMCN	XM_004009670.3	43777	M6	Body
chr20	5524	6175	652	*	192	0.0480736	Distal Intergenic	20	369923	371499	1577	1	LOC105603637	LOC105603637	-363748	M6	Distal
chr20	5524	6175	652	*	192	0.0480736	Distal Intergenic	20	369923	371499	1577	1	LOC105603637	LOC105603637	-363748	M6	Distal
chr24	35597424	35598345	922	*	609	0.190249	Promoter (<=1kb)	24	35590919	35597617	6699	2	LOC101120379	XM_012104526.2	0	M6	Upstream
chr24	35597424	35598345	922	*	609	0.190249	Promoter (<=1kb)	24	35590919	35597617	6699	2	LOC101120379	XM_012104526.2	0	M6	Upstream
chr24	35597424	35598345	922	*	609	0.190249	Promoter (<=1kb)	24	35590919	35597617	6699	2	LOC101120379	XM_012104526.2	0	M6	Upstream
chr9	257965	258400	436	*	195	0.0490965	Distal Intergenic	9	230648	231784	1137	1	LOC106991329	XM_015097619.1	27317	M6	Distal
chr9	257965	258400	436	*	195	0.0490965	Distal Intergenic	9	230648	231784	1137	1	LOC106991329	XM_015097619.1	27317	M6	Distal
chr1	254103840	254104435	596	*	187	0.0463689	Intron (XM_015092655.1/TMEM108, intron 2 of 6)	1	254168368	254171561	3194	1	LOC106990887	LOC106990887	-63933	M6	Body
chr1	254103840	254104435	596	*	187	0.0463689	Intron (XM_015092655.1/TMEM108, intron 2 of 6)	1	254168368	254171561	3194	1	LOC106990887	LOC106990887	-63933	M6	Body
chr4	117939978	117940210	233	*	111	0.0204569	Distal Intergenic	4	117969275	117980405	11131	1	LOC105609741	XR_001434633.1	-29065	M6	Distal
chr4	117939978	117940210	233	*	111	0.0204569	Distal Intergenic	4	117969275	117980405	11131	1	LOC105609741	XR_001434633.1	-29065	M6	Distal
chr10	35923084	35923330	247	*	111	0.0204569	Promoter (<=1kb)	10	35924119	35970161	46043	1	XPO4	XM_015098190.1	-789	M6	Upstream
chr10	35923084	35923330	247	*	111	0.0204569	Promoter (<=1kb)	10	35924119	35970161	46043	1	XPO4	XM_015098190.1	-789	M6	Upstream
chr17	6696	6996	301	*	145	0.0320491	Distal Intergenic	17	23081	26582	3502	1	LOC106991693	XR_001435913.1	-16085	M6	Distal
chr17	6696	6996	301	*	145	0.0320491	Distal Intergenic	17	23081	26582	3502	1	LOC106991693	XR_001435913.1	-16085	M6	Distal
chr3	93437954	93438165	212	*	137	0.0293215	Distal Intergenic	3	93632578	93634184	1607	1	LOC106990990	LOC106990990	-194413	M6	Distal
chr3	93437954	93438165	212	*	137	0.0293215	Distal Intergenic	3	93632578	93634184	1607	1	LOC106990990	LOC106990990	-194413	M6	Distal
chr25	3466	4308	843	*	727	0.230481	Distal Intergenic	25	60150	88995	28846	1	RHOU	XR_001436691.1	-55842	M6	Distal
chr25	3466	4308	843	*	727	0.230481	Distal Intergenic	25	60150	88995	28846	1	RHOU	XR_001436691.1	-55842	M6	Distal
chr4	111985908	111986463	556	*	207	0.0531879	Exon (XM_015095131.1/SSPO, exon 40 of 116)	4	111969697	112025215	55519	1	SSPO	XM_015095131.1	16211	M6	Body
chr4	111985908	111986463	556	*	207	0.0531879	Exon (XM_015095131.1/SSPO, exon 40 of 116)	4	111969697	112025215	55519	1	SSPO	XM_015095131.1	16211	M6	Body
chr24	12566974	12567207	234	*	148	0.0330719	Distal Intergenic	24	12656032	12656104	73	1	TRNAR-CCU	rna46186	-88825	M6	Distal
chr24	12566974	12567207	234	*	148	0.0330719	Distal Intergenic	24	12656032	12656104	73	1	TRNAR-CCU	rna46186	-88825	M6	Distal
chr4	103428327	103428558	232	*	90	0.013297	Distal Intergenic	4	103339143	103341064	1922	1	LOC105609820	XR_001434620.1	89184	M6	Distal
chr4	103428327	103428558	232	*	90	0.013297	Distal Intergenic	4	103339143	103341064	1922	1	LOC105609820	XR_001434620.1	89184	M6	Distal
chr3	175830765	175831232	468	*	134	0.0282987	Intron (XM_015094838.1/PRDM4, intron 3 of 11)	3	175813189	175835943	22755	2	PRDM4	XM_004006704.3	4711	M6	Body
chr3	175830765	175831232	468	*	134	0.0282987	Intron (XM_015094838.1/PRDM4, intron 3 of 11)	3	175813189	175835943	22755	2	PRDM4	XM_004006704.3	4711	M6	Body
chr21	10245646	10245885	240	*	131	0.0272758	Intron (XM_012101656.2/DLG2, intron 4 of 25)	21	10254733	11697380	1442648	1	DLG2	XM_015102906.1	-8848	M6	Body
chr21	10245646	10245885	240	*	131	0.0272758	Intron (XM_012101656.2/DLG2, intron 4 of 25)	21	10254733	11697380	1442648	1	DLG2	XM_015102906.1	-8848	M6	Body
chrX	96881045	96881817	773	*	163	0.0381862	Intron (XM_004022337.3/HS6ST2, intron 3 of 4)	27	96753020	96755395	2376	2	LOC105605582	XM_012107318.1	-125650	M6	Body
chrX	96881045	96881817	773	*	163	0.0381862	Intron (XM_004022337.3/HS6ST2, intron 3 of 4)	27	96753020	96755395	2376	2	LOC105605582	XM_012107318.1	-125650	M6	Body
chr9	12969	13181	213	*	102	0.0173883	Distal Intergenic	9	8925	12751	3827	1	LOC105615961	XR_001435094.1	4044	M6	Distal
chr9	12969	13181	213	*	102	0.0173883	Distal Intergenic	9	8925	12751	3827	1	LOC105615961	XR_001435094.1	4044	M6	Distal
chr25	4285938	4286178	241	*	129	0.0265939	Promoter (<=1kb)	25	4285994	4318830	32837	1	TSNAX	XR_001024470.2	0	M6	Upstream
chr25	4285938	4286178	241	*	129	0.0265939	Promoter (<=1kb)	25	4285994	4318830	32837	1	TSNAX	XR_001024470.2	0	M6	Upstream
chr20	50482256	50482609	354	*	146	0.03239	Distal Intergenic	20	50440857	50464807	23951	2	LOC105603915	XR_001023270.2	-17449	M6	Distal
chr20	50482256	50482609	354	*	146	0.03239	Distal Intergenic	20	50440857	50464807	23951	2	LOC105603915	XR_001023270.2	-17449	M6	Distal
chr9	20606438	20607177	740	*	268	0.0739857	Distal Intergenic	9	20580152	20586504	6353	2	LOC105608712	XR_001042538.2	-19934	M6	Distal
chr9	20606438	20607177	740	*	268	0.0739857	Distal Intergenic	9	20580152	20586504	6353	2	LOC105608712	XR_001042538.2	-19934	M6	Distal
chr14	14345	14910	566	*	255	0.0695534	Distal Intergenic	14	331445	332833	1389	1	LOC101113617	LOC101113617	-316535	M6	Distal
chr14	14345	14910	566	*	255	0.0695534	Distal Intergenic	14	331445	332833	1389	1	LOC101113617	LOC101113617	-316535	M6	Distal
chrX	7086038	7086261	224	*	101	0.0170474	Distal Intergenic	27	7070445	7071173	729	1	LOC105605341	XR_001025052.2	15593	M6	Distal
chrX	7086038	7086261	224	*	101	0.0170474	Distal Intergenic	27	7070445	7071173	729	1	LOC105605341	XR_001025052.2	15593	M6	Distal
chrX	75649049	75649342	294	*	141	0.0306853	Distal Intergenic	27	75705382	75728568	23187	1	VBP1	XM_004022244.2	-56040	M6	Distal
chrX	75649049	75649342	294	*	141	0.0306853	Distal Intergenic	27	75705382	75728568	23187	1	VBP1	XM_004022244.2	-56040	M6	Distal
chr3	67494098	67494458	361	*	193	0.0484146	Intron (XM_004005934.3/CCDC85A, intron 4 of 6)	3	67640112	67640444	333	1	LOC105613774	XR_001038245.2	-145654	M6	Body
chr3	67494098	67494458	361	*	193	0.0484146	Intron (XM_004005934.3/CCDC85A, intron 4 of 6)	3	67640112	67640444	333	1	LOC105613774	XR_001038245.2	-145654	M6	Body
chr3	106336583	106336871	289	*	141	0.0306853	Distal Intergenic	3	106342683	106346788	4106	2	LOC106990993	LOC106990993	9917	M6	Distal
chr3	106336583	106336871	289	*	141	0.0306853	Distal Intergenic	3	106342683	106346788	4106	2	LOC106990993	LOC106990993	9917	M6	Distal
chr1	96939191	96939818	628	*	190	0.0473917	Intron (XM_015091685.1/LOC101112943, intron 5 of 17)	1	96926632	96974290	47659	1	LOC101112943	XM_015091685.1	12559	M6	Body
chr1	96939191	96939818	628	*	190	0.0473917	Intron (XM_015091685.1/LOC101112943, intron 5 of 17)	1	96926632	96974290	47659	1	LOC101112943	XM_015091685.1	12559	M6	Body
chr2	219832240	219832480	241	*	126	0.0255711	Intron (XM_004004935.3/WNT10A, intron 2 of 4)	2	219829359	219842214	12856	1	WNT10A	XM_004004935.3	2881	M6	Body
chr2	219832240	219832480	241	*	126	0.0255711	Intron (XM_004004935.3/WNT10A, intron 2 of 4)	2	219829359	219842214	12856	1	WNT10A	XM_004004935.3	2881	M6	Body
chr1	110812829	110813963	1135	*	559	0.173202	Promoter (<=1kb)	1	110814668	110814739	72	1	TRNAD-GUC	rna2853	-705	M6	Upstream
chr1	110812829	110813963	1135	*	559	0.173202	Promoter (<=1kb)	1	110814668	110814739	72	1	TRNAD-GUC	rna2853	-705	M6	Upstream
chr7	66876940	66877458	519	*	215	0.0559154	Distal Intergenic	7	66864691	66872238	7548	2	LOC106991286	XR_001434949.1	-4702	M6	Distal
chr7	66876940	66877458	519	*	215	0.0559154	Distal Intergenic	7	66864691	66872238	7548	2	LOC106991286	XR_001434949.1	-4702	M6	Distal
chr3	75670760	75670988	229	*	106	0.0187521	Distal Intergenic	3	75683815	75683886	72	2	TRNAW-CCA	rna11020	12898	M6	Distal
chr3	75670760	75670988	229	*	106	0.0187521	Distal Intergenic	3	75683815	75683886	72	2	TRNAW-CCA	rna11020	12898	M6	Distal
chr2	112239190	112239435	246	*	115	0.0218207	Intron (XM_004004469.3/OCA2, intron 18 of 23)	2	112096431	112434902	338472	2	OCA2	XM_004004469.3	195467	M6	Body
chr2	112239190	112239435	246	*	115	0.0218207	Intron (XM_004004469.3/OCA2, intron 18 of 23)	2	112096431	112434902	338472	2	OCA2	XM_004004469.3	195467	M6	Body
chr23	7777587	7778133	547	*	286	0.0801227	Intron (XM_015103577.1/DOK6, intron 1 of 7)	23	7449722	7856053	406332	2	DOK6	XM_015103577.1	77920	M6	Body
chr23	7777587	7778133	547	*	286	0.0801227	Intron (XM_015103577.1/DOK6, intron 1 of 7)	23	7449722	7856053	406332	2	DOK6	XM_015103577.1	77920	M6	Body
chr1	110821319	110822782	1464	*	1246	0.407433	Promoter (2-3kb)	1	110819230	110819300	71	2	TRNAG-UCC	rna2858	-2019	M6	Upstream
chr1	110821319	110822782	1464	*	1246	0.407433	Promoter (2-3kb)	1	110819230	110819300	71	2	TRNAG-UCC	rna2858	-2019	M6	Upstream
chr18	66379926	66380759	834	*	634	0.198773	Intron (XM_015101828.1/EXOC3L4, intron 1 of 16)	18	66376871	66396932	20062	1	EXOC3L4	XM_015101828.1	3055	M6	Body
chr18	66379926	66380759	834	*	634	0.198773	Intron (XM_015101828.1/EXOC3L4, intron 1 of 16)	18	66376871	66396932	20062	1	EXOC3L4	XM_015101828.1	3055	M6	Body
chr19	21436118	21436368	251	*	141	0.0306853	Intron (XR_001022550.2/LOC105603426, intron 2 of 3)	19	21326737	21330686	3950	2	BHLHE40	NM_001129741.1	-105432	M6	Body
chr19	21436118	21436368	251	*	141	0.0306853	Intron (XR_001022550.2/LOC105603426, intron 2 of 3)	19	21326737	21330686	3950	2	BHLHE40	NM_001129741.1	-105432	M6	Body
chr19	48391363	48391598	236	*	122	0.0242073	Intron (XM_015102389.1/NISCH, intron 15 of 25)	19	48354421	48412902	58482	2	NISCH	XM_015102389.1	21304	M6	Body
chr19	48391363	48391598	236	*	122	0.0242073	Intron (XM_015102389.1/NISCH, intron 15 of 25)	19	48354421	48412902	58482	2	NISCH	XM_015102389.1	21304	M6	Body
chr25	6456291	6456803	513	*	313	0.0893283	Distal Intergenic	25	6464352	6537095	72744	1	KCNK1	XM_015104331.1	-7549	M6	Distal
chr25	6456291	6456803	513	*	313	0.0893283	Distal Intergenic	25	6464352	6537095	72744	1	KCNK1	XM_015104331.1	-7549	M6	Distal
chr1	110820129	110821194	1066	*	235	0.0627344	Promoter (<=1kb)	1	110819230	110819300	71	2	TRNAG-UCC	rna2858	-829	M6	Upstream
chr1	110820129	110821194	1066	*	235	0.0627344	Promoter (<=1kb)	1	110819230	110819300	71	2	TRNAG-UCC	rna2858	-829	M6	Upstream
chr9	475778	476700	923	*	477	0.145244	Distal Intergenic	9	485572	501718	16147	2	DDX43	XM_004011871.3	25018	M6	Distal
chr9	475778	476700	923	*	477	0.145244	Distal Intergenic	9	485572	501718	16147	2	DDX43	XM_004011871.3	25018	M6	Distal
chr9	256843	257255	413	*	111	0.0204569	Distal Intergenic	9	230648	231784	1137	1	LOC106991329	XM_015097619.1	26195	M6	Distal
chr9	256843	257255	413	*	111	0.0204569	Distal Intergenic	9	230648	231784	1137	1	LOC106991329	XM_015097619.1	26195	M6	Distal
chr12	52627477	52627856	380	*	129	0.0265939	Exon (XM_015099083.1/LOC105601879, exon 5 of 5)	12	52627230	52635330	8101	2	LOC105601879	XM_015099083.1	7474	M6	Body
chr12	52627477	52627856	380	*	129	0.0265939	Exon (XM_015099083.1/LOC105601879, exon 5 of 5)	12	52627230	52635330	8101	2	LOC105601879	XM_015099083.1	7474	M6	Body
chr14	60690433	60690675	243	*	126	0.0255711	Intron (XM_015100127.1/ZFP28, intron 5 of 7)	14	60650585	60703826	53242	2	ZFP28	XM_015100127.1	13151	M6	Body
chr14	60690433	60690675	243	*	126	0.0255711	Intron (XM_015100127.1/ZFP28, intron 5 of 7)	14	60650585	60703826	53242	2	ZFP28	XM_015100127.1	13151	M6	Body
chr5	107823157	107823394	238	*	114	0.0214797	Distal Intergenic	5	107760099	107777357	17259	2	STARD4	XM_004009572.3	-45800	M6	Distal
chr5	107823157	107823394	238	*	114	0.0214797	Distal Intergenic	5	107760099	107777357	17259	2	STARD4	XM_004009572.3	-45800	M6	Distal
chr23	39994494	39995727	1234	*	1033	0.334811	Distal Intergenic	23	40126197	40233403	107207	1	ARHGAP28	XM_015103652.1	-130470	M6	Distal
chr23	39994494	39995727	1234	*	1033	0.334811	Distal Intergenic	23	40126197	40233403	107207	1	ARHGAP28	XM_015103652.1	-130470	M6	Distal
chr5	72538882	72539243	362	*	145	0.0320491	Distal Intergenic	5	72441078	72456930	15853	1	MAT2B	XM_004009048.3	97804	M6	Distal
chr5	72538882	72539243	362	*	145	0.0320491	Distal Intergenic	5	72441078	72456930	15853	1	MAT2B	XM_004009048.3	97804	M6	Distal
chr15	49106804	49108069	1266	*	875	0.280941	Promoter (<=1kb)	15	49105452	49106551	1100	2	LOC101115650	LOC101115650	-253	M6	Upstream
chr15	49106804	49108069	1266	*	875	0.280941	Promoter (<=1kb)	15	49105452	49106551	1100	2	LOC101115650	LOC101115650	-253	M6	Upstream
chr18	1045993	1046292	300	*	131	0.0272758	Intron (XR_001436021.1/LOC101114216, intron 11 of 20)	18	1041400	1134079	92680	1	LOC101114216	XR_001436030.1	4593	M6	Body
chr18	1045993	1046292	300	*	131	0.0272758	Intron (XR_001436021.1/LOC101114216, intron 11 of 20)	18	1041400	1134079	92680	1	LOC101114216	XR_001436030.1	4593	M6	Body
chr7	910	1789	880	*	698	0.220593	Distal Intergenic	7	145909	148451	2543	2	LOC105613993	LOC105613993	146662	M6	Distal
chr7	910	1789	880	*	698	0.220593	Distal Intergenic	7	145909	148451	2543	2	LOC105613993	LOC105613993	146662	M6	Distal
chr2	144270279	144270976	698	*	371	0.109103	Distal Intergenic	2	143912088	143980849	68762	1	GRB14	XM_012135485.2	358191	M6	Distal
chr2	144270279	144270976	698	*	371	0.109103	Distal Intergenic	2	143912088	143980849	68762	1	GRB14	XM_012135485.2	358191	M6	Distal
chr1	228333488	228334019	532	*	250	0.0678486	Distal Intergenic	1	228379562	228393720	14159	1	CCNL1	XM_004003221.3	-45543	M6	Distal
chr1	228333488	228334019	532	*	250	0.0678486	Distal Intergenic	1	228379562	228393720	14159	1	CCNL1	XM_004003221.3	-45543	M6	Distal
chr18	28220	28483	264	*	124	0.0248892	Distal Intergenic	18	222720	224152	1433	2	LOC105603010	LOC105603010	195669	M6	Distal
chr18	28220	28483	264	*	124	0.0248892	Distal Intergenic	18	222720	224152	1433	2	LOC105603010	LOC105603010	195669	M6	Distal
chr19	6710	7089	380	*	123	0.0245482	Distal Intergenic	19	85581	87119	1539	2	LOC105603319	XR_001022366.1	80030	M6	Distal
chr19	6710	7089	380	*	123	0.0245482	Distal Intergenic	19	85581	87119	1539	2	LOC105603319	XR_001022366.1	80030	M6	Distal
chr11	54293300	54293495	196	*	89	0.012956	Downstream (1-2kb)	11	54294813	54300028	5216	2	SPHK1	XM_012186531.2	6533	M6	Downstream
chr11	54293300	54293495	196	*	89	0.012956	Downstream (1-2kb)	11	54294813	54300028	5216	2	SPHK1	XM_012186531.2	6533	M6	Downstream
chr24	1	502	502	*	222	0.0583021	Distal Intergenic	24	51256	54281	3026	2	POLR3K	XM_004020690.2	53779	M6	Distal
chr24	1	502	502	*	222	0.0583021	Distal Intergenic	24	51256	54281	3026	2	POLR3K	XM_004020690.2	53779	M6	Distal
chr18	1052683	1053372	690	*	318	0.0910331	Exon (XR_001436021.1/LOC101114216, exon 12 of 21)	18	1063946	1134079	70134	1	LOC101114216	XR_001021896.1	-10574	M6	Body
chr18	1052683	1053372	690	*	318	0.0910331	Exon (XR_001436021.1/LOC101114216, exon 12 of 21)	18	1063946	1134079	70134	1	LOC101114216	XR_001021896.1	-10574	M6	Body
chr15	28972932	28973254	323	*	178	0.0433004	Intron (XM_015100769.1/LOC106991617, intron 1 of 3)	15	28955826	28973506	17681	2	LOC106991617	XM_015100769.1	252	M6	Body
chr15	28972932	28973254	323	*	178	0.0433004	Intron (XM_015100769.1/LOC106991617, intron 1 of 3)	15	28955826	28973506	17681	2	LOC106991617	XM_015100769.1	252	M6	Body
chr2	227722125	227722346	222	*	108	0.019434	Distal Intergenic	2	227601269	227617839	16571	2	LOC105610800	XR_001033593.2	-104286	M6	Distal
chr2	227722125	227722346	222	*	108	0.019434	Distal Intergenic	2	227601269	227617839	16571	2	LOC105610800	XR_001033593.2	-104286	M6	Distal
chr8	10565520	10566499	980	*	318	0.0910331	Distal Intergenic	8	10569618	10587416	17799	1	PRSS35	XM_012182461.2	-3119	M6	Distal
chr8	10565520	10566499	980	*	318	0.0910331	Distal Intergenic	8	10569618	10587416	17799	1	PRSS35	XM_012182461.2	-3119	M6	Distal
chr23	27102448	27102682	235	*	116	0.0221616	Distal Intergenic	23	26573405	26573476	72	1	TRNAC-GCA	rna45170	529043	M6	Distal
chr23	27102448	27102682	235	*	116	0.0221616	Distal Intergenic	23	26573405	26573476	72	1	TRNAC-GCA	rna45170	529043	M6	Distal
chr21	31133538	31134786	1249	*	510	0.156495	Distal Intergenic	21	30984011	31126486	142476	2	ETS1	XM_012101895.1	-7052	M6	Distal
chr21	31133538	31134786	1249	*	510	0.156495	Distal Intergenic	21	30984011	31126486	142476	2	ETS1	XM_012101895.1	-7052	M6	Distal
chr21	48792758	48793171	414	*	133	0.0279577	Exon (XM_015103011.1/MUC6, exon 2 of 6)	21	48792494	48796963	4470	1	MUC6	XM_015103011.1	264	M6	Body
chr21	48792758	48793171	414	*	133	0.0279577	Exon (XM_015103011.1/MUC6, exon 2 of 6)	21	48792494	48796963	4470	1	MUC6	XM_015103011.1	264	M6	Body
chr9	52118203	52118613	411	*	142	0.0310263	Distal Intergenic	9	52418776	52422184	3409	1	LOC105611157	LOC105611157	-300163	M6	Distal
chr9	52118203	52118613	411	*	142	0.0310263	Distal Intergenic	9	52418776	52422184	3409	1	LOC105611157	LOC105611157	-300163	M6	Distal
chr9	13050969	13052108	1140	*	355	0.103648	Distal Intergenic	9	13063321	13079096	15776	1	LOC105612928	XR_001042471.1	-11213	M6	Distal
chr9	13050969	13052108	1140	*	355	0.103648	Distal Intergenic	9	13063321	13079096	15776	1	LOC105612928	XR_001042471.1	-11213	M6	Distal
chr14	360	684	325	*	193	0.0484146	Distal Intergenic	14	331445	332833	1389	1	LOC101113617	LOC101113617	-330761	M6	Distal
chr14	360	684	325	*	193	0.0484146	Distal Intergenic	14	331445	332833	1389	1	LOC101113617	LOC101113617	-330761	M6	Distal
chr16	31613390	31614944	1555	*	981	0.317081	Distal Intergenic	16	31583750	31588652	4903	1	LOC101115828	LOC101115828	29640	M6	Distal
chr16	31613390	31614944	1555	*	981	0.317081	Distal Intergenic	16	31583750	31588652	4903	1	LOC101115828	LOC101115828	29640	M6	Distal
chr22	49884559	49884784	226	*	116	0.0221616	Distal Intergenic	22	49881868	49884383	2516	1	PWWP2B	XM_015103299.1	2691	M6	Distal
chr22	49884559	49884784	226	*	116	0.0221616	Distal Intergenic	22	49881868	49884383	2516	1	PWWP2B	XM_015103299.1	2691	M6	Distal
chr16	31615577	31617433	1857	*	205	0.052506	Distal Intergenic	16	31583750	31588652	4903	1	LOC101115828	LOC101115828	31827	M6	Distal
chr16	31615577	31617433	1857	*	205	0.052506	Distal Intergenic	16	31583750	31588652	4903	1	LOC101115828	LOC101115828	31827	M6	Distal
chr14	62328595	62328897	303	*	166	0.039209	Intron (XM_015100715.1/ZNF274, intron 4 of 11)	14	62315094	62339178	24085	1	ZNF274	XM_015100715.1	13501	M6	Body
chr14	62328595	62328897	303	*	166	0.039209	Intron (XM_015100715.1/ZNF274, intron 4 of 11)	14	62315094	62339178	24085	1	ZNF274	XM_015100715.1	13501	M6	Body
chr1	223436969	223437468	500	*	313	0.0893283	Distal Intergenic	1	223208570	223209039	470	1	LOC101103282	LOC101103282	228399	M6	Distal
chr1	223436969	223437468	500	*	313	0.0893283	Distal Intergenic	1	223208570	223209039	470	1	LOC101103282	LOC101103282	228399	M6	Distal
chr5	72340434	72340750	317	*	144	0.0317081	Distal Intergenic	5	72368361	72375547	7187	1	CCNG1	XM_004009046.3	-27611	M6	Distal
chr5	72340434	72340750	317	*	144	0.0317081	Distal Intergenic	5	72368361	72375547	7187	1	CCNG1	XM_004009046.3	-27611	M6	Distal
chr3	105578219	105578549	331	*	167	0.0395499	Distal Intergenic	3	105683877	105690539	6663	1	LOC105611974	XM_012173905.2	-105328	M6	Distal
chr3	105578219	105578549	331	*	167	0.0395499	Distal Intergenic	3	105683877	105690539	6663	1	LOC105611974	XM_012173905.2	-105328	M6	Distal
chr16	1752	2218	467	*	120	0.0235254	Promoter (2-3kb)	16	4527	15912	11386	1	LOC106991653	XR_001435851.1	-2309	M6	Upstream
chr16	1752	2218	467	*	120	0.0235254	Promoter (2-3kb)	16	4527	15912	11386	1	LOC106991653	XR_001435851.1	-2309	M6	Upstream
chr1	96815107	96815944	838	*	306	0.0869417	Exon (XM_012179700.2/LOC101112864, exon 35 of 46)	1	96756703	96837550	80848	1	LOC101112864	XR_001041061.2	58404	M6	Body
chr1	96815107	96815944	838	*	306	0.0869417	Exon (XM_012179700.2/LOC101112864, exon 35 of 46)	1	96756703	96837550	80848	1	LOC101112864	XR_001041061.2	58404	M6	Body
chr7	4683	5310	628	*	119	0.0231845	Distal Intergenic	7	145909	148451	2543	2	LOC105613993	LOC105613993	143141	M6	Distal
chr7	4683	5310	628	*	119	0.0231845	Distal Intergenic	7	145909	148451	2543	2	LOC105613993	LOC105613993	143141	M6	Distal
chr18	74429	75660	1232	*	768	0.24446	Distal Intergenic	18	222720	224152	1433	2	LOC105603010	LOC105603010	148492	M6	Distal
chr18	74429	75660	1232	*	768	0.24446	Distal Intergenic	18	222720	224152	1433	2	LOC105603010	LOC105603010	148492	M6	Distal
chr6	115550671	115550884	214	*	78	0.00920559	Distal Intergenic	6	115508068	115545824	37757	2	CFAP99	XM_015096316.1	-4847	M6	Distal
chr6	115550671	115550884	214	*	78	0.00920559	Distal Intergenic	6	115508068	115545824	37757	2	CFAP99	XM_015096316.1	-4847	M6	Distal
chr17	5897083	5897974	892	*	451	0.136379	Intron (XM_015101382.1/GATB, intron 9 of 12)	17	5833517	5933319	99803	1	GATB	XM_015101382.1	63566	M6	Body
chr17	5897083	5897974	892	*	451	0.136379	Intron (XM_015101382.1/GATB, intron 9 of 12)	17	5833517	5933319	99803	1	GATB	XM_015101382.1	63566	M6	Body
chr3	6808310	6808514	205	*	70	0.00647801	Promoter (<=1kb)	3	6808662	6815319	6658	1	C3H9orf50	XM_012175904.2	-148	M6	Upstream
chr3	6808310	6808514	205	*	70	0.00647801	Promoter (<=1kb)	3	6808662	6815319	6658	1	C3H9orf50	XM_012175904.2	-148	M6	Upstream
chr1	6329741	6329962	222	*	129	0.0265939	Distal Intergenic	1	6360699	6361264	566	1	ARL4C	NM_001162554.1	-30737	M6	Distal
chr1	6329741	6329962	222	*	129	0.0265939	Distal Intergenic	1	6360699	6361264	566	1	ARL4C	NM_001162554.1	-30737	M6	Distal
chr6	59940164	59940358	195	*	119	0.0231845	Intron (XM_015096456.1/APBB2, intron 1 of 19)	6	59598159	59975610	377452	2	APBB2	XM_015096464.1	35252	M6	Body
chr6	59940164	59940358	195	*	119	0.0231845	Intron (XM_015096456.1/APBB2, intron 1 of 19)	6	59598159	59975610	377452	2	APBB2	XM_015096464.1	35252	M6	Body
chr1	10759684	10759882	199	*	77	0.00886464	Exon (XM_012097728.1/COL8A2, exon 5 of 6)	1	10756459	10761140	4682	2	COL8A2	XM_012097728.1	1258	M6	Body
chr1	10759684	10759882	199	*	77	0.00886464	Exon (XM_012097728.1/COL8A2, exon 5 of 6)	1	10756459	10761140	4682	2	COL8A2	XM_012097728.1	1258	M6	Body
chr2	89138696	89139567	872	*	206	0.0528469	Distal Intergenic	2	89137147	89138409	1263	1	LOC101105883	XM_004004406.3	1549	M6	Distal
chr2	89138696	89139567	872	*	206	0.0528469	Distal Intergenic	2	89137147	89138409	1263	1	LOC101105883	XM_004004406.3	1549	M6	Distal
chr2	160970219	160970911	693	*	243	0.065462	Distal Intergenic	2	161001850	161002365	516	1	LOC105609664	XR_001031745.2	-30939	M6	Distal
chr2	160970219	160970911	693	*	243	0.065462	Distal Intergenic	2	161001850	161002365	516	1	LOC105609664	XR_001031745.2	-30939	M6	Distal
chrX	125431520	125432279	760	*	280	0.0780771	Distal Intergenic	27	125438164	125467394	29231	1	LOC101119964	LOC101119964	-5885	M6	Distal
chrX	125431520	125432279	760	*	280	0.0780771	Distal Intergenic	27	125438164	125467394	29231	1	LOC101119964	LOC101119964	-5885	M6	Distal
chr2	227717109	227717326	218	*	106	0.0187521	Distal Intergenic	2	227601269	227617839	16571	2	LOC105610800	XR_001033593.2	-99270	M6	Distal
chr2	227717109	227717326	218	*	106	0.0187521	Distal Intergenic	2	227601269	227617839	16571	2	LOC105610800	XR_001033593.2	-99270	M6	Distal
chr1	96842324	96842773	450	*	293	0.0825094	Distal Intergenic	1	96877536	96877607	72	2	TRNAC-GCA	rna2017	34834	M6	Distal
chr1	96842324	96842773	450	*	293	0.0825094	Distal Intergenic	1	96877536	96877607	72	2	TRNAC-GCA	rna2017	34834	M6	Distal
chr9	255815	256012	198	*	97	0.0156836	Distal Intergenic	9	230648	231784	1137	1	LOC106991329	XM_015097619.1	25167	M6	Distal
chr9	255815	256012	198	*	97	0.0156836	Distal Intergenic	9	230648	231784	1137	1	LOC106991329	XM_015097619.1	25167	M6	Distal
chr1	269021209	269021570	362	*	226	0.0596659	Distal Intergenic	1	268993923	269013913	19991	1	ETS2	XM_015092709.1	27286	M6	Distal
chr1	269021209	269021570	362	*	226	0.0596659	Distal Intergenic	1	268993923	269013913	19991	1	ETS2	XM_015092709.1	27286	M6	Distal
chr2	216309627	216309867	241	*	129	0.0265939	Downstream (2-3kb)	2	216298962	216299476	515	1	LOC105610586	XR_001033221.1	10665	M6	Downstream
chr2	216309627	216309867	241	*	129	0.0265939	Downstream (2-3kb)	2	216298962	216299476	515	1	LOC105610586	XR_001033221.1	10665	M6	Downstream
chr9	23257	23634	378	*	67	0.00545517	Distal Intergenic	9	8925	12751	3827	1	LOC105615961	XR_001435094.1	14332	M6	Distal
chr9	23257	23634	378	*	67	0.00545517	Distal Intergenic	9	8925	12751	3827	1	LOC105615961	XR_001435094.1	14332	M6	Distal
chr1	25688726	25689490	765	*	348	0.101262	Distal Intergenic	1	25515608	25664345	148738	2	EPS15	XM_015091971.1	-24381	M6	Distal
chr1	25688726	25689490	765	*	348	0.101262	Distal Intergenic	1	25515608	25664345	148738	2	EPS15	XM_015091971.1	-24381	M6	Distal
chr9	17508825	17509120	296	*	140	0.0303444	Distal Intergenic	9	17263550	17457256	193707	1	FAM135B	XM_012183500.2	245275	M6	Distal
chr9	17508825	17509120	296	*	140	0.0303444	Distal Intergenic	9	17263550	17457256	193707	1	FAM135B	XM_012183500.2	245275	M6	Distal
chr1	264845918	264846349	432	*	281	0.078418	Intron (XM_015092696.1/RUNX1, intron 11 of 15)	1	264863238	264870945	7708	1	LOC106990890	XR_001433923.1	-16889	M6	Body
chr1	264845918	264846349	432	*	281	0.078418	Intron (XM_015092696.1/RUNX1, intron 11 of 15)	1	264863238	264870945	7708	1	LOC106990890	XR_001433923.1	-16889	M6	Body
chr10	20130832	20131146	315	*	183	0.0450051	Distal Intergenic	10	20158120	20230370	72251	1	LOC105608016	XR_001435197.1	-26974	M6	Distal
chr10	20130832	20131146	315	*	183	0.0450051	Distal Intergenic	10	20158120	20230370	72251	1	LOC105608016	XR_001435197.1	-26974	M6	Distal
chr18	1046615	1046863	249	*	126	0.0255711	Intron (XR_001436021.1/LOC101114216, intron 11 of 20)	18	1041400	1134079	92680	1	LOC101114216	XR_001436030.1	5215	M6	Body
chr18	1046615	1046863	249	*	126	0.0255711	Intron (XR_001436021.1/LOC101114216, intron 11 of 20)	18	1041400	1134079	92680	1	LOC101114216	XR_001436030.1	5215	M6	Body
chr9	13028087	13028428	342	*	202	0.0514831	Distal Intergenic	9	13017231	13025050	7820	2	LOC106991342	XR_001435096.1	-3037	M6	Distal
chr9	13028087	13028428	342	*	202	0.0514831	Distal Intergenic	9	13017231	13025050	7820	2	LOC106991342	XR_001435096.1	-3037	M6	Distal
chr13	56998474	56999247	774	*	368	0.10808	Intron (XM_012189437.2/APCDD1L, intron 1 of 4)	13	56984375	57126334	141960	1	APCDD1L	XM_012189437.2	14099	M6	Body
chr13	56998474	56999247	774	*	368	0.10808	Intron (XM_012189437.2/APCDD1L, intron 1 of 4)	13	56984375	57126334	141960	1	APCDD1L	XM_012189437.2	14099	M6	Body
chr19	1521470	1522786	1317	*	297	0.0838732	Intron (XM_015102202.1/NEK10, intron 6 of 20)	19	1366595	1548049	181455	2	NEK10	XM_015102202.1	25263	M6	Body
chr19	1521470	1522786	1317	*	297	0.0838732	Intron (XM_015102202.1/NEK10, intron 6 of 20)	19	1366595	1548049	181455	2	NEK10	XM_015102202.1	25263	M6	Body
chr14	49872110	49872307	198	*	83	0.0109103	Intron (XM_012190471.2/CNFN, intron 7 of 7)	14	49862032	49883113	21082	1	CNFN	XM_012190471.2	10078	M6	Body
chr14	49872110	49872307	198	*	83	0.0109103	Intron (XM_012190471.2/CNFN, intron 7 of 7)	14	49862032	49883113	21082	1	CNFN	XM_012190471.2	10078	M6	Body
chr9	13047880	13048303	424	*	286	0.0801227	Distal Intergenic	9	13063321	13079096	15776	1	LOC105612928	XR_001042471.1	-15018	M6	Distal
chr9	13047880	13048303	424	*	286	0.0801227	Distal Intergenic	9	13063321	13079096	15776	1	LOC105612928	XR_001042471.1	-15018	M6	Distal
chr1	96926642	96927245	604	*	297	0.0838732	5' UTR	1	96926632	96974290	47659	1	LOC101112943	XM_015091685.1	10	M6
chr1	96926642	96927245	604	*	297	0.0838732	5' UTR	1	96926632	96974290	47659	1	LOC101112943	XM_015091685.1	10	M6
chr2	24975853	24976494	642	*	497	0.152063	Distal Intergenic	2	24972476	24973631	1156	1	LOC105611657	LOC105611657	3377	M6	Distal
chr2	24975853	24976494	642	*	497	0.152063	Distal Intergenic	2	24972476	24973631	1156	1	LOC105611657	LOC105611657	3377	M6	Distal
chr2	24465296	24466060	765	*	639	0.200477	Distal Intergenic	2	24296096	24297438	1343	1	GADD45G	XM_015093022.1	169200	M6	Distal
chr2	24465296	24466060	765	*	639	0.200477	Distal Intergenic	2	24296096	24297438	1343	1	GADD45G	XM_015093022.1	169200	M6	Distal
chr2	42407865	42409611	1747	*	1496	0.49267	Promoter (<=1kb)	2	42408582	42414620	6039	1	LOC105612581	XR_001433994.1	0	M6	Upstream
chr2	42407865	42409611	1747	*	1496	0.49267	Promoter (<=1kb)	2	42408582	42414620	6039	1	LOC105612581	XR_001433994.1	0	M6	Upstream
chr18	28598	28804	207	*	78	0.00920559	Distal Intergenic	18	222720	224152	1433	2	LOC105603010	LOC105603010	195348	M6	Distal
chr18	28598	28804	207	*	78	0.00920559	Distal Intergenic	18	222720	224152	1433	2	LOC105603010	LOC105603010	195348	M6	Distal
chr1	96927529	96927953	425	*	292	0.0821684	Intron (XM_015091685.1/LOC101112943, intron 1 of 17)	1	96926632	96974290	47659	1	LOC101112943	XM_015091685.1	897	M6	Body
chr1	96927529	96927953	425	*	292	0.0821684	Intron (XM_015091685.1/LOC101112943, intron 1 of 17)	1	96926632	96974290	47659	1	LOC101112943	XM_015091685.1	897	M6	Body
chr25	1608614	1608899	286	*	145	0.0320491	Intron (XM_012104934.2/GALNT2, intron 2 of 14)	25	1632521	1632593	73	1	TRNAE-UUC	rna47143	-23622	M6	Body
chr25	1608614	1608899	286	*	145	0.0320491	Intron (XM_012104934.2/GALNT2, intron 2 of 14)	25	1632521	1632593	73	1	TRNAE-UUC	rna47143	-23622	M6	Body
chr17	25053916	25054375	460	*	283	0.0790999	Distal Intergenic	17	24825623	24843706	18084	2	PCDH10	XM_015101514.1	-210210	M6	Distal
chr17	25053916	25054375	460	*	283	0.0790999	Distal Intergenic	17	24825623	24843706	18084	2	PCDH10	XM_015101514.1	-210210	M6	Distal
chr2	89005553	89006539	987	*	701	0.221616	Exon (LOC105611736/LOC105611736, exon 1 of 1)	2	89002931	89007677	4747	2	LOC105611736	LOC105611736	1138	M6	Body
chr2	89005553	89006539	987	*	701	0.221616	Exon (LOC105611736/LOC105611736, exon 1 of 1)	2	89002931	89007677	4747	2	LOC105611736	LOC105611736	1138	M6	Body
chr18	1060666	1061031	366	*	243	0.065462	Promoter (2-3kb)	18	1063946	1134079	70134	1	LOC101114216	XR_001021896.1	-2915	M6	Upstream
chr18	1060666	1061031	366	*	243	0.065462	Promoter (2-3kb)	18	1063946	1134079	70134	1	LOC101114216	XR_001021896.1	-2915	M6	Upstream
chrX	24764121	24764427	307	*	176	0.0426185	Distal Intergenic	27	24825041	24826797	1757	1	LOC101111347	LOC101111347	-60614	M6	Distal
chrX	24764121	24764427	307	*	176	0.0426185	Distal Intergenic	27	24825041	24826797	1757	1	LOC101111347	LOC101111347	-60614	M6	Distal
chr1	96925741	96926242	502	*	220	0.0576202	Promoter (<=1kb)	1	96926632	96974290	47659	1	LOC101112943	XM_015091685.1	-390	M6	Upstream
chr1	96925741	96926242	502	*	220	0.0576202	Promoter (<=1kb)	1	96926632	96974290	47659	1	LOC101112943	XM_015091685.1	-390	M6	Upstream
chr17	13763957	13766411	2455	*	1830	0.606546	Distal Intergenic	17	13925775	14029046	103272	1	FREM3	XM_004017521.3	-159364	M6	Distal
chr17	13763957	13766411	2455	*	1830	0.606546	Distal Intergenic	17	13925775	14029046	103272	1	FREM3	XM_004017521.3	-159364	M6	Distal
chr4	15935219	15935495	277	*	148	0.0330719	Promoter (<=1kb)	4	15935815	16044551	108737	1	GLCCI1	XM_012176383.2	-320	M6	Upstream
chr4	15935219	15935495	277	*	148	0.0330719	Promoter (<=1kb)	4	15935815	16044551	108737	1	GLCCI1	XM_012176383.2	-320	M6	Upstream
chr2	215981525	215981800	276	*	125	0.0252301	Intron (XM_012145522.2/ABCA12, intron 37 of 53)	2	216122648	216136487	13840	1	LOC105610573	XR_001033213.1	-140848	M6	Body
chr2	215981525	215981800	276	*	125	0.0252301	Intron (XM_012145522.2/ABCA12, intron 37 of 53)	2	216122648	216136487	13840	1	LOC105610573	XR_001033213.1	-140848	M6	Body
chr9	279712	280022	311	*	143	0.0313672	Distal Intergenic	9	304092	315604	11513	2	LOC105616106	XM_012184224.1	35582	M6	Distal
chr9	279712	280022	311	*	143	0.0313672	Distal Intergenic	9	304092	315604	11513	2	LOC105616106	XM_012184224.1	35582	M6	Distal
chr1	178010769	178011797	1029	*	315	0.0900102	Promoter (<=1kb)	1	177467699	178011010	543312	2	LOC105602007	XR_001020604.2	0	M6	Upstream
chr1	178010769	178011797	1029	*	315	0.0900102	Promoter (<=1kb)	1	177467699	178011010	543312	2	LOC105602007	XR_001020604.2	0	M6	Upstream
chr11	45849411	45849630	220	*	109	0.019775	Intron (XM_015098847.1/EFCAB13, intron 15 of 74)	11	45832066	46075483	243418	1	EFCAB13	XM_015098852.1	17345	M6	Body
chr11	45849411	45849630	220	*	109	0.019775	Intron (XM_015098847.1/EFCAB13, intron 15 of 74)	11	45832066	46075483	243418	1	EFCAB13	XM_015098852.1	17345	M6	Body
chr7	50655857	50656154	298	*	124	0.0248892	Intron (XM_015097025.1/ZNF280D, intron 14 of 20)	7	50599803	50711863	112061	1	ZNF280D	XM_015097017.1	56054	M6	Body
chr7	50655857	50656154	298	*	124	0.0248892	Intron (XM_015097025.1/ZNF280D, intron 14 of 20)	7	50599803	50711863	112061	1	ZNF280D	XM_015097017.1	56054	M6	Body
chr3	124163308	124163701	394	*	209	0.0538698	Promoter (<=1kb)	3	124072094	124163568	91475	2	CEP290	XM_012174055.2	0	M6	Upstream
chr3	124163308	124163701	394	*	209	0.0538698	Promoter (<=1kb)	3	124072094	124163568	91475	2	CEP290	XM_012174055.2	0	M6	Upstream
chr8	643363	643666	304	*	146	0.03239	Distal Intergenic	8	752981	753745	765	2	LOC106990493	LOC106990493	110079	M6	Distal
chr8	643363	643666	304	*	146	0.03239	Distal Intergenic	8	752981	753745	765	2	LOC106990493	LOC106990493	110079	M6	Distal
chr23	6650245	6650463	219	*	108	0.019434	Distal Intergenic	23	6423749	6424874	1126	2	LOC101103027	XM_004020401.3	-225371	M6	Distal
chr23	6650245	6650463	219	*	108	0.019434	Distal Intergenic	23	6423749	6424874	1126	2	LOC101103027	XM_004020401.3	-225371	M6	Distal
chr11	9650257	9650998	742	*	382	0.112854	Promoter (<=1kb)	11	9617630	9650335	32706	2	LOC101103247	XR_001043311.2	0	M6	Upstream
chr11	9650257	9650998	742	*	382	0.112854	Promoter (<=1kb)	11	9617630	9650335	32706	2	LOC101103247	XR_001043311.2	0	M6	Upstream
chr9	253275	253628	354	*	237	0.0634163	Distal Intergenic	9	230648	231784	1137	1	LOC106991329	XM_015097619.1	22627	M6	Distal
chr9	253275	253628	354	*	237	0.0634163	Distal Intergenic	9	230648	231784	1137	1	LOC106991329	XM_015097619.1	22627	M6	Distal
chr1	72450816	72451014	199	*	64	0.00443232	Distal Intergenic	1	72537410	72662421	125012	1	LOC101120212	LOC101120212	-86396	M6	Distal
chr1	72450816	72451014	199	*	64	0.00443232	Distal Intergenic	1	72537410	72662421	125012	1	LOC101120212	LOC101120212	-86396	M6	Distal
chr10	70364168	70364373	206	*	111	0.0204569	Intron (XM_015097996.1/LOC101106781, intron 8 of 27)	10	70243533	70484912	241380	1	LOC101106781	XM_015097996.1	120635	M6	Body
chr10	70364168	70364373	206	*	111	0.0204569	Intron (XM_015097996.1/LOC101106781, intron 8 of 27)	10	70243533	70484912	241380	1	LOC101106781	XM_015097996.1	120635	M6	Body
chr1	121331211	121331580	370	*	184	0.0453461	Distal Intergenic	1	121312276	121325403	13128	1	MIS18A	XM_015091724.1	18935	M6	Distal
chr1	121331211	121331580	370	*	184	0.0453461	Distal Intergenic	1	121312276	121325403	13128	1	MIS18A	XM_015091724.1	18935	M6	Distal
chr16	31619614	31619840	227	*	109	0.019775	Distal Intergenic	16	31583750	31588652	4903	1	LOC101115828	LOC101115828	35864	M6	Distal
chr16	31619614	31619840	227	*	109	0.019775	Distal Intergenic	16	31583750	31588652	4903	1	LOC101115828	LOC101115828	35864	M6	Distal
chr9	43582612	43583168	557	*	263	0.0722809	Exon (XR_001042703.2/LOC105609782, exon 1 of 3)	9	43582573	43622028	39456	1	LOC105609782	XR_001042703.2	39	M6	Body
chr9	43582612	43583168	557	*	263	0.0722809	Exon (XR_001042703.2/LOC105609782, exon 1 of 3)	9	43582573	43622028	39456	1	LOC105609782	XR_001042703.2	39	M6	Body
chr1	37393679	37394648	970	*	626	0.196045	Promoter (<=1kb)	1	37395599	37406892	11294	1	USP1	XM_012163272.2	-951	M6	Upstream
chr1	37393679	37394648	970	*	626	0.196045	Promoter (<=1kb)	1	37395599	37406892	11294	1	USP1	XM_012163272.2	-951	M6	Upstream
chr13	27239092	27239316	225	*	111	0.0204569	Distal Intergenic	13	27260559	27319777	59219	1	PRPF18	XM_012188400.2	-21243	M6	Distal
chr13	27239092	27239316	225	*	111	0.0204569	Distal Intergenic	13	27260559	27319777	59219	1	PRPF18	XM_012188400.2	-21243	M6	Distal
chr1	153027588	153027803	216	*	120	0.0235254	Distal Intergenic	1	153197392	153197463	72	2	TRNAC-GCA	rna3272	169660	M6	Distal
chr1	153027588	153027803	216	*	120	0.0235254	Distal Intergenic	1	153197392	153197463	72	2	TRNAC-GCA	rna3272	169660	M6	Distal
chr5	10476615	10476821	207	*	112	0.0207978	Intron (XM_015095793.1CC1, intron 9 of 10)	5	10472612	10482776	10165	2	NACC1	XM_015095793.1	5955	M6	Body
chr5	10476615	10476821	207	*	112	0.0207978	Intron (XM_015095793.1CC1, intron 9 of 10)	5	10472612	10482776	10165	2	NACC1	XM_015095793.1	5955	M6	Body
chr10	998	1204	207	*	118	0.0228435	Distal Intergenic	10	20258	23966	3709	2	LOC101118284	XM_015097961.1	22762	M6	Distal
chr10	998	1204	207	*	118	0.0228435	Distal Intergenic	10	20258	23966	3709	2	LOC101118284	XM_015097961.1	22762	M6	Distal
chr7	68025030	68025511	482	*	172	0.0412547	Distal Intergenic	7	67977399	67978134	736	2	LOC101116579	XR_001041799.2	-46896	M6	Distal
chr7	68025030	68025511	482	*	172	0.0412547	Distal Intergenic	7	67977399	67978134	736	2	LOC101116579	XR_001041799.2	-46896	M6	Distal
chr23	77850	78271	422	*	282	0.0787589	Distal Intergenic	23	98061	99142	1082	1	LOC101105545	LOC101105545	-19790	M6	Distal
chr23	77850	78271	422	*	282	0.0787589	Distal Intergenic	23	98061	99142	1082	1	LOC101105545	LOC101105545	-19790	M6	Distal
chr4	21314465	21314771	307	*	149	0.0334129	Distal Intergenic	4	21138762	21138833	72	2	TRNAC-GCA	rna14794	-175632	M6	Distal
chr4	21314465	21314771	307	*	149	0.0334129	Distal Intergenic	4	21138762	21138833	72	2	TRNAC-GCA	rna14794	-175632	M6	Distal
chr10	47946474	47947049	576	*	385	0.113877	Promoter (<=1kb)	10	47921723	47946569	24847	2	DIS3	XM_012184764.2	0	M6	Upstream
chr10	47946474	47947049	576	*	385	0.113877	Promoter (<=1kb)	10	47921723	47946569	24847	2	DIS3	XM_012184764.2	0	M6	Upstream
chr16	7618	7890	273	*	126	0.0255711	Intron (XR_001435851.1/LOC106991653, intron 1 of 2)	16	4527	15912	11386	1	LOC106991653	XR_001435851.1	3091	M6	Body
chr16	7618	7890	273	*	126	0.0255711	Intron (XR_001435851.1/LOC106991653, intron 1 of 2)	16	4527	15912	11386	1	LOC106991653	XR_001435851.1	3091	M6	Body
chr4	55491795	55492118	324	*	191	0.0477327	Promoter (<=1kb)	4	55492142	55572714	80573	1	C4H7orf60	XM_004007878.2	-24	M6	Upstream
chr4	55491795	55492118	324	*	191	0.0477327	Promoter (<=1kb)	4	55492142	55572714	80573	1	C4H7orf60	XM_004007878.2	-24	M6	Upstream
chr3	205941143	205941382	240	*	117	0.0225026	Intron (XM_015094967.1/LOC105608615, intron 1 of 14)	3	205949468	205954271	4804	1	NANOG	XM_004006901.3	-8086	M6	Body
chr3	205941143	205941382	240	*	117	0.0225026	Intron (XM_015094967.1/LOC105608615, intron 1 of 14)	3	205949468	205954271	4804	1	NANOG	XM_004006901.3	-8086	M6	Body
chr16	92626	92865	240	*	119	0.0231845	Exon (XR_001435853.1/LOC105602665, exon 3 of 3)	16	87619	92926	5308	1	LOC105602665	XR_001435853.1	5007	M6	Body
chr16	92626	92865	240	*	119	0.0231845	Exon (XR_001435853.1/LOC105602665, exon 3 of 3)	16	87619	92926	5308	1	LOC105602665	XR_001435853.1	5007	M6	Body
chr5	80170508	80170826	319	*	167	0.0395499	Promoter (<=1kb)	5	80121053	80170671	49619	2	TMEM167A	XM_004009064.2	0	M6	Upstream
chr5	80170508	80170826	319	*	167	0.0395499	Promoter (<=1kb)	5	80121053	80170671	49619	2	TMEM167A	XM_004009064.2	0	M6	Upstream
chr5	12601783	12602240	458	*	228	0.0603478	Intron (XM_015095826.1/LOC101117505, intron 3 of 16)	5	12590902	12617828	26927	1	LOC101117505	XM_015095826.1	10881	M6	Body
chr5	12601783	12602240	458	*	228	0.0603478	Intron (XM_015095826.1/LOC101117505, intron 3 of 16)	5	12590902	12617828	26927	1	LOC101117505	XM_015095826.1	10881	M6	Body
chr17	49356842	49357058	217	*	85	0.0115922	Distal Intergenic	17	49292863	49294784	1922	1	LOC105602854	LOC105602854	63979	M6	Distal
chr17	49356842	49357058	217	*	85	0.0115922	Distal Intergenic	17	49292863	49294784	1922	1	LOC105602854	LOC105602854	63979	M6	Distal
chr2	174835422	174836060	639	*	444	0.133992	Promoter (<=1kb)	2	174799517	174835605	36089	2	CCNT2	XM_004004736.3	0	M6	Upstream
chr2	174835422	174836060	639	*	444	0.133992	Promoter (<=1kb)	2	174799517	174835605	36089	2	CCNT2	XM_004004736.3	0	M6	Upstream
chr14	38239245	38239654	410	*	221	0.0579611	Promoter (<=1kb)	14	38221827	38239330	17504	2	DHX38	XM_004015107.3	0	M6	Upstream
chr14	38239245	38239654	410	*	221	0.0579611	Promoter (<=1kb)	14	38221827	38239330	17504	2	DHX38	XM_004015107.3	0	M6	Upstream
chr1	96839213	96839658	446	*	137	0.0293215	Distal Intergenic	1	96877536	96877607	72	2	TRNAC-GCA	rna2017	37949	M6	Distal
chr1	96839213	96839658	446	*	137	0.0293215	Distal Intergenic	1	96877536	96877607	72	2	TRNAC-GCA	rna2017	37949	M6	Distal
chr25	39193802	39194017	216	*	93	0.0143198	Distal Intergenic	25	39208014	39208085	72	2	TRNAC-GCA	rna47854	14068	M6	Distal
chr25	39193802	39194017	216	*	93	0.0143198	Distal Intergenic	25	39208014	39208085	72	2	TRNAC-GCA	rna47854	14068	M6	Distal
chr19	17	486	470	*	237	0.0634163	Distal Intergenic	19	85581	87119	1539	2	LOC105603319	XR_001022366.1	86633	M6	Distal
chr19	17	486	470	*	237	0.0634163	Distal Intergenic	19	85581	87119	1539	2	LOC105603319	XR_001022366.1	86633	M6	Distal
chr19	58956164	58956387	224	*	116	0.0221616	3' UTR	19	58952240	58956225	3986	1	HMCES	XM_015102184.1	3924	M6
chr19	58956164	58956387	224	*	116	0.0221616	3' UTR	19	58952240	58956225	3986	1	HMCES	XM_015102184.1	3924	M6
chr11	31486482	31486887	406	*	206	0.0528469	Distal Intergenic	11	31513245	31513317	73	1	TRNAR-CCG	rna27186	-26358	M6	Distal
chr11	31486482	31486887	406	*	206	0.0528469	Distal Intergenic	11	31513245	31513317	73	1	TRNAR-CCG	rna27186	-26358	M6	Distal
chr10	76423799	76424322	524	*	102	0.0173883	Intron (XM_015098256.1/PCCA, intron 21 of 23)	10	76367299	76368377	1079	1	LOC105616229	XR_001043213.1	56500	M6	Body
chr10	76423799	76424322	524	*	102	0.0173883	Intron (XM_015098256.1/PCCA, intron 21 of 23)	10	76367299	76368377	1079	1	LOC105616229	XR_001043213.1	56500	M6	Body
chr6	113493383	113493613	231	*	118	0.0228435	Intron (XM_015096655.1/AFAP1, intron 2 of 16)	6	113413933	113509593	95661	2	AFAP1	XM_015096655.1	15980	M6	Body
chr6	113493383	113493613	231	*	118	0.0228435	Intron (XM_015096655.1/AFAP1, intron 2 of 16)	6	113413933	113509593	95661	2	AFAP1	XM_015096655.1	15980	M6	Body
chr21	49011134	49011624	491	*	156	0.0357995	Distal Intergenic	21	49072306	49124001	51696	1	KRTAP5.4	NM_001009398.1	-60682	M6	Distal
chr21	49011134	49011624	491	*	156	0.0357995	Distal Intergenic	21	49072306	49124001	51696	1	KRTAP5.4	NM_001009398.1	-60682	M6	Distal
chr2	218571612	218571868	257	*	128	0.026253	Distal Intergenic	2	218415834	218428911	13078	2	LOC105606769	XR_001033295.2	-142701	M6	Distal
chr2	218571612	218571868	257	*	128	0.026253	Distal Intergenic	2	218415834	218428911	13078	2	LOC105606769	XR_001033295.2	-142701	M6	Distal
chr4	15570259	15570607	349	*	198	0.0501193	Promoter (<=1kb)	4	15561872	15570441	8570	2	RPA3	XM_004007750.3	0	M6	Upstream
chr4	15570259	15570607	349	*	198	0.0501193	Promoter (<=1kb)	4	15561872	15570441	8570	2	RPA3	XM_004007750.3	0	M6	Upstream
chr1	264848243	264848436	194	*	96	0.0153427	Intron (XM_015092696.1/RUNX1, intron 11 of 15)	1	264863238	264870945	7708	1	LOC106990890	XR_001433923.1	-14802	M6	Body
chr1	264848243	264848436	194	*	96	0.0153427	Intron (XM_015092696.1/RUNX1, intron 11 of 15)	1	264863238	264870945	7708	1	LOC106990890	XR_001433923.1	-14802	M6	Body
chr3	149843190	149843436	247	*	101	0.0170474	Intron (XM_012174585.2/FRS2, intron 1 of 8)	3	149743116	149853463	110348	2	FRS2	XM_012174585.2	10027	M6	Body
chr3	149843190	149843436	247	*	101	0.0170474	Intron (XM_012174585.2/FRS2, intron 1 of 8)	3	149743116	149853463	110348	2	FRS2	XM_012174585.2	10027	M6	Body
chr1	63313052	63313415	364	*	206	0.0528469	Promoter (<=1kb)	1	63276949	63313289	36341	2	LOC101117287	XM_004002164.3	0	M6	Upstream
chr1	63313052	63313415	364	*	206	0.0528469	Promoter (<=1kb)	1	63276949	63313289	36341	2	LOC101117287	XM_004002164.3	0	M6	Upstream
chr5	68958294	68958787	494	*	222	0.0583021	Promoter (<=1kb)	5	68926039	68958319	32281	2	PWWP2A	XM_015096168.1	0	M6	Upstream
chr5	68958294	68958787	494	*	222	0.0583021	Promoter (<=1kb)	5	68926039	68958319	32281	2	PWWP2A	XM_015096168.1	0	M6	Upstream
chr1	223435620	223436513	894	*	532	0.163996	Distal Intergenic	1	223208570	223209039	470	1	LOC101103282	LOC101103282	227050	M6	Distal
chr1	223435620	223436513	894	*	532	0.163996	Distal Intergenic	1	223208570	223209039	470	1	LOC101103282	LOC101103282	227050	M6	Distal
chr12	63820748	63821296	549	*	198	0.0501193	Promoter (<=1kb)	12	63751466	63820780	69315	2	EDEM3	XM_012187720.2	0	M6	Upstream
chr12	63820748	63821296	549	*	198	0.0501193	Promoter (<=1kb)	12	63751466	63820780	69315	2	EDEM3	XM_012187720.2	0	M6	Upstream
chr14	60671847	60672333	487	*	259	0.0709171	Intron (XM_015100127.1/ZFP28, intron 5 of 7)	14	60619191	60646274	27084	2	LOC101110701	XM_012095216.2	-25573	M6	Body
chr14	60671847	60672333	487	*	259	0.0709171	Intron (XM_015100127.1/ZFP28, intron 5 of 7)	14	60619191	60646274	27084	2	LOC101110701	XM_012095216.2	-25573	M6	Body
chr11	15805	16152	348	*	137	0.0293215	Distal Intergenic	11	508585	513162	4578	1	LOC101117679	XM_012185122.2	-492433	M6	Distal
chr11	15805	16152	348	*	137	0.0293215	Distal Intergenic	11	508585	513162	4578	1	LOC101117679	XM_012185122.2	-492433	M6	Distal
chr11	11227986	11228200	215	*	84	0.0112513	Distal Intergenic	11	11206800	11223420	16621	2	LOC101108146	LOC101108146	-4566	M6	Distal
chr11	11227986	11228200	215	*	84	0.0112513	Distal Intergenic	11	11206800	11223420	16621	2	LOC101108146	LOC101108146	-4566	M6	Distal
chr15	51666924	51667411	488	*	295	0.0831913	Promoter (<=1kb)	15	51545494	51667089	121596	2	C2CD3	XM_004016315.3	0	M6	Upstream
chr15	51666924	51667411	488	*	295	0.0831913	Promoter (<=1kb)	15	51545494	51667089	121596	2	C2CD3	XM_004016315.3	0	M6	Upstream
chr3	79921264	79921648	385	*	238	0.0637572	Distal Intergenic	3	79950485	79951315	831	2	LOC101112892	LOC101112892	29667	M6	Distal
chr3	79921264	79921648	385	*	238	0.0637572	Distal Intergenic	3	79950485	79951315	831	2	LOC101112892	LOC101112892	29667	M6	Distal
chr4	23361879	23362679	801	*	385	0.113877	Distal Intergenic	4	23346739	23347314	576	2	LOC101117665	LOC101117665	-14565	M6	Distal
chr4	23361879	23362679	801	*	385	0.113877	Distal Intergenic	4	23346739	23347314	576	2	LOC101117665	LOC101117665	-14565	M6	Distal
chr1	96968615	96968894	280	*	138	0.0296625	Intron (XM_015091685.1/LOC101112943, intron 16 of 17)	1	96999134	96999205	72	1	TRNAQ-UUG	rna2022	-30240	M6	Body
chr1	96968615	96968894	280	*	138	0.0296625	Intron (XM_015091685.1/LOC101112943, intron 16 of 17)	1	96999134	96999205	72	1	TRNAQ-UUG	rna2022	-30240	M6	Body
chr1	1043	1857	815	*	425	0.127514	Distal Intergenic	1	49237	54549	5313	1	LOC106990386	XR_001433683.1	-47380	M6	Distal
chr1	1043	1857	815	*	425	0.127514	Distal Intergenic	1	49237	54549	5313	1	LOC106990386	XR_001433683.1	-47380	M6	Distal
chr20	6335	6572	238	*	109	0.019775	Distal Intergenic	20	369923	371499	1577	1	LOC105603637	LOC105603637	-363351	M6	Distal
chr20	6335	6572	238	*	109	0.019775	Distal Intergenic	20	369923	371499	1577	1	LOC105603637	LOC105603637	-363351	M6	Distal
chr1	154465118	154465654	537	*	294	0.0828503	Promoter (<=1kb)	1	154458426	154465279	6854	2	CGGBP1	XM_004002842.3	0	M6	Upstream
chr1	154465118	154465654	537	*	294	0.0828503	Promoter (<=1kb)	1	154458426	154465279	6854	2	CGGBP1	XM_004002842.3	0	M6	Upstream
chr4	44033872	44034330	459	*	285	0.0797818	Promoter (<=1kb)	4	43891532	44034007	142476	2	CCDC146	XM_004007819.3	0	M6	Upstream
chr4	44033872	44034330	459	*	285	0.0797818	Promoter (<=1kb)	4	43891532	44034007	142476	2	CCDC146	XM_004007819.3	0	M6	Upstream
chr4	43458527	43458913	387	*	153	0.0347767	Promoter (<=1kb)	4	43458787	43462722	3936	1	TMEM60	XM_015095248.1	0	M6	Upstream
chr4	43458527	43458913	387	*	153	0.0347767	Promoter (<=1kb)	4	43458787	43462722	3936	1	TMEM60	XM_015095248.1	0	M6	Upstream
chr6	41791397	41791894	498	*	234	0.0623935	Intron (XM_015096412.1/ADGRA3, intron 15 of 17)	6	41861787	41862469	683	1	LOC105611900	LOC105611900	-69893	M6	Body
chr6	41791397	41791894	498	*	234	0.0623935	Intron (XM_015096412.1/ADGRA3, intron 15 of 17)	6	41861787	41862469	683	1	LOC105611900	LOC105611900	-69893	M6	Body
chr15	26774979	26775342	364	*	187	0.0463689	Distal Intergenic	15	26838105	26851464	13360	1	LOC105602190	XR_001435784.1	-62763	M6	Distal
chr15	26774979	26775342	364	*	187	0.0463689	Distal Intergenic	15	26838105	26851464	13360	1	LOC105602190	XR_001435784.1	-62763	M6	Distal
chr19	4606166	4606404	239	*	106	0.0187521	Distal Intergenic	19	4198219	4198291	73	2	TRNAG-UCC	rna39729	-407875	M6	Distal
chr19	4606166	4606404	239	*	106	0.0187521	Distal Intergenic	19	4198219	4198291	73	2	TRNAG-UCC	rna39729	-407875	M6	Distal
chrX	3845014	3845224	211	*	91	0.0136379	Distal Intergenic	27	3431950	3834547	402598	2	NLGN4X	XM_015104781.1	-10467	M6	Distal
chrX	3845014	3845224	211	*	91	0.0136379	Distal Intergenic	27	3431950	3834547	402598	2	NLGN4X	XM_015104781.1	-10467	M6	Distal
chr23	83778	85270	1493	*	510	0.156495	Distal Intergenic	23	98061	99142	1082	1	LOC101105545	LOC101105545	-12791	M6	Distal
chr23	83778	85270	1493	*	510	0.156495	Distal Intergenic	23	98061	99142	1082	1	LOC101105545	LOC101105545	-12791	M6	Distal
chr23	83778	85270	1493	*	510	0.156495	Distal Intergenic	23	98061	99142	1082	1	LOC101105545	LOC101105545	-12791	M6	Distal
chr9	28562	28868	307	*	117	0.0225026	Distal Intergenic	9	8925	12751	3827	1	LOC105615961	XR_001435094.1	19637	M6	Distal
chr9	28562	28868	307	*	117	0.0225026	Distal Intergenic	9	8925	12751	3827	1	LOC105615961	XR_001435094.1	19637	M6	Distal
chr1	19886504	19886961	458	*	206	0.0528469	Promoter (<=1kb)	1	19883179	19886602	3424	2	LOC101111334	XM_004003526.3	0	M6	Upstream
chr1	19886504	19886961	458	*	206	0.0528469	Promoter (<=1kb)	1	19883179	19886602	3424	2	LOC101111334	XM_004003526.3	0	M6	Upstream
chr9	260606	260801	196	*	64	0.00443232	Distal Intergenic	9	230648	231784	1137	1	LOC106991329	XM_015097619.1	29958	M6	Distal
chr9	260606	260801	196	*	64	0.00443232	Distal Intergenic	9	230648	231784	1137	1	LOC106991329	XM_015097619.1	29958	M6	Distal
chr13	30306672	30307002	331	*	193	0.0484146	Promoter (<=1kb)	13	30098376	30306795	208420	2	RSU1	XM_012188073.2	0	M6	Upstream
chr13	30306672	30307002	331	*	193	0.0484146	Promoter (<=1kb)	13	30098376	30306795	208420	2	RSU1	XM_012188073.2	0	M6	Upstream
chr2	111778055	111778257	203	*	96	0.0153427	Distal Intergenic	2	111713203	111714396	1194	1	LOC101123441	XM_012129793.2	64852	M6	Distal
chr2	111778055	111778257	203	*	96	0.0153427	Distal Intergenic	2	111713203	111714396	1194	1	LOC101123441	XM_012129793.2	64852	M6	Distal
chr8	11784900	11785588	689	*	413	0.123423	Distal Intergenic	8	11555027	11555098	72	1	TRNAW-CCA	rna22878	229873	M6	Distal
chr8	11784900	11785588	689	*	413	0.123423	Distal Intergenic	8	11555027	11555098	72	1	TRNAW-CCA	rna22878	229873	M6	Distal
chr14	58590159	58590643	485	*	227	0.0600068	Distal Intergenic	14	58574943	58580180	5238	2	LOC101115398	XM_004015867.1	-9979	M6	Distal
chr14	58590159	58590643	485	*	227	0.0600068	Distal Intergenic	14	58574943	58580180	5238	2	LOC101115398	XM_004015867.1	-9979	M6	Distal
chr21	31135928	31136651	724	*	532	0.163996	Distal Intergenic	21	30984011	31126486	142476	2	ETS1	XM_012101895.1	-9442	M6	Distal
chr21	31135928	31136651	724	*	532	0.163996	Distal Intergenic	21	30984011	31126486	142476	2	ETS1	XM_012101895.1	-9442	M6	Distal
chr3	132507014	132507408	395	*	165	0.0388681	Promoter (<=1kb)	3	132507288	132520377	13090	1	CALCOCO1	XR_001039109.2	0	M6	Upstream
chr3	132507014	132507408	395	*	165	0.0388681	Promoter (<=1kb)	3	132507288	132520377	13090	1	CALCOCO1	XR_001039109.2	0	M6	Upstream
chr2	101810344	101810735	392	*	223	0.058643	Exon (XM_004004440.3/FZD3, exon 3 of 6)	2	101771243	101853593	82351	1	FZD3	XM_004004440.3	39101	M6	Body
chr2	101810344	101810735	392	*	223	0.058643	Exon (XM_004004440.3/FZD3, exon 3 of 6)	2	101771243	101853593	82351	1	FZD3	XM_004004440.3	39101	M6	Body
chr3	106335285	106335482	198	*	126	0.0255711	Distal Intergenic	3	106342683	106346788	4106	2	LOC106990993	LOC106990993	11306	M6	Distal
chr3	106335285	106335482	198	*	126	0.0255711	Distal Intergenic	3	106342683	106346788	4106	2	LOC106990993	LOC106990993	11306	M6	Distal
chr1	119968759	119969265	507	*	262	0.07194	Promoter (<=1kb)	1	119969086	120004706	35621	1	CRYZL1	XM_004002757.3	0	M6	Upstream
chr1	119968759	119969265	507	*	262	0.07194	Promoter (<=1kb)	1	119969086	120004706	35621	1	CRYZL1	XM_004002757.3	0	M6	Upstream
chr5	107830224	107830387	164	*	51	0	Distal Intergenic	5	107760099	107777357	17259	2	STARD4	XM_004009572.3	-52867	M6	Distal
chr5	107830224	107830387	164	*	51	0	Distal Intergenic	5	107760099	107777357	17259	2	STARD4	XM_004009572.3	-52867	M6	Distal
chr5	72539346	72539603	258	*	134	0.0282987	Distal Intergenic	5	72441078	72456930	15853	1	MAT2B	XM_004009048.3	98268	M6	Distal
chr5	72539346	72539603	258	*	134	0.0282987	Distal Intergenic	5	72441078	72456930	15853	1	MAT2B	XM_004009048.3	98268	M6	Distal
chr7	11378029	11378495	467	*	205	0.052506	Promoter (<=1kb)	7	11378389	11474988	96600	1	TXNDC16	XM_012180728.2	0	M6	Upstream
chr7	11378029	11378495	467	*	205	0.052506	Promoter (<=1kb)	7	11378389	11474988	96600	1	TXNDC16	XM_012180728.2	0	M6	Upstream
chr2	111798889	111799175	287	*	140	0.0303444	Distal Intergenic	2	111713203	111714396	1194	1	LOC101123441	XM_012129793.2	85686	M6	Distal
chr2	111798889	111799175	287	*	140	0.0303444	Distal Intergenic	2	111713203	111714396	1194	1	LOC101123441	XM_012129793.2	85686	M6	Distal
chr7	89755405	89755736	332	*	143	0.0313672	Distal Intergenic	7	89699596	89744577	44982	2	SEL1L	XM_015097219.1	-10828	M6	Distal
chr7	89755405	89755736	332	*	143	0.0313672	Distal Intergenic	7	89699596	89744577	44982	2	SEL1L	XM_015097219.1	-10828	M6	Distal
chr7	2408	2702	295	*	196	0.0494374	Distal Intergenic	7	145909	148451	2543	2	LOC105613993	LOC105613993	145749	M6	Distal
chr7	2408	2702	295	*	196	0.0494374	Distal Intergenic	7	145909	148451	2543	2	LOC105613993	LOC105613993	145749	M6	Distal
chr16	89948	92061	2114	*	1097	0.356631	Exon (XR_001435853.1/LOC105602665, exon 2 of 3)	16	87619	92926	5308	1	LOC105602665	XR_001435853.1	2329	M6	Body
chr24	29054386	29054588	203	*	85	0.0115922	Exon (XM_015103905.1/WBSCR17, exon 10 of 12)	24	29050161	29050233	73	1	TRNAG-CCC	rna46696	4225	M6	Body
chr24	29054386	29054588	203	*	85	0.0115922	Exon (XM_015103905.1/WBSCR17, exon 10 of 12)	24	29050161	29050233	73	1	TRNAG-CCC	rna46696	4225	M6	Body
chrX	7090933	7091335	403	*	122	0.0242073	Distal Intergenic	27	7070445	7071173	729	1	LOC105605341	XR_001025052.2	20488	M6	Distal
chrX	7090933	7091335	403	*	122	0.0242073	Distal Intergenic	27	7070445	7071173	729	1	LOC105605341	XR_001025052.2	20488	M6	Distal
chr1	86670374	86670863	490	*	341	0.0988749	5' UTR	1	86669924	86691809	21886	1	RBM15	XM_012178197.2	450	M6
chr1	86670374	86670863	490	*	341	0.0988749	5' UTR	1	86669924	86691809	21886	1	RBM15	XM_012178197.2	450	M6
chr6	5644455	5645023	569	*	298	0.0842141	Distal Intergenic	6	5612972	5622104	9133	1	MAD2L1	XM_004009585.3	31483	M6	Distal
chr6	5644455	5645023	569	*	298	0.0842141	Distal Intergenic	6	5612972	5622104	9133	1	MAD2L1	XM_004009585.3	31483	M6	Distal
chr16	31590385	31591545	1161	*	219	0.0572792	Distal Intergenic	16	31583750	31588652	4903	1	LOC101115828	LOC101115828	6635	M6	Distal
chr16	31590385	31591545	1161	*	219	0.0572792	Distal Intergenic	16	31583750	31588652	4903	1	LOC101115828	LOC101115828	6635	M6	Distal
chr16	31590385	31591545	1161	*	219	0.0572792	Distal Intergenic	16	31583750	31588652	4903	1	LOC101115828	LOC101115828	6635	M6	Distal
chr14	50742416	50742661	246	*	117	0.0225026	Distal Intergenic	14	50731643	50733729	2087	1	LOC101108679	XM_015100028.1	10773	M6	Distal
chr14	50742416	50742661	246	*	117	0.0225026	Distal Intergenic	14	50731643	50733729	2087	1	LOC101108679	XM_015100028.1	10773	M6	Distal
chr15	53286941	53287515	575	*	277	0.0770542	Promoter (<=1kb)	15	53287668	53610362	322695	1	UVRAG	XM_012096076.1	-153	M6	Upstream
chr15	53286941	53287515	575	*	277	0.0770542	Promoter (<=1kb)	15	53287668	53610362	322695	1	UVRAG	XM_012096076.1	-153	M6	Upstream
chr1	101960845	101961373	529	*	248	0.0671667	5' UTR	1	101960825	101961957	1133	1	PRD-SPRRII	NM_001009459.1	20	M6
chr1	101960845	101961373	529	*	248	0.0671667	5' UTR	1	101960825	101961957	1133	1	PRD-SPRRII	NM_001009459.1	20	M6
chr3	131919329	131919823	495	*	297	0.0838732	Promoter (<=1kb)	3	131899607	131919514	19908	2	COPZ1	XM_004006273.3	0	M6	Upstream
chr3	131919329	131919823	495	*	297	0.0838732	Promoter (<=1kb)	3	131899607	131919514	19908	2	COPZ1	XM_004006273.3	0	M6	Upstream
chr6	67320056	67320455	400	*	175	0.0422775	Promoter (<=1kb)	6	67060103	67319878	259776	2	FRYL	XM_015096495.1	-178	M6	Upstream
chr6	67320056	67320455	400	*	175	0.0422775	Promoter (<=1kb)	6	67060103	67319878	259776	2	FRYL	XM_015096495.1	-178	M6	Upstream
chr2	102193990	102194533	544	*	273	0.0756904	Promoter (<=1kb)	2	102194352	102390787	196436	1	HMBOX1	XM_012128560.2	0	M6	Upstream
chr2	102193990	102194533	544	*	273	0.0756904	Promoter (<=1kb)	2	102194352	102390787	196436	1	HMBOX1	XM_012128560.2	0	M6	Upstream
chr2	144268516	144269499	984	*	288	0.0808046	Distal Intergenic	2	143912088	143980849	68762	1	GRB14	XM_012135485.2	356428	M6	Distal
chr4	43543559	43543896	338	*	126	0.0255711	Promoter (<=1kb)	4	43543611	43564769	21159	1	LOC101102976	XR_001434567.1	0	M6	Upstream
chr4	43543559	43543896	338	*	126	0.0255711	Promoter (<=1kb)	4	43543611	43564769	21159	1	LOC101102976	XR_001434567.1	0	M6	Upstream
chr22	11395482	11395729	248	*	112	0.0207978	Distal Intergenic	22	11064853	11148849	83997	1	KIF20B	XM_012102528.2	330629	M6	Distal
chr22	11395482	11395729	248	*	112	0.0207978	Distal Intergenic	22	11064853	11148849	83997	1	KIF20B	XM_012102528.2	330629	M6	Distal
chrX	8555461	8555703	243	*	120	0.0235254	Distal Intergenic	27	8630737	8668963	38227	2	LOC105605347	XR_001025058.2	113260	M6	Distal
chrX	8555461	8555703	243	*	120	0.0235254	Distal Intergenic	27	8630737	8668963	38227	2	LOC105605347	XR_001025058.2	113260	M6	Distal
chrX	76437134	76437411	278	*	139	0.0300034	Distal Intergenic	27	76476351	76501236	24886	1	LOC101116810	LOC101116810	-38940	M6	Distal
chrX	76437134	76437411	278	*	139	0.0300034	Distal Intergenic	27	76476351	76501236	24886	1	LOC101116810	LOC101116810	-38940	M6	Distal
chr1	109983524	109984125	602	*	235	0.0627344	Distal Intergenic	1	110022503	110033151	10649	1	SLAMF7	XM_012184497.1	-38378	M6	Distal
chrX	8412735	8413019	285	*	141	0.0306853	Promoter (1-2kb)	27	8410034	8410754	721	2	LOC106990249	XR_001436802.1	-1981	M6	Upstream
chrX	8412735	8413019	285	*	141	0.0306853	Promoter (1-2kb)	27	8410034	8410754	721	2	LOC106990249	XR_001436802.1	-1981	M6	Upstream
chr5	60427005	60427659	655	*	326	0.0937607	Promoter (<=1kb)	5	60427516	60456342	28827	1	G3BP1	XM_004008992.3	0	M6	Upstream
chr5	60427005	60427659	655	*	326	0.0937607	Promoter (<=1kb)	5	60427516	60456342	28827	1	G3BP1	XM_004008992.3	0	M6	Upstream
chr4	96907131	96907393	263	*	120	0.0235254	Distal Intergenic	4	96896804	96898440	1637	1	LOC101107190	LOC101107190	10327	M6	Distal
chr4	96907131	96907393	263	*	120	0.0235254	Distal Intergenic	4	96896804	96898440	1637	1	LOC101107190	LOC101107190	10327	M6	Distal
chr1	253772963	253773314	352	*	152	0.0344357	Promoter (<=1kb)	1	253773102	253777735	4634	1	LOC105604376	XR_001023861.2	0	M6	Upstream
chr1	253772963	253773314	352	*	152	0.0344357	Promoter (<=1kb)	1	253773102	253777735	4634	1	LOC105604376	XR_001023861.2	0	M6	Upstream
chr14	21273939	21274384	446	*	236	0.0630753	Promoter (<=1kb)	14	21265086	21274083	8998	2	AKTIP	XM_012189783.2	0	M6	Upstream
chr14	21273939	21274384	446	*	236	0.0630753	Promoter (<=1kb)	14	21265086	21274083	8998	2	AKTIP	XM_012189783.2	0	M6	Upstream
chr10	19317341	19317723	383	*	202	0.0514831	Promoter (<=1kb)	10	19225092	19317466	92375	2	CAB39L	XM_012184463.2	0	M6	Upstream
chr10	19317341	19317723	383	*	202	0.0514831	Promoter (<=1kb)	10	19225092	19317466	92375	2	CAB39L	XM_012184463.2	0	M6	Upstream
chr24	17845952	17846541	590	*	158	0.0364814	Distal Intergenic	24	17932793	17951045	18253	2	GP2	XM_012104188.2	104504	M6	Distal
[truncated: 822 more rows]
