# Supplementary material for: Genome-wide epigenetic dynamics during postnatal skeletal muscle growth in Hu sheep
Source: Commun Biol. 2023 Oct 23;6:1077. doi: 10.1038/s42003-023-05439-0 (PMC10593826; doi:10.1038/s42003-023-05439-0)
Supplement: Supplementary file 3 — Supplementary Data 1-5 [file 42003_2023_5439_MOESM3_ESM.zip › Supplementary Data/Supplementary Data 4. Average methylation of gene across four stage.xlsx]

## Sheet: meanMethylation
SYMBOL	D3	M3	M6	M12
LOC106990386	47.7235	50.9195	68.1262	56.874
RTP5	43.2164	40.314	47.4233	28.4597
PDCD1	34.3545	30.5789	55.9678	52.5466
GAL3ST2	45.4418	45.1279	69.8199	53.6195
D2HGDH	40.5848	37.0554	66.7343	36.9506
ING5	56.3647	64.1211	70.0473	83.828
DTYMK	46.908	48.2353	71.2476	61.8351
ATG4B	36.7725	51.0398	63.2093	55.2337
THAP4	58.9936	66.5517	86.2258	72.6587
LOC105612006	54.7443	64.1444	83.6697	65.356
BOK	48.5622	42.498	63.6199	49.9281
STK25	40.9993	48.1945	73.4806	61.3427
FARP2	61.7007	62.7066	84.0565	72.1447
2023-09-02	50.6422	69.3092	81.8631	83.1115
HDLBP	62.238	61.5973	77.6455	68.5169
ANO7	44.0869	48.0697	64.3113	58.1233
PPP1R7	53.8609	48.9651	69.984	66.4046
PASK	56.3658	58.5435	73.5686	60.0084
MTERF4	41.3363	52.4489	76.3735	61.2297
SNED1	41.8822	44.8436	63.0448	53.3216
CROCC2	39.4495	47.8766	69.9086	56.0025
C1H2orf54	37.8024	37.1032	59.5695	48.3678
AGXT	26.098	28.315	49.5746	37.5693
KIF1A	36.3592	40.1604	60.7413	54.6167
GPR35	37.8066	35.289	62.4822	55.1101
CAPN10	45.0502	36.4499	65.0688	43.3859
ANKMY1	40.7445	41.8351	61.3075	51.3129
GPC1	42.5856	49.7755	68.134	55.983
OTOS	42.1028	44.0974	62.6707	53.8144
LOC106990790	42.8026	43.6538	48.6422	52.7497
LOC105611998	50.9939	57.3854	72.3175	62.5561
LOC105611997	70.0512	63.7285	76.5103	78.8565
LOC101105206	43.5828	56.6653	37.8308	57.4873
LOC101105463	43.2273	52.3192	59.8157	55.9099
LOC101105712	31.9876	34.5455	40.4819	46.1836
LOC101105969	25.0569	40.5604	54.3144	46.3793
LOC101106226	46.0954	51.6395	58.6172	50.5151
LOC101106484	35.5554	45.3121	51.2933	48.5083
LOC101106736	30.2075	35.3089	35.6771	41.87
LOC101106990	46.2647	37.2179	59.156	45.9151
LOC101107248	51.2569	56.8981	62.7559	63.8856
LOC101107492	41.4933	49.7224	52.7178	52.0625
LOC101107754	32.462	55.1683	50.6624	60.1319
NDUFA10	51.0699	53.828	69.7942	60.8181
HDAC4	55.5345	57.9539	73.9285	65.9931
TWIST2	47.6898	55.7944	68.1989	60.7326
LOC105609211	51.2913	56.077	72.7516	68.0538
LOC105609212	52.0855	58.5573	71.9355	66.1233
ASB1	61.8428	69.37	79.491	72.6384
TRAF3IP1	64.5395	68.0801	81.7009	79.2144
PER2	55.976	59.7063	70.7502	59.776
HES6	47.9177	46.9827	74.1044	58.3306
LOC101109062	50.8195	55.1849	73.9458	71.1274
LOC106990827	44.285	96	67.4175	0
ILKAP	61.818	64.8086	79.7673	71.2042
KLHL30	13.5465	7.7261	52.7798	41.52
LOC106990829	72.5025	79.8742	89.2179	84.0062
LOC101109851	20.1973	55.3986	72.3753	29.287
LOC106990176	40.9511	68.8278	16.9468	57.9876
LOC106990828	42.4429	52.5336	79.2252	59.1681
SCLY	83.3899	84.0008	89.3411	86.6893
LOC105609220	58.123	81.1503	84.6828	86.0494
UBE2F	64.301	66.0459	75.753	70.585
RAMP1	45.3762	53.3414	72.3711	61.1764
LOC105615566	53.515	63.3956	72.9574	68.8321
RBM44	76.1901	80.0503	82.3232	83.3262
LRRFIP1	69.7959	69.8085	79.5003	77.4908
RAB17	58.9309	68.4192	72.7021	68.0151
PRLH	43.4878	49.3742	64.3943	63.0938
MLPH	53.2762	54.6117	73.1659	60.5088
COL6A3	59.398	68.139	74.9284	71.6608
TRNAC-ACA	68.3058	73.3189	75.806	74.4709
COPS8	67.1181	68.3281	73.4536	71.7357
LOC105609224	56.1464	62.9751	68.8292	66.9325
ACKR3	55.9158	64.216	73.2045	69.4601
IQCA1	63.7504	66.392	74.913	72.4169
TRNAG-CCC	65.0625	70.3012	74.5093	71.9955
TRNAE-UUC	67.4727	72.5206	75.9877	73.5337
ASB18	56.7285	63.166	66.5549	64.589
GBX2	56.2355	67.9296	74.6276	67.1727
AGAP1	59.3953	67.7981	74.4932	69.4388
LOC105616095	75.9665	83.1316	87.6719	86.6087
LOC105616078	70.2958	80.4792	85.5025	82.1313
LOC105616121	50.2762	59.3055	70.5672	66.6273
LOC101104021	57.8526	66.7322	73.0965	70.1934
LOC105610603	55.8828	58.8305	71.9254	64.4095
SH3BP4	58.2679	68.1448	77.0959	70.8861
LOC105616167	59.1727	61.8205	69.1712	66.7492
LOC105610605	59.7148	67.2449	69.1274	66.6286
ARL4C	63.6051	67.5584	73.5913	72.1886
SPP2	59.7452	61.6285	71.195	70.2594
LOC106990830	60.0192	64.5053	68.1527	69.1896
TRPM8	57.6212	61.0511	68.5272	65.6934
HJURP	67.2576	82.6122	85.5397	85.458
LOC105616272	39.2888	53.0692	67.3251	56.5017
UGT1A1	66.5868	69.6767	75.2413	76.1039
UGT1A4	62.253	69.6825	72.5835	74.0488
UGT1A3	54.3866	67.7338	68.7389	71.996
UGT1A6	49.9146	69.5253	71.3346	75.7048
UGT1A9	67.7618	83.2687	76.9431	71.6943
MROH2A	38.5307	52.8683	69.1105	62.7285
LOC105610609	62.643	67.2884	68.2362	72.4813
LOC105616330	58.8305	65.8773	75.2889	66.3593
LOC105616317	55.0041	64.3338	73.7439	66.6108
LOC105616375	79.3193	79.7452	86.3731	88.0997
USP40	77.2036	83.1111	86.2416	78.3552
DGKD	60.4144	62.968	79.1429	73.1967
SAG	63.3297	67.6659	81.0259	76.8292
ATG16L1	85.5546	87.9401	88.9343	87.5851
LOC105616381	65.1667	84.8489	86.7989	85.2133
LOC105616475	62.0476	68.5392	75.2046	74.7439
INPP5D	51.3156	60.3275	67.2513	64.0364
NEU2	53.0625	58.8607	75.1256	59.123
NGEF	55.6853	61.363	65.6004	62.2893
TRNAE-CUC	66.0383	72.3218	76.4207	74.0103
GIGYF2	86.8005	89.8507	90.9263	90.1963
KCNJ13	87.8366	90.4143	89.7248	90.1639
LOC106990791	60.059	72.7498	78.0178	74.2824
EFHD1	52.0476	59.0251	67.3232	62.6726
ZSCAN20	56.01	61.7167	70.6655	67.4671
CSMD2	54.2582	60.1776	69.5693	66.2835
LOC106990792	52.1308	49.9852	55.9939	64.7203
LOC106990793	51.4996	55.9236	64.4014	59.7997
HMGB4	44.6247	51.4083	62.5821	57.6106
C1H1orf94	47.1152	51.8309	58.6954	54.6784
LOC105607127	47.706	51.9634	61.0685	55.8959
GJB5	48.7221	50.4754	59.9077	56.7868
GJB4	45.953	63.3482	70.4884	57.7633
GJB3	32.093	55.9322	70.0109	61.255
GJA4	56.8537	63.4436	72.8619	68.1918
SMIM12	52.233	59.1078	70.7384	69.3284
DLGAP3	37.5874	50.98	59.1022	57.9293
LOC101108172	57.3987	54.4799	65.2234	58.5848
LOC101114743	76.5388	80.8009	79.1621	81.707
ZMYM6NB	88.0683	93.1093	92.7578	94.0223
ZMYM6	81.7421	85.5924	84.2758	80.1518
ZMYM1	81.2208	76.1967	88.8168	88.3452
LOC105602104	80.2169	82.0719	84.8601	79.7504
LOC106990819	84.0709	89.4965	89.1333	86.4287
SFPQ	70.615	78.3252	77.1716	78.3973
LOC101109132	72.1026	78.1761	77.2682	76.4513
ZMYM4	83.4936	85.135	87.4587	87.8102
LOC101109400	90.2526	92.2201	91.4533	92.8287
LOC101109655	85.7463	88.1125	90.0507	89.3678
KIAA0319L	75.3318	86.5091	79.7609	79.7118
LOC106990784	86.4025	89.9474	89.2172	88.7405
NCDN	63.1052	51.3715	50.9618	61.1105
TFAP2E	72.22	74.2765	83.619	79.6804
PSMB2	67.8334	76.6129	79.9286	75.0126
C1H1orf216	61.9869	67.6582	73.5723	70.8741
CLSPN	83.3045	85.9245	86.4967	87.48
AGO4	74.3101	79.7464	80.9674	79.0836
AGO1	77.2976	82.2552	84.0181	82.6134
AGO3	88.152	92.3096	90.6808	92.2865
TEKT2	88.3553	91.5983	90.7593	90.9897
ADPRHL2	47.4794	43.1219	66.7689	73.3258
COL8A2	32.6588	64.9599	61.9846	54.6989
LOC105602841	54.8921	49.5253	69.3722	61.621
TRAPPC3	81.3966	90.3712	90.0111	88.5367
MAP7D1	53.5433	39.9781	59.8183	54.4577
THRAP3	65.24	62.837	69.1382	64.8484
SH3D21	80.9949	85.3133	88.5376	86.7967
EVA1B	57.333	61.6267	83.3176	61.6597
LOC105603009	25.9761	41.9282	58.2055	44.6648
STK40	42.4655	48.8571	67.1295	61.0374
LSM10	58.7092	69.8326	75.5995	68.7545
OSCP1	81.5924	79.3354	84.9238	77.3044
MRPS15	67.2955	73.4257	70.4174	62.1219
CSF3R	44.4138	56.2021	62.0526	55.2846
LOC105603155	40.6207	50.7445	61.2724	53.4408
GRIK3	39.2714	46.6174	57.1007	52.5855
LOC105603244	43.3435	53.45	61.9004	57.1173
ZC3H12A	50.6518	51.9657	61.3793	63.6162
MEAF6	77.6006	80.4846	86.4114	85.2943
SNIP1	81.3736	92.205	94.8008	86.5779
DNALI1	81.0775	77.094	83.7845	83.9094
GNL2	72.3371	77.1495	79.9152	78.7224
RSPO1	40.5786	42.9937	61.9909	55.237
C1H1orf109	51.367	52.7136	67.6356	59.5684
CDCA8	66.3564	59.6789	79.7096	67.8036
EPHA10	44.221	51.5426	60.3626	56.3603
MANEAL	52.1687	67.9332	74.0638	74.8976
YRDC	71.4267	77.315	70.4392	67.3325
C1H1orf122	83.9207	88.5825	87.8561	86.7924
MTF1	78.1441	82.9695	84.6352	82.9821
INPP5B	75.9117	82.0119	82.2414	80.1225
SF3A3	82.1829	82.3725	86.1613	85.0533
FHL3	9.5	0	44.9884	21.126
UTP11L	71.755	31.5533	55.56	34.385
LOC105603749	46.0041	41.2456	63.0052	60.7934
POU3F1	47.5375	48.8323	60.1328	54.9107
LOC105603815	51.6452	58.2926	64.9971	62.0932
RRAGC	68.4233	70.6282	74.6277	74.6193
MYCBP	87.4463	88.1205	87.9668	85.9568
GJA9	75.3847	73.8517	76.3339	75.3679
RHBDL2	64.9591	70.9039	71.5742	72.9136
LOC105605139	75.169	76.5073	80.1286	77.0746
TRNAA-UGC	66.5552	71.8966	74.6793	72.0862
LOC101119605	69.2199	69.7099	73.3513	68.4945
AKIRIN1	75.5788	77.1143	74.609	75.6985
NDUFS5	75.4461	81.2862	80.3332	77.5355
MACF1	65.9125	76.1953	76.563	75.2726
LOC105604031	71.1579	80.8997	81.42	81.6283
KIAA0754	80.2147	88.5167	87.7719	87.4636
BMP8A	79.366	86.3352	87.6832	86.202
LOC105604051	55.0714	58.8231	73.6113	73.3832
PABPC4	67.3726	76.2744	81.0583	79.3319
HEYL	50.8082	62.3496	69.6212	69.1336
NT5C1A	58.1723	65.4003	74.496	68.6361
HPCAL4	53.6146	66.9238	69.7073	70.6416
PPIE	64.5251	76.2433	81.9319	79.8065
BMP8B	56.9737	63.3176	69.3745	68.1973
LOC105605147	16.8131	30.8349	57.4995	36.0021
TRIT1	81.8048	85.4082	87.1435	86.3854
MYCL	65.2129	70.7895	77.1628	76.7164
MFSD2A	67.575	77.943	77.3906	71.3489
CAP1	79.7174	85.9073	82.1243	81.7652
PPT1	73.7889	74.6486	79.5485	79.4923
LOC105604595	50.6971	67.5698	60.5918	57.9346
RLF	77.5364	79.1935	81.9058	79.3461
TMCO2	87.5794	93.0037	92.1426	93.1363
LOC101121982	69.2671	70.7053	76.5969	66.4704
ZMPSTE24	76.3459	76.3672	83.2679	84.0876
LOC105604771	86.6173	91.0423	90.5632	91.8177
LOC105604745	53.3219	63.4067	74.588	71.061
COL9A2	56.3773	63.3402	72.0559	70.2347
SMAP2	67.8618	73.928	73.7666	72.7136
ZFP69B	69.4798	77.1333	78.4354	76.8237
LOC101122989	79.0678	80.6714	79.8399	78.0516
ZFP69	89.1619	89.5198	93.5409	90.7491
EXO5	76.4673	69.907	82.3232	55.1345
LOC105605297	90.2092	90.7687	89.7629	90.1096
ZNF684	74.0737	81.6305	79.0811	80.0165
LOC101102188	60.3974	68.4614	76.8642	72.3176
RIMS3	54.4786	69.9982	74.6769	62.7679
LOC105605528	87.0742	89.4472	88.9433	87.999
NFYC	67.7096	69.8298	71.642	72.2839
MIR30C	69.6905	77.3645	81.5435	80.1742
KCNQ4	44.6947	58.2044	65.3231	58.6494
CITED4	54.24	62.2237	73.4372	71.7752
CTPS1	78.3574	84.0333	85.1137	84.2218
SLFNL1	66.7367	71.2146	81.9896	75.1344
SCMH1	78.0564	88.2601	87.6935	87.3386
LOC105606247	73.7449	78.1964	80.7021	78.3655
FOXO6	46.6139	52.7019	65.5697	59.1937
EDN2	56.5377	62.2675	76.2891	69.7813
HIVEP3	56.124	71.8501	78.0434	73.8514
LOC105606282	51.2923	62.3874	71.0961	70.5132
TRNAC-GCA	65.8541	70.3675	73.8471	71.648
LOC101104188	63.0456	70.5206	72.8533	72.132
GUCA2B	57.8037	58.5877	71.6597	57.1606
GUCA2A	82.6959	88.8126	89.3697	87.6562
FOXJ3	75.0755	78.9475	80.2664	76.3109
RIMKLA	63.9658	68.9772	73.2311	71.0625
ZMYND12	62.8275	68.6914	71.1525	70.3559
PPCS	72.9736	85.6983	83.281	84.3214
LOC106990834	76.7497	83.2203	85.1579	82.5264
LOC106990833	73.5547	79.9071	82.0331	75.7535
LOC101102114	73.8709	76.1286	80.1088	79.0262
PPIH	77.4527	79.9351	83.6716	80.7094
YBX1	77.7667	82.951	84.5822	86.5904
CLDN19	54.2712	54.29	68.1807	74.1272
P3H1	66.8913	84.7447	83.7623	83.7513
C1H1orf50	79.1833	72.355	74.7733	83.3183
LOC101102610	81.3272	83.6637	89.4656	88.3186
SVBP	81.1503	78.7562	82.9435	79.6167
ERMAP	68.0544	74.7207	79.4744	77.7041
LOC101102862	65.0804	53.2296	71.1314	67.0084
ZNF691	63.8953	65.9721	74.6113	76.2588
LOC105605390	52.6586	56.2663	77.6934	72.7026
SLC2A1	58.2171	67.2075	71.4856	67.6886
LOC101103614	40.5141	59.0272	52.3966	59.3217
LOC101103863	61.6046	60.8491	68.5832	68.4061
LOC101104115	53.9951	63.7705	64.4223	62.5061
LOC101104364	41.9864	54.2685	57.7676	52.081
LOC101104625	55.4765	61.0491	63.6925	62.1418
LOC101104878	32.4122	35.4576	71.6765	60.0751
LOC101107645	56.3744	58.7699	58.5061	58.2153
LOC101107910	56.6427	59.1219	66.181	64.4463
LOC101105126	60.4066	55.0366	51.9715	59.0675
LOC101105378	44.1112	51.1356	57.3202	42.8646
LOC101108173	41.5993	48.1255	47.2024	50.9799
LOC101105621	32.4958	44.8155	62.3197	59.2095
LOC101108434	68.2138	65.9781	63.3497	64.525
FAM183A	66.4062	66.2816	69.887	67.4788
EBNA1BP2	54.1399	58.2608	64.5561	61.3384
CFAP57	81.8831	90.2728	92.267	91.3041
TMEM125	47.1564	56.8094	70.413	60.3828
C1H1orf210	53.2709	53.6878	71.9135	51.0727
LOC101109657	67.2058	76.322	78.4493	73.8547
TIE1	46.2949	67.8378	77.3849	61.3575
LOC105607154	70.4134	71.2618	84.1635	76.8095
MPL	68.5212	76.7848	78.7745	73.838
CDC20	66.3669	57.38	66.806	52.0414
ELOVL1	79.0897	72.3979	62.2567	85.8613
LOC106990835	76.7361	87.1729	89.9825	87.2428
MED8	80.6772	77.1897	89.0998	87.1384
LOC105605404	78.2016	90.9791	89.4941	84.3312
LOC101107405	57.8154	67.8584	76.1951	74.6588
HYI	61.2511	64.4662	76.644	77.0321
PTPRF	48.9127	53.2878	71.9242	64.5098
KDM4A	67.2446	70.8988	83.0359	77.0817
ST3GAL3	79.2041	85.7194	87.372	84.4001
ARTN	66.0087	76.1267	81.4642	80.811
LOC106990836	70.9921	81.9417	79.0621	71.3596
IPO13	65.0339	74.136	84.7903	68.1313
DPH2	65.2697	71.4193	81.5009	52.6546
ATP6V0B	46.375	87.595	42.7225	71
B4GALT2	65.0749	56.8189	87.023	55.4365
CCDC24	57.9848	53.4308	57.1979	51.4689
SLC6A9	33.8649	52.6657	70.9951	55.2783
LOC105605409	24.8458	73.5767	72.4496	64.2438
LOC105607547	61.1376	67.9616	75.1679	71.2569
KLF17	58.2878	64.9521	69.5559	64.6263
LOC101115325	57.9562	67.6419	65.749	64.3588
LOC101108978	28.6627	41.808	43.2113	64.6707
DMAP1	57.3562	66.4244	81.2202	74.7848
ERI3	57.0525	69.156	75.8981	69.4212
RNF220	56.2248	60.3531	62.6738	60.3712
LOC105607771	69.6129	67.9892	70.5257	70.8462
LOC105605149	62.991	61.0622	67.662	66.786
LOC105607754	55.3742	58.5413	67.9057	64.6663
TMEM53	63.6913	64.4988	73.9487	72.1796
C1H1orf228	73.0932	80.4219	77.9435	78.75
LOC105607731	69.4929	73.3476	75.1856	74.352
LOC106990837	66.1876	68.1354	75.9978	75.9811
KIF2C	75.4587	90.5147	92.3704	87.8898
RPS8	64.2197	75.3858	68.8771	67.5079
BEST4	30.2129	19.8634	48.0377	45.3544
PLK3	79.29	67.2825	86.8363	81.7951
TCTEX1D4	37	67.167	6.682	74.5
BTBD19	57.8057	56.6187	78.4519	67.9607
PTCH2	73.5396	82.1381	84.3295	76.8752
EIF2B3	76.7409	80.8848	79.0921	77.6524
LOC105607932	83.9675	90.2969	88.9529	90.0608
HECTD3	50.9721	50.5127	84.8521	68.5859
UROD	70.2021	67.7658	82.6784	80.7792
ZSWIM5	67.0694	71.4192	74.4725	71.0685
LOC105607995	71.6816	69.5931	82.9575	80.9443
LOC105605152	70.5967	72.6051	76.3401	72.1897
LOC105608026	60.5442	67.0823	68.3206	67.1988
HPDL	76.2886	68.2453	70.8467	83.1877
MUTYH	39.0796	60.837	56.4752	53.0189
TOE1	80.7034	83.1371	83.2785	80.524
TESK2	74.9144	79.7068	80.3174	82.2787
LOC101111334	74.7158	78.3609	80.9218	80.4983
MMACHC	74.4408	84.2258	85.5549	86.5892
PRDX1	75.6105	56.9135	86.0966	58.1386
LOC105608901	62.8717	72.5714	72.7951	72.5896
AKR1A1	76.2682	79.0122	79.9325	75.7611
NASP	79.0556	86.4551	87.1297	86.6729
CCDC17	86.6262	90.2488	90.5759	91.7523
GPBP1L1	81.5092	79.9992	83.7085	79.1325
TMEM69	87.1187	89.1997	90.6856	91.2236
IPP	77.6162	83.2497	84.723	82.865
MAST2	81.1282	84.7281	86.9865	86.9429
PIK3R3	82.8973	85.7397	84.4415	84.4725
TSPAN1	67.5961	68.4827	75.6872	74.067
POMGNT1	61.8977	71.6711	88.0593	79.7632
LURAP1	61.121	74.4536	80.0801	72.5283
RAD54L	76.6729	81.0704	83.9671	81.5864
LRRC41	58.3551	73.7603	77.7174	68.4114
UQCRH	83.5912	85.9583	86.7853	85.6889
LOC101102851	79.3047	81.2965	79.1617	81.1146
NSUN4	83.8809	84.4025	85.7487	88.5589
LOC101103356	68.1787	76.8295	80.415	79.5218
LOC101103602	50.2712	59.3331	72.5123	66.9764
DMBX1	36.4707	43.134	55.37	51.822
KNCN	56.7388	58.4598	67.1028	64.1527
MKNK1	75.3531	77.9572	75.1497	83.0134
MOB3C	68.1837	71.0695	77.3389	81.2223
ATPAF1	75.7765	79.9675	81.6527	79.7803
TEX38	82.5514	83.3711	82.5622	84.7723
EFCAB14	67.1197	76.7375	80.7361	79.2104
LOC105609067	64.2785	71.1572	73.6069	68.4001
LOC101105114	50.8858	53.4609	51.8221	46.3184
LOC105614345	40.1772	45.1599	63.1706	60.332
LOC101105368	44.8512	46.9655	60.8793	52.2266
LOC101105610	41.821	51.4591	58.0079	48.6458
LOC101113120	44.0407	44.6663	56.5353	52.0815
LOC101105863	48.9788	53.4316	64.6346	58.9739
LOC105609133	58.7188	64.9563	69.1826	61.9401
LOC101113645	43.2809	47.3636	50.7691	53.0939
LOC101106121	57.3744	58.2197	63.8661	62.4459
PDZK1IP1	50.4868	54.8332	65.3161	59.9578
TAL1	52.0592	66.7333	69.9258	64.8535
STIL	84.0625	89.4514	85.3373	88.8039
CMPK1	73.2749	73.8783	75.3656	77.6408
FOXE3	56.1606	61.1086	73.3686	66.884
FOXD2	51.4702	58.967	67.4145	61.9428
LOC105609346	51.9381	55.7945	69.8019	63.3734
TRABD2B	53.5164	61.3681	69.4392	64.9763
LOC105609396	57.4479	61.4664	75.0602	68.3837
LOC101114665	55.9455	59.1761	64.8082	62.0837
LOC101114922	64.0038	72.0561	72.5903	67.0247
SLC5A9	60.2062	71.2436	79.6857	76.445
SPATA6	71.4908	75.2175	80.1261	77.4782
AGBL4	54.0279	53.5731	59.3525	56.3489
BEND5	61.5426	71.8685	74.4231	73.2088
LOC105609531	65.0509	71.1847	73.842	71.3424
LOC105609526	51.3037	52.9576	56.847	53.5706
LOC105605154	53.5606	56.2381	60.6319	57.5479
ELAVL4	57.6641	59.817	62.852	61.9118
DMRTA2	75.9779	80.734	82.1902	81.488
FAF1	89.568	93.1059	92.9031	92.8685
CDKN2C	68.1061	82.0607	82.4428	82.5346
C1H1orf185	66.332	77.9266	78.9248	79.4365
LOC105605441	72.4661	78.1981	80.7231	78.9648
RNF11	81.9135	83.9985	85.3765	85.2299
TRNAY-GUA	68.5947	71.5855	76.6268	74.1604
TTC39A	68.5324	77.5371	81.8642	80.717
EPS15	80.4455	85.849	85.3451	84.5336
LOC106990840	85.5561	89.9467	90.0651	92.3263
LOC105609515	67.8657	77.0724	77.6814	77.913
OSBPL9	77.9163	83.9817	81.1239	77.6013
LOC106990839	80.1693	86.2058	86.8529	83.0024
NRDC	76.4511	77.0344	75.0672	76.8111
LOC105609507	91.9446	94.1171	94.3082	94.7705
LOC105609506	83.7256	84.9553	89.969	89.9817
LOC106990841	72.4843	79.573	79.9717	79.4164
RAB3B	61.2435	67.5243	66.3122	67.1719
KTI12	80.7746	87.6593	86.8105	83.594
BTF3L4	84.8914	88.8725	90.5305	83.9108
LOC105609513	89.0671	93.2543	91.0407	94.585
LOC105609508	88.751	83.2795	91.756	92.589
LOC106990795	72.7177	76.5976	74.9013	74.8642
ZFYVE9	84.0018	90.1684	88.2679	87.0431
CC2D1B	86.6895	91.1855	91.8267	92.2221
ORC1	90.1748	92.81	93.3505	93.6015
PRPF38A	88.2919	90.666	90.4941	91.3252
ZCCHC11	79.0336	84.1172	85.1444	81.5898
GPX7	74.4711	82.2137	81.9223	81.3839
LOC105609510	63.7315	76.3635	81.0583	78.8203
LOC101116001	71.4434	76.6418	83.0899	79.0358
ZYG11B	81.8988	83.1945	84.016	83.0453
ZYG11A	87.2474	91.7541	91.4971	89.1076
LOC101116777	82.52	80.858	82.3686	82.3747
LOC105609512	72.2892	74.0453	78.1199	76.3922
LOC101117028	65.7317	76.5256	70.1494	76.0062
LOC101116196	59.8175	69.0219	72.5449	68.9267
SCP2	79.3287	88.5825	86.6749	86.0593
LOC105609613	78.1693	83.247	83.4329	82.6987
PODN	56.1038	66.1285	73.9073	67.3886
SLC1A7	63.4437	66.9275	74.6079	70.5756
CPT2	79.6791	84.0222	85.1644	83.3906
C1H1orf123	78.5163	82.575	85.7151	85.7997
MAGOH	62.9882	73.0858	81.243	78.388
LRP8	57.9005	65.8814	77.5793	71.4803
LOC101119086	62.6688	64.3724	70.3416	68.6009
DMRTB1	55.5175	65.7822	79.5473	67.7098
GLIS1	57.8077	65.8105	76.6666	71.7594
NDC1	79.0688	84.1421	87.7038	87.4087
YIPF1	79.8349	80.025	77.4248	76.1589
LOC105609609	79.1875	71.665	86.1125	79.32
DIO1	73.7722	86.1589	84.8277	84.128
HSPB11	91.7339	89.9059	94.7202	70.0301
LRRC42	79.6888	87.3126	86.3764	86.4363
LDLRAD1	74.1345	74.2269	83.5393	79.957
TMEM59	85.6379	89.5743	89.305	91.6628
TCEANC2	80.349	85.3134	86.0174	87.155
CDCP2	60.4214	68.5297	78.7352	69.3154
LOC101121639	55.7721	65.5768	76.7191	68.4038
SSBP3	55.7569	65.8453	72.9352	69.1576
ACOT11	60.6673	69.5033	76.9723	74.1661
LOC101118751	64.7969	76.2719	75.4503	74.4255
TRNAP-AGG	60.3314	67.7005	74.1798	72.7433
MROH7	61.1492	70.5494	68.7535	67.1376
TTC4	70.739	74.5502	78.9721	75.3554
PARS2	60.8438	75.0265	77.5957	73.3162
TTC22	46.1008	61.7414	65.4256	63.972
LEXM	61.2928	65.7169	78.1052	74.0881
DHCR24	67.6169	76.297	82.5523	77.9573
TMEM61	42.3549	79.6812	76.2123	66.6901
BSND	69.234	78.6499	81.9212	80.9002
USP24	79.5354	83.8926	86.4176	84.3486
LOC105609603	71.0727	75.0158	79.7356	76.0312
LOC101120040	71.4256	80.9792	82.0641	79.4657
TRNAY-AUA	60.966	63.872	71.5362	67.1331
LOC101120541	76.8546	78.7425	81.2686	78.0132
LOC105608342	76.1607	79.3554	81.9996	78.8199
TRNAW-CCA	66.361	70.7587	72.8673	71.7857
PLPP3	63.5139	70.5739	69.5401	71.8385
LOC105608340	73.6925	76.7012	77.9967	76.7151
PRKAA2	76.3605	79.0449	80.5489	77.0761
C1H1orf168	60.3376	66.575	68.309	66.9685
C8A	67.6086	70.3399	73.7817	67.3989
C8B	69.518	77.0397	76.9275	75.2853
LOC105608337	60.2539	66.5247	70.4689	70.0614
DAB1	59.1126	63.9259	66.2371	63.1083
LOC105608335	67.6204	73.4339	74.5303	71.2074
LOC106990796	70.5174	71.125	72.2648	70.0665
OMA1	67.0392	73.8236	76.9559	74.3674
TACSTD2	58.4249	71.3219	72.7216	69.4518
MYSM1	80.4289	85.2405	84.316	83.9403
JUN	73.0175	76.7156	77.1811	75.9505
LOC106990843	64.3464	67.6799	73.1971	72.1301
TRNAS-GGA	67.1021	71.1187	74.2768	72.2884
LOC105608334	77.2647	84.3983	84.2821	84.3391
LOC105608333	71.8555	79.7093	82.4491	79.863
LOC105608331	73.009	81.9702	84.4824	83.6059
FGGY	76.3048	83.2354	83.9513	84.4185
LOC101104439	73.5719	80.6584	80.9929	80.7782
HOOK1	72.831	80.0097	79.5753	78.0656
LOC101121563	76.2438	75.9708	79.468	77.1949
LOC101121820	54.118	58.4381	61.5896	61.8515
LOC101104943	69.0202	69.0301	75.6183	75.5387
TRNAA-AGC	56.9705	61.3889	69.3518	64.3326
CYP2J	69.5925	75.5986	76.3604	75.3191
C1H1orf87	66.8194	70.1655	72.8575	69.6242
LOC101122071	67.8449	68.0606	73.6929	70.3777
LOC101122567	72.2137	73.1088	75.9443	72.9987
LOC106990409	70.0067	74.8133	76.4898	74.9017
LOC105612174	58.0206	66.6388	68.1029	66.652
LOC105612432	72.7437	80.2355	79.2346	79.6847
LOC105612168	67.6825	81.0034	81.91	75.1277
NFIA	67.6416	77.5368	76.1411	76.0592
LOC105605156	74.226	81.4082	81.5472	79.8998
LOC105612169	75.0485	82.1469	82.4961	81.9373
LOC101122828	78.0215	81.4599	82.1939	77.5052
LOC105612172	83.0245	86.2978	87.2343	87.3948
TM2D1	85.8047	82.4267	83.068	82.5425
INADL	84.4147	89.4753	88.829	89.5986
LOC105612579	80.407	84.3265	85.8092	85.5122
LOC101106471	75.1915	80.841	81.758	80.4409
LOC101106724	67.9248	69.1832	72.1936	69.8166
KANK4	64.2755	69.5593	73.5715	70.3237
USP1	85.8845	87.4903	88.3042	87.1648
DOCK7	83.7074	84.521	87.1359	84.734
ANGPTL3	87.6449	91.6741	92.4902	90.1219
LOC105611364	86.0501	88.1479	90.9795	84.409
ATG4C	77.6824	82.7404	82.2595	81.6792
LOC106990797	64.0583	66.3988	69.401	66.4712
LOC106990820	63.1679	61.996	70.137	64.7129
FOXD3	36.3303	45.2729	44.6922	52.3522
ALG6	78.8342	81.4131	84.9623	82.9107
ITGB3BP	89.6852	94.5648	93.6186	92.9032
EFCAB7	84.0339	87.5602	87.8459	86.9221
LOC105612920	78.913	84.3908	84.8913	83.7192
PGM1	73.4995	68.5132	76.5516	73.99
ROR1	66.1946	70.556	75.0775	71.9292
LOC105613099	66.3721	70.0582	72.7679	70.2034
UBE2U	68.5303	72.7823	76.4838	74.5116
CACHD1	70.8383	74.8523	75.1528	73.6627
LOC105611720	79.1711	84.9732	84.8046	84.737
RAVER2	80.1256	82.6876	85.6496	82.0628
LOC105611718	83.444	87.7094	89.1801	86.8249
JAK1	76.7534	81.1161	80.2718	79.3434
TRNAG-GCC	62.5945	71.523	77.1483	71.9389
LOC101102528	73.8792	78.6573	78.144	77.7214
AK4	81.6799	85.9383	86.8795	84.8603
LOC101110979	69.893	75.196	77.6129	78.9134
DNAJC6	65.0755	70.4113	72.8527	72.2336
LEPROT	72.6035	74.5389	77.6933	75.6034
LEPR	68.8403	76.4597	76.8746	74.4254
PDE4B	68.6208	71.7718	73.565	71.6349
LOC105612212	66.2733	68.2703	71.0346	69.3289
LOC105612213	74.8817	80.2478	80.1077	80.1429
SGIP1	73.1742	78.1884	79.5306	75.249
LOC101112774	72.9805	76.3316	78.8271	76.3207
TCTEX1D1	74.2344	77.4351	78.6293	77.7238
INSL5	74.0082	75.9753	79.5683	74.3805
WDR78	77.9146	81.4484	83.9276	80.7183
MIER1	88.2145	90.6395	91.5157	91.1115
SLC35D1	78.56	82.8954	84.2622	82.603
C1H1orf141	68.7978	71.3034	76.9226	71.3394
IL23R	69.48	72.938	75.9947	76.358
IL12RB2	69.4684	72.1459	74.9198	73.3919
SERBP1	68.3888	76.2613	78.0931	77.6623
GADD45A	70.7847	79.2677	80.8444	79.0258
LOC101115838	71.1008	76.4749	77.3294	74.4776
DIRAS3	67.2964	66.7016	72.0087	68.971
WLS	73.092	79.7829	79.6302	79.1282
TRNAD-GUC	67.6735	72.7326	72.0881	71.2615
LOC105614215	74.071	79.7147	84.5268	78.7379
RPE65	69.0632	69.749	76.0047	72.4625
DEPDC1	78.4714	81.3744	83.2303	80.6643
LRRC7	66.5106	71.3205	73.0542	70.5912
LRRC40	77.5307	81.1268	80.8092	79.8849
SRSF11	88.935	91.5294	92.1941	92.1706
ANKRD13C	72.3941	71.3128	74.7643	76.5525
HHLA3	89.4974	93.3143	92.4046	91.957
CTH	68.6527	73.3339	77.8428	77.0957
LOC101105046	69.1006	69.1088	71.3114	70.3059
LOC101105299	60.9883	62.8999	66.232	63.3406
LOC105609894	66.7724	66.9782	71.1089	67.8113
PTGER3	64.4645	68.1106	71.8614	69.2539
LOC105609897	85.4433	88.3816	84.633	87.5619
ZRANB2	90.542	94.1352	92.0927	93.9039
LOC105609898	71.9812	77.6447	77.1791	75.4621
NEGR1	63.5221	62.0997	67.0605	62.7688
LOC105609899	71.0707	74.8904	75.1569	72.7372
LOC106990813	67.7336	64.7348	69.0009	68.1723
LOC101106051	59.5848	59.1266	64.2361	60.1049
LRRIQ3	77.3284	81.157	82.4919	81.0392
LOC105605157	61.2337	65.9564	69.3662	66.4473
LOC101120030	64.5722	69.3106	72.3816	71.4516
ERICH3	61.6041	62.8206	66.3095	63.8073
CRYZ	68.5683	73.5416	74.6497	73.0595
TYW3	80.9396	85.9876	86.6501	83.3469
LHX8	59.2316	61.4584	65.6703	62.2185
SLC44A5	57.6166	60.3454	62.1772	61.9719
LOC105611835	58.7543	60.5422	62.6412	59.079
RABGGTB	66.4423	71.4034	73.0657	69.6312
MSH4	78.0043	85.7864	84.0729	81.7679
ASB17	72.6848	79.8235	79.0455	76.3893
ST6GALNAC3	76.0103	79.4236	80.0025	76.077
LOC106990845	68.5471	81.691	77.6987	72.8506
LOC105610625	76.2575	79.5088	80.2403	77.8243
ST6GALNAC5	77.3802	82.6394	83.7063	81.0106
PIGK	76.4885	83.1126	83.4719	85.0923
AK5	73.4639	79.3992	77.6846	76.2816
ZZZ3	81.142	80.4751	85.8219	84.0134
LOC106990798	82.6622	85.8163	88.9302	86.3902
LOC101122479	85.1053	89.7234	88.7795	88.6819
FAM73A	71.727	84.014	85.8463	84.3616
NEXN	74.3224	78.4412	79.9755	76.2681
FUBP1	84.3651	88.2312	87.16	87.8337
DNAJB4	82.4501	87.4405	90.6181	82.2153
LOC105610622	56.9344	87.0319	84.9084	62.8659
GIPC2	76.0514	79.7253	79.0636	79.7051
LOC105614727	65.1917	72.1117	68.3371	68.7094
LOC105614725	56.01	57.5707	68.6667	64.524
LOC105605473	75.3133	72.6728	76.2062	74.8577
LOC105614001	73.766	70.7593	75.066	72.5135
LOC105614730	61.3009	64.6603	69.1223	67.1073
LOC105613525	63.3301	63.0521	68.2311	66.007
PTGFR	64.6538	66.1567	68.937	66.8314
LOC105613526	70.645	69.8855	73.8992	71.61
LOC101103103	59.1375	65.6293	68.3759	69.31
LOC101110201	77.1282	78.9461	82.121	77.152
IFI44L	68.6742	70.4191	73.3894	73.4777
IFI44	70.6875	70.6244	74.6206	73.2539
ADGRL4	77.1514	78.0894	79.0771	76.7748
ADGRL2	81.9356	84.374	84.2289	82.9021
TTLL7	78.1505	81.2872	83.7376	81.8846
PRKACB	88.6218	93.4001	92.0041	92.8772
SAMD13	77.7192	80.9262	84.0771	84.9497
LOC101109838	70.65	77.8521	77.1977	76.4408
DNASE2B	74.9992	81.4823	84.1773	81.5985
LOC101111246	74.3041	76.4365	77.5649	72.7951
RPF1	81.8743	83.9628	81.4058	83.5526
GNG5	75.8776	80.8933	73.3849	79.9137
SPATA1	82.4501	85.0839	86.9514	87.2246
CTBS	72.9683	81.2024	82.101	77.8258
SSX2IP	82.2598	84.5071	89.1604	83.7699
LOC105614777	78.3533	82.5015	83.7107	83.7209
LOC105612208	67.5301	72.7886	75.4316	76.0251
LOC105614783	67.7527	71.4613	74.0443	72.942
LPAR3	67.804	74.0135	75.9735	69.7538
MCOLN2	68.0156	72.4399	72.5937	73.3715
LOC101111674	69.7253	70.3519	71.4966	70.2515
MCOLN3	71.1562	75.1719	73.6067	78.5484
WDR63	63.2254	73.4228	76.3282	73.2936
LOC105614794	66.3505	72.6995	74.1836	74.8477
SYDE2	76.3017	77.4057	79.2265	79.7533
C1H1orf52	73.5516	76.9334	80.4523	78.2852
BCL10	85.9512	84.5024	94.9394	89.0767
LOC101113111	72.1148	76.8987	78.8943	74.6032
DDAH1	75.7445	81.0092	83.0008	80.628
LOC105609228	75.1471	79.3804	81.521	80.1831
CYR61	78.8975	84.5268	84.1074	82.6812
LOC106990846	61.3568	58.9137	70.9062	68.6456
LOC105609229	78.7829	87.7105	88.5798	89.2227
ZNHIT6	77.0417	81.2289	83.7014	81.0499
COL24A1	72.9123	75.9629	76.9235	73.3684
TRNAV-CAC	61.5306	68.7273	72.6903	68.9094
ODF2L	74.1769	77.5698	78.6157	76.5402
CLCA2	72.6456	74.8706	77.3679	75.2848
CLCA1	72.9248	76.6746	79.5432	73.9296
CLCA4	71.532	75.1413	76.9075	75.2211
LOC101116002	71.2385	73.6676	72.9188	69.7791
LOC106990167	77.8174	83.1096	79.6388	77.2217
LOC101116267	82.4327	87.0608	85.8866	83.0042
LOC105609232	85.5121	89.0602	89.0491	87.2594
SH3GLB1	82.6644	85.1565	85.925	84.449
LOC105614834	75.8825	80.4974	82.0523	80.0017
LOC101117287	85.1527	89.9793	90.1811	88.288
HS2ST1	84.8797	90.328	89.8284	90.3069
LOC105609233	81.7669	87.3798	88.6479	87.2142
LOC106990847	65.7677	73.5036	75.0302	72.9837
LOC105609234	73.8785	79.6431	80.0458	78.7707
LMO4	73.8686	78.8662	80.7192	79.2191
LOC105609236	73.2643	77.3671	78.2088	77.739
LOC101113557	71.5501	76.9277	77.2395	75.5476
PKN2	80.1747	82.6444	83.5825	83.5844
GTF2B	84.631	87.5525	89.011	89.6324
CCBL2	82.2046	87.7045	88.1152	87.7764
LOC101119517	79.4161	85.3022	83.7973	86.0234
LOC101119773	78.1712	83.4991	85.7316	85.681
LOC105614852	39.6771	44.0079	64.1957	28.0686
LOC101113817	76.4222	76.1388	73.1615	72.5496
GBP5	73.6202	76.2095	76.8924	63.9107
LOC101120617	67.1147	70.6132	66.5943	73.6808
LOC101114077	55.2462	68.1998	63.7394	65.6735
LOC101114327	61.4801	70.9771	76.0356	76.4844
LOC101114579	72.083	76.4208	77.9782	77.0743
LOC101120875	72.6721	74.9371	77.6431	74.5088
LOC101121130	74.3257	77.7006	81.008	81.5605
LRRC8B	77.3797	80.7248	82.0905	78.5782
LOC105611345	68.9138	75.0151	76.874	75.4689
LRRC8C	79.4564	84.4173	84.5826	83.0675
LOC105611344	66.4523	72.9649	76.8142	75.8115
LRRC8D	74.9793	81.7111	79.6868	77.8283
ZNF326	66.642	70.6008	73.2886	70.1558
LOC443297	66.0898	67.934	71.3152	68.9086
BARHL2	54.4515	58.3695	64.2805	63.1766
ZNF644	76.446	82.4842	83.5055	81.9033
LOC106990848	83.0929	87.2929	88.2139	88.9688
LOC101115594	68.8679	77.5259	78.7955	77.4933
HFM1	82.2513	84.2121	84.3238	83.6337
LOC105613303	82.942	86.4463	86.5298	83.6117
LOC101115846	68.6474	77.4408	75.1891	75.0794
CDC7	73.9507	81.0355	83.6516	81.4127
TGFBR3	74.0298	79.2177	77.7266	78.3599
BRDT	76.8623	81.375	80.1651	81.229
EPHX4	77.186	79.9818	80.3342	78.1654
LOC101116368	69.9813	77.9104	79.2192	76.2739
KIAA1107	86.2135	88.6154	90.1646	91.3743
C1H1orf146	79.5972	89.7012	91.7299	90.2414
GLMN	89.7338	92.4144	92.2426	91.6708
GFI1	83.0056	86.1222	86.4363	86.6384
EVI5	79.6874	83.6177	84.8719	84.4513
RPL5	77.6742	77.7061	78.3749	80.3077
FAM69A	75.538	80.0782	82.2496	79.242
LOC106990430	61.7509	67.1904	68.7334	66.1961
MTF2	84.5281	87.3845	88.3064	87.0216
TMED5	88.0256	91.919	93.4051	91.8126
CCDC18	92.2629	95.5282	94.4244	93.2618
DR1	84.4132	87.8495	87.7434	87.7931
LOC101106123	86.145	88.2271	86.2689	87.0529
FNBP1L	83.1897	84.2321	87.0503	86.8626
BCAR3	69.0645	74.8486	79.0189	76.1565
TRNAR-UCU	63.1808	69.5477	73.7104	73.8663
LOC105614981	60.7665	77.8813	87.5519	80.2764
DNTTIP2	85.2308	87.5198	86.7425	88.2363
GCLM	84.5451	87.283	86.5961	88.0257
LOC105605497	65.4286	75.3934	78.815	77.2005
ABCA4	65.5068	73.5319	74.131	72.5348
ARHGAP29	79.2846	82.7396	84.455	81.0403
ABCD3	79.9025	83.258	85.0019	83.2979
F3	75.8356	82.5785	82.4416	81.5988
SLC44A3	66.9982	74.2673	77.6099	76.4213
CNN3	66.1672	74.6073	75.7202	73.281
ALG14	76.5325	81.0482	83.0556	82.1239
LOC101108787	71.7695	74.4687	77.7159	75.0077
RWDD3	65.2464	67.5202	70.9599	68.6259
LOC101120212	66.8205	67.5604	71.333	68.8801
PTBP2	76.2294	78.4632	80.0867	79.6629
LOC106990849	81.6553	84.9874	86.0967	85.0927
DPYD	72.6776	76.7373	78.3596	78.1423
LOC105611648	73.5146	75.7559	77.7816	77.346
LOC105611650	75.8005	77.7792	80.0439	78.9155
LOC105615038	63.4946	65.9779	68.1955	66.8474
LOC105615043	65.1915	64.6507	68.1774	64.0923
LOC105615049	64.143	63.4714	68.3226	64.4834
SNX7	81.0969	81.3529	83.3646	79.981
LOC105614135	68.4395	72.1809	75.2391	70.7205
PLPPR5	67.7891	67.5659	71.2877	66.8618
PLPPR4	65.874	67.5913	69.9135	67.3603
PALMD	70.2036	74.4802	75.7681	73.8599
FRRS1	70.0566	75.1287	75.9132	73.4461
AGL	77.0852	75.9481	80.8053	76.5024
LOC105615079	76.6104	80.8752	82.4121	81.4779
SLC35A3	87.8332	92.6053	91.61	93.9339
MFSD14A	85.4186	89.1694	90.6829	89.2347
TRMT13	90.4021	93.133	93.2459	92.8367
LRRC39	73.3932	73.6662	61.8134	68.8665
LOC101120719	88.5603	92.0949	93.4082	91.852
DBT	91.6942	91.5715	95.1351	91.1319
RTCA	91.0965	93.9072	92.6616	93.1825
LOC105615083	79.949	87.5967	83.9896	85.7085
LOC105610863	75.0231	80.7869	82.3442	79.7358
CDC14A	83.1377	85.1678	86.2049	85.5066
GPR88	74.1339	81.8922	82.7184	82.6634
LOC105615088	76.0475	81.4636	77.5982	77.3749
LOC101113636	74.2621	82.4886	78.0236	75.7745
LOC101114226	73.8313	79.6168	80.012	77.9208
LOC101114829	73.3947	78.1773	80.0661	76.4649
EXTL2	83.5011	87.588	89.0419	87.7184
SLC30A7	88.5392	91.6148	91.8534	92.2006
DPH5	83.875	87.3263	88.6062	86.4285
LOC105615111	83.5688	89.3116	90.6512	88.4411
LOC105615110	81.2338	85.7503	87.4514	86.7723
LOC106990850	74.3139	77.9206	78.6685	77.7766
S1PR1	71.9919	75.5869	77.5122	76.0519
LOC105610866	67.1892	70.9906	71.9938	71.2525
OLFM3	64.1471	68.1785	69.8026	68.0512
LOC101116523	56.4444	62.0985	61.6769	58.5419
LOC101116781	61.5717	64.6941	68.8518	64.222
LOC101117031	57.6945	56.2527	61.1585	59.7047
LOC101117289	59.5344	58.7708	63.9676	61.9919
COL11A1	67.0408	66.629	71.1121	68.947
RNPC3	65.7463	65.9058	71.5268	68.9476
LOC101118573	67.0491	66.9004	70.9739	68.4673
LOC101118831	64.6036	66.3092	70.8447	67.9691
LOC101122494	54.8841	56.8651	62.199	60.6495
LOC101119090	55.7752	54.5703	60.0683	59.3885
LOC101122754	48.7176	48.0286	56.6244	52.3995
LOC101123007	51.795	52.8014	57.6871	54.7064
LOC101123262	55.9313	57.2183	61.1361	58.3274
LOC101119348	53.9634	57.3741	62.0342	58.4529
LOC101102199	56.8257	60.3088	64.3837	61.0734
PRMT6	63.0625	67.5202	70.156	69.2872
NTNG1	68.9722	70.7616	73.1789	70.5825
LOC106990851	71.4636	72.274	77.63	75.3571
LOC105605158	71.3058	73.6	76.1682	73.9563
VAV3	76.7874	81.4317	81.7686	81.1917
SLC25A24	74.6985	77.7799	79.2129	79.4869
LOC101121385	61.7618	62.7638	64.0494	64.0411
LOC101102447	62.4409	66.7237	71.2374	73.4566
FAM102B	74.8709	79.1352	81.646	81.9842
HENMT1	81.1741	84.2512	86.1077	88.6434
PRPF38B	86.3645	89.7463	88.3204	91.2213
FNDC7	66.0315	74.4846	75.294	78.3254
STXBP3	79.7523	81.3654	83.4657	84.2931
AKNAD1	71.18	74.7127	78.2109	75.7523
GPSM2	80.2719	85.4834	82.0739	84.2375
CLCC1	84.5409	84.5691	87.9728	84.3561
LOC105607966	82.7584	87.3163	88.196	87.5299
WDR47	81.5394	84.8738	82.0378	86.7274
TAF13	81.7903	76.0552	84.3189	82.5701
TMEM167B	74.8769	80.5539	73.8915	81.8457
LOC105607968	69.0343	38.5229	42.1914	69.91
KIAA1324	61.1898	68.6501	69.4159	68.7548
SARS	61.3422	64.0249	72.4323	69.9006
CELSR2	57.7771	57.7846	67.8002	66.4556
PSRC1	66.9063	57.5268	77.44	67.5158
MYBPHL	78.8092	71.306	82.8454	79.2376
SORT1	77.4997	79.1569	78.8757	75.7735
PSMA5	82.0436	88.4128	88.7483	83.7771
LOC105607971	78.2261	86.219	81.1482	81.4202
SYPL2	66.6707	59.7896	70.7914	77.2412
ATXN7L2	39.3773	43.4958	50.4768	55.5306
LOC101105614	47.8361	46.84	47.8007	50.463
AMIGO1	72.6022	80.0345	82.1521	76.331
GPR61	51.164	61.3636	70.7766	69.2183
GNAI3	79.9206	82.6658	87.127	78.1231
GNAT2	86.8908	91.0866	88.9857	88.9011
AMPD2	61.0296	60.2368	77.0494	69.858
LOC101107401	65.3288	73.0018	78.6111	78.7758
LOC101107831	75.2617	80.2991	80.154	79.0881
LOC106990219	79.8829	71.146	83.4107	76.7258
LOC101108092	65.4848	60.9128	58.6679	58.3662
LOC101108705	73.3954	82.3506	83.5315	78.7025
GSTM3	63.1181	77.4251	77.9784	71.6275
EPS8L3	52.7698	49.88	74.2268	69.1724
LOC101103942	64.1709	69.6745	75.3997	71.347
CSF1	59.276	67.3117	76.2903	72.4576
AHCYL1	74.7672	78.5272	76.8434	75.5471
STRIP1	67.2843	79.8371	85.8669	82.5253
ALX3	51.5327	56.1503	70.2638	59.954
UBL4B	46.5773	59.1861	67.8393	64.7082
SLC6A17	53.8222	60.151	71.7229	66.5528
KCNC4	58.5039	60.8636	77.0032	68.0818
RBM15	61.405	68.0603	71.5108	70.114
SLC16A4	77.8139	85.9618	86.7171	85.4337
LAMTOR5	70.694	71.2952	74.5019	75.4876
PROK1	47.4499	59.2578	64.0627	61.7866
CYM	46.6629	56.3126	64.645	60.9315
KCNA10	43.8752	54.573	63.8414	57.6127
LOC105615254	54.7708	67.0511	67.2219	63.963
KCNA2	55.4672	70.745	69.6393	63.5943
KCNA3	68.7588	73.3102	73.4774	75.2291
TRNAK-UUU	59.6709	65.5394	69.347	66.7891
LOC101105715	49.4737	53.9065	58.1064	57.1583
CD53	36.9035	46.4917	49.757	47.3694
LRIF1	43.8323	46.5345	51.6514	52.8291
LOC105609261	43.4848	48.68	55.7433	47.3972
LOC105615255	87.0758	87.012	90.7197	89.8234
CEPT1	90.0966	92.8841	91.8606	92.4237
DENND2D	63.0259	70.8029	72.6704	72.4687
LOC105609260	88.4541	91.1208	89.8914	91.1643
LOC101106229	69.2556	67.7777	74.5413	72.8425
LOC101106487	61.4762	67.5372	73.1475	70.3839
CHIA	54.4669	61.4992	66.3702	61.3169
PIFO	63.5645	68.6546	74.3687	68.699
LOC101106738	59.1835	62.2578	64.6874	59.3494
LOC101113807	35.1808	36.4884	54.849	42.6895
LOC105609259	64.2935	72.7824	66.9575	67.6429
LOC101114067	47.6431	65.8135	57.8935	58.1377
LOC106990799	60.2367	75.3102	70.4284	78.157
OVGP1	67.4733	77.8837	77.0062	71.1073
WDR77	86.6871	87.4893	88.5295	84.9304
ATP5F1	82.8891	87.0465	87.5167	87.9221
C1H1orf162	72.0979	82.4909	83.1511	81.7073
TMIGD3	74.6188	76.3892	78.0071	79.91
ADORA3	60.8593	62.8932	70.06	68.7551
RAP1A	79.2719	81.4449	82.8977	81.0746
FAM212B	51.6228	59.49	69.5632	65.9417
DDX20	64.9659	73.1015	77.0762	73.4544
KCND3	53.2322	63.2011	69.8083	63.5706
CTTNBP2NL	76.8772	79.2045	82.8313	81.7664
LOC105605160	78.4204	87.0334	84.2816	84.8868
WNT2B	76.9179	82.7391	85.2293	83.4743
ST7L	89.9544	91.845	91.6573	91.3734
CAPZA1	80.5227	83.6617	82.9421	80.4493
MOV10	81.5572	90.8753	90.1315	89.3903
RHOC	63.8222	66.8075	79.9103	71.617
PPM1J	32.408	51.5	46.143	29.5
FAM19A3	43.7626	49.1222	61.6711	59.9256
TRNAL-UAA	70.6732	79.0132	79.5207	75.2097
LOC101108016	65.3107	70.0493	72.9958	70.6798
LOC105609250	77.6566	73.3565	73.8167	75.8339
LOC106990293	69.3768	70.7816	77.5475	73.8365
SLC16A1	83.0639	87.2653	87.5061	86.8493
LRIG2	75.5345	80.0639	81.7787	81.6889
LOC105609244	73.4086	76.9223	79.5564	79.1602
MAGI3	78.0913	85.4106	85.7492	85.1327
LOC101118649	80.3193	86.3439	86.6312	87.1693
PHTF1	86.4449	91.5164	93.2234	92.2867
LOC105615308	86.0252	88.9989	89.0135	87.6605
RSBN1	78.67	80.7172	82.8445	82.1579
PTPN22	81.3719	85.5945	87.1531	82.2228
LOC101108801	73.6276	90.8719	88.2909	88.1854
BCL2L15	81.765	87.9485	85.4534	88.5692
AP4B1	83.362	79.0674	86.277	88.7121
DCLRE1B	75.5955	81.7922	83.3523	84.1611
HIPK1	72.7757	74.4123	74.7653	74.9957
OLFML3	78.5021	87.7361	85.7074	87.0556
LOC105609239	69.5196	73.4031	77.4667	74.1546
SYT6	60.0051	71.2143	70.6831	71.6386
TRIM33	78.2856	80.5416	82.9918	82.9799
LOC101123338	74.5848	73.8283	79.1632	75.5949
LOC101109325	78.625	82.1887	81.4441	80.3878
DENND2C	76.7296	77.586	80.2967	78.6636
AMPD1	72.719	68.4576	74.0044	74.0044
NRAS	89.0299	87.9383	89.304	87.7007
CSDE1	78.3465	74.824	76.9067	75.1961
SIKE1	69.8678	73.9242	78.8044	76.6182
SYCP1	70.2554	73.5671	73.6714	73.4482
TSHB	73.268	76.7721	79.3899	75.5085
TSPAN2	66.0053	72.2441	75.7347	75.9433
NGF	70.5545	76.5025	78.4762	78.3247
LOC101104793	69.4577	74.3049	75.9209	75.7128
VANGL1	67.9557	77.4629	80.1833	78.3588
CASQ2	64.1779	73.3947	77.5991	74.2965
LOC101110112	61.117	70.2686	73.0971	67.1879
NHLH2	69.7127	75.2337	78.5275	74.5124
LOC105612513	70.048	74.7772	79.4542	76.8146
LOC105612514	69.4251	55.7811	78.3381	73.5732
SLC22A15	74.8665	80.973	82.8766	82.3494
MAB21L3	74.5196	76.1527	80.3091	79.6908
LOC105615359	66.6511	75.3331	78.1057	71.6659
LOC101106214	70.036	70.7428	75.4034	75.0013
LOC105612518	71.2495	77.0937	78.6962	76.2023
ATP1A1	71.1658	81.6381	82.8991	81.8573
CD58	79.4675	83.3797	84.9769	85.939
LOC106990460	67.2343	73.2403	77.8205	76.8435
IGSF3	62.7627	71.5423	76.3856	75.5282
CD2	66.4688	70.9189	76.8188	75.2198
PTGFRN	63.774	70.5202	73.9963	72.9641
CD101	74.1451	83.2103	85.6763	83.3778
TTF2	84.2472	86.8486	88.5924	89.4816
TRIM45	74.265	80.1671	84.1177	82.3775
VTCN1	65.0251	71.1719	74.3023	72.755
MAN1A2	80.337	83.7601	84.5682	83.8736
LOC105610672	66.5046	73.7405	81.6463	79.6501
FAM46C	69.7036	77.3651	82.0054	80.0301
LOC105610673	63.8592	72.7134	77.734	74.2772
GDAP2	81.7186	87.1049	87.9092	85.6989
WDR3	87.4399	91.1031	92.3199	91.3837
SPAG17	70.5182	72.0778	74.9392	72.8746
LOC105610670	70.2157	69.2575	71.9588	70.6583
LOC105610669	70.505	74.8688	75.931	72.6459
TBX15	63.8757	64.8831	69.9248	66.6273
WARS2	74.0253	77.948	78.8729	77.6834
HAO2	65.6373	70.2687	72.0326	71.1716
HSD3B1	66.3906	72.8762	75.4662	72.5901
ZNF697	62.4179	73.4444	78.1095	68.0515
PHGDH	64.7084	71.7797	75.3361	71.3451
HMGCS2	71.0116	75.8609	76.6425	76.094
REG4	60.8685	64.321	70.1287	66.0677
LOC101112189	60.4479	57.7431	67.4028	66.1032
LOC101112445	57.2408	70.6058	71.4181	72.7963
LOC101112695	75.2695	83.0522	84.6114	80.0623
NOTCH2	71.476	75.8103	77.9231	77.7836
LOC106990323	72.2648	78.3792	79.0347	78.5086
SEC22B	75.0531	80.591	80.6062	79.9276
LOC101112864	60.4011	66.552	71.7554	69.8726
TRNAN-GUU	60.7863	63.9735	68.1552	66.2697
TRNAQ-CUG	64.3028	69.3832	70.2444	64.8308
LOC101112943	42.1484	43.7835	46.0746	46.8885
TRNAQ-UUG	73.6433	79.7183	81.3038	79.597
PRKAB2	82.0464	88.1591	87.0846	87.9824
FMO5	78.923	80.9321	80.9975	79.5046
CHD1L	81.2235	81.2992	84.8199	82.6233
LOC101113192	58.8262	61.1068	63.3451	60.5263
LOC101113455	48.0022	53.4101	61.7642	62.8346
LOC101113720	61.7637	64.7303	68.6938	67.6841
LOC105612134	75.5395	80.1938	78.5407	80.4098
BCL9	68.3728	78.5397	83.074	82.6719
ACP6	80.7864	85.711	87.1433	85.2617
LOC105612133	72.0771	71.3526	73.7511	73.2563
LOC105615478	61.3484	72.0478	75.4482	74.9789
GJA5	67.4874	69.5273	70.691	71.6338
GJA8	61.7474	67.6269	71.4385	67.572
GPR89A	72.4734	74.4924	78.7946	75.8405
PDZK1	73.2607	80.6967	79.3474	78.5204
RNF115	88.3289	91.517	91.3766	89.4737
POLR3C	83.2966	86.854	84.8837	84.7254
NUDT17	74.2022	82.9682	85.5748	82.1565
PIAS3	77.5781	69.8983	81.8737	75.0678
ANKRD35	79.7976	82.1872	82.5137	79.8963
ITGA10	69.6895	79.4738	72.1513	82.2905
LOC101114745	70.06	76.2467	70.7333	70.7867
RBM8A	85.6056	87.7053	88.2169	86.5034
LIX1L	80.1156	83.9753	83.78	86.5256
POLR3GL	73.0674	80.8496	80.4374	78.7778
TXNIP	56.4111	59.0694	65.8571	58.952
HFE2	77.8473	76.957	77.1854	79.3969
TRNAK-CUU	62.9814	64.9165	68.6383	70.2622
TRNAH-GUG	66.6959	65.4807	69.8409	64.9447
TRNAV-AAC	44.7575	52.878	49.429	49.0733
LOC106990756	58.5116	49.6179	61.9049	66.2954
LOC101119431	51.3671	75.8457	64.0757	73.0714
LOC105615522	73.9588	86.6318	66.6429	46.6865
LOC101119949	38.021	39.6926	41.3684	43.089
LOC105612463	78.8538	71.742	60.7616	71.7379
LOC101115504	59.7236	71.919	81.5441	76.5896
LOC101120207	61.7497	67.0128	74.1765	69.6161
FCGR1A	76.0433	77.632	80.9436	77.2329
LOC101120455	69.895	79.0033	80.9604	80.0263
LOC101120877	79.4752	83.7279	87.0223	86.2735
LOC101115753	65.255	68.082	77.0604	76.5536
LOC101121643	83.3708	74.5354	77.0049	75.7357
LOC101116011	85.0444	82.7956	66.5496	81.776
LOC101122148	75.3981	79.9156	81.6227	82.2569
LOC101122398	61.7386	73.825	73.541	69.2471
LOC101122904	82.35	89.8688	88.9938	84.195
BOLA1	60.6149	70.3697	81.541	66.0128
SV2A	62.3565	67.242	70.2767	69.1566
SF3B4	68.128	67.6624	76.0272	77.3968
MTMR11	71.6543	79.6466	83.4356	83.6986
OTUD7B	73.6483	76.9813	81.0457	80.0931
VPS45	77.817	82.8001	83.703	83.2469
PLEKHO1	78.3736	85.1459	85.0493	86.1617
ANP32E	73.4597	75.2385	78.1899	77.3157
CA14	68.2264	68.9899	74.5701	71.9936
APH1A	74.547	68.7652	62.8833	69.0948
C1H1orf54	48.5063	66.7025	54.8519	76.0012
CIART	74.509	78.173	82.394	61.363
MRPS21	73.0019	88.3203	95.4839	89.3749
PRPF3	88.0356	92.0333	88.6866	86.6735
RPRD2	75.9407	83.1313	82.4994	81.2174
LOC105605166	76.912	80.4905	80.7116	79.8855
LOC105605169	82.9479	87.9811	89.6368	90.4926
TARS2	76.6435	79.8504	80.7802	79.3295
ECM1	71.2209	75.9676	83.2493	82.7719
LOC101106125	74.2193	75.0628	79.0881	76.0234
LOC105612466	71.4	58.0257	54.2914	68.7857
ADAMTSL4	65.3279	53.3845	49.045	54.6163
MCL1	56.0447	60.6559	62.3884	58.462
ENSA	81.2285	85.3594	87.3654	83.0507
GOLPH3L	71.0206	70.7903	75.2756	73.4371
LOC106990454	92.706	93.8574	94.334	95.0233
LOC105612468	88.3729	94.0758	90.3476	90.4604
HORMAD1	79.3201	84.9242	82.1699	84.4548
CTSS	88.4314	91.4842	90.0456	91.4363
LOC105612469	89.3341	94.2867	91.4353	92.6685
CTSK	88.4452	94.4051	93.5465	91.4666
ARNT	79.3639	85.7911	83.895	83.119
SETDB1	73.8358	78.9729	81.314	80.2962
CERS2	76.4938	80.2279	85.1977	83.0376
ANXA9	78.1296	62.0108	84.9915	89.0115
FAM63A	65.2691	68.6546	76.3721	83.4766
PRUNE	78.0308	92.7254	94.1779	88.7054
BNIPL	83.8247	86.4456	91.3653	93.2862
C1H1orf56	88.45	92.0161	87.9787	87.5987
CDC42SE1	80.0422	78.3963	74.9722	76.6474
LOC101111063	10.285	11.665	12	46.665
LOC105615639	81.5866	86.3484	83.1922	81.039
SEMA6C	66.4888	72.0191	73.0976	77.0719
TNFAIP8L2	37.4498	46.4607	66.5354	55.5759
LYSMD1	81.8915	79.8731	83.8458	66.442
LOC101112865	30.2853	48.1741	71.6671	59.7841
TMOD4	68.4333	39.4755	74.7666	55.6843
VPS72	87.4221	84.13	88.8131	91.7617
LOC105613775	74.2471	70.66	77.0829	47.4071
PIP5K1A	63.6171	62.716	74.9611	75.7641
PSMD4	87.5029	82.1068	88.4834	91.0633
LOC101114479	57.5128	81.6211	84.3606	70.0963
LOC101114737	56.2322	67.7715	71.4749	69.1433
ZNF687	59.189	57.3416	72.143	71.3867
PI4KB	53.7106	60.3397	67.9256	70.5517
LOC105615655	74.1787	91.8042	95.6808	76.3939
RFX5	73.2301	73.3469	83.4899	72.0023
SELENBP1	66.2367	67.1767	83.46	54.8231
LOC105613574	63.3058	68.5576	70.2697	67.3815
PSMB4	80.8948	85.3476	85.7005	82.0687
POGZ	75.9939	79.9059	76.3782	78.7887
LOC105613571	81.0522	84.5498	87.6839	85.505
CGN	62.4397	66.0654	79.3962	77.6367
TUFT1	69.8935	83.791	82.9359	85.5995
LOC106990855	71.7083	78.8262	81.9815	78.4165
LOC105613573	54.3543	65.7168	59.0686	52.9532
LOC105613572	71.3304	77.6945	79.8979	77.6185
SNX27	84.6687	88.6628	88.0721	88.1494
LOC101118491	85.653	89.0662	88.6524	87.0052
CELF3	47.2173	49.6131	67.0023	55.7103
RIIAD1	50.2053	64.2753	72.4296	69.4768
OAZ3	79.011	79.4401	81.6604	82.4373
TDRKH	57.8392	59.9026	68.8072	67.8478
LINGO4	37.6062	46.7789	71.8746	45.2329
RORC	48.3503	55.4783	64.2515	63.8379
C2CD4D	69.8929	72.9787	70.1414	71.318
THEM5	58.5614	62.609	66.3832	59.7587
THEM4	74.3725	79.6532	82.8826	81.9503
LOC105615685	64.8207	74.0155	76.263	74.387
S100A10	70.2868	76.6628	74.3602	70.2109
LOC105613037	70.7583	79.6263	83.6413	79.8474
S100A11	74.3566	74.1378	82.4087	81.7752
LOC105613034	72.5917	76.6685	79.0487	76.3812
LOC105613035	60.8177	63.4756	66.6524	62.5272
TCHHL1	62.0754	59.4397	65.4415	59.8779
LOC101120969	39.4485	37.9829	41.6328	41.7002
RPTN	45.6773	57.9992	62.8992	65.4188
LOC106990800	57.8702	62.8596	64.0329	65.9781
LOC105613042	50.2963	57.0714	59.4911	51.2466
LOC101120378	52.2313	56.6723	65.6067	61.0176
LOC105614079	50.3665	54.3922	56.8706	54.4964
LOC101120628	44.1569	52.1696	55.4718	58.3412
LOC101121219	49.8953	60.3516	63.6498	64.9655
LOC101121473	45.4539	47.1041	59.1673	47.7906
LOC106990821	47.2366	55.2653	57.1723	52.0906
LOC101121728	47.6664	52.2442	57.7762	52.8314
LOC101121986	49.5543	59.8988	68.4046	58.6845
C1H1orf68	37.8673	40.8828	48.9585	55.8048
KPRP	39.2359	47.4271	58.6522	56.0755
LOC101122482	44.4646	55.3475	52.36	55.1283
LOC105605549	57.0615	47.9396	57.5207	49.4844
LOC105613519	35.9762	50.162	51.9176	48.4299
LOC101122647	40.8752	49.6653	55.0221	51.5709
LOC101122906	58.4063	60.9436	62.2471	61.7499
SMCP	61.0079	56.7079	65.5892	63.3365
IVL	46.6052	46.8022	57.7088	49.3451
LOC106990801	48.9009	51.1449	61.7553	60.7826
SPRR4	46.9019	45.0578	49.8377	47.7816
LOC101102105	44.4641	50.8918	58.6302	58.7493
LOC105613517	35.0855	34.1879	54.1652	45.8802
LOC106990750	36.9878	39.4092	47.0519	44.2931
LOC105615732	38.4792	42.0601	53.9078	47.7403
LOC101121654	41.2565	49.5287	49.6321	52.1843
LOC105615730	30.349	46.4308	51.1695	49.8151
LOC105615729	38.1563	28.6474	49.5107	49.9315
LOC106990856	25.3925	23.02	29.315	22.1275
LOC105615733	36.5406	37.8481	45.3695	47.4257
LELP1	45.5392	54.4484	61.488	55.5076
PRR9	51.1687	57.6544	66.1352	61.5097
LOC101121908	53.3379	65.186	69.6159	66.533
PGLYRP4	61.6675	57.7227	65.9957	72.4723
LOC106990857	41.1313	36.6821	43.8921	67.6271
LOC101103771	53.0221	43.128	54.3264	62.1604
S100A8	51.7554	62.0771	73.1448	62.3292
LOC105605551	63.1057	63.4044	72.3777	66.3761
LOC105605555	51.9016	60.649	67.1571	55.5677
LOC105608935	49.7502	61.4142	69.0892	58.7624
LOC101122657	54.9492	58.9756	63.6517	59.1712
LOC101104285	54.6859	65.6864	68.3867	68.4082
S100A5	60.9274	62.6812	65.6129	67.6877
S100A3	55.8475	28.3051	53.1918	82.3682
S100A2	70.2782	69.071	73.3282	72.6622
S100A16	74.6779	73.6992	77.0734	74.8971
CHTOP	87.5678	85.2696	79.859	82.7743
SNAPIN	63.7603	70.6311	75.7434	70.9356
ILF2	71.6034	75.6945	79.7917	79.4269
TRNAM-CAU	64.8604	68.944	74.5993	71.4765
NPR1	54.2548	63.451	68.4947	72.5822
LOC106990802	52.9846	52.5887	65.319	65.4024
INTS3	78.7532	79.4856	80.1175	79.073
SLC27A3	63.129	69.0666	79.5323	71.6411
GATAD2B	78.518	83.5077	86.4269	84.274
DENND4B	65.1717	60.0358	70.3336	73.6621
CRTC2	87.5709	74.045	88.4974	78.1295
JTB	83.78	90.14	88.6825	90.0442
RAB13	90.8308	99.1667	94.5575	91.3975
NUP210L	79.569	82.0473	82.1348	83.3938
LOC106990786	63.1896	69.2512	66.0512	70.1172
LOC105608943	70.2189	75.5262	78.3061	78.3016
TPM3	50.3253	63.4273	66.309	68.1441
C1H1orf189	79.3463	80.5648	84.8124	75.7617
C1H1orf43	86.1	93.1017	91.985	88.0117
UBAP2L	86.4114	91.8474	89.7724	91.6797
HAX1	82.7276	85.6973	88.1451	85.7093
AQP10	46.6974	49.6623	57.6698	60.6848
ATP8B2	64.3693	78.2365	81.7114	79.3382
IL6R	61.621	66.092	76.0971	74.3901
TDRD10	66.203	71.1676	74.2517	73.5014
UBE2Q1	61.393	61.8087	71.8503	74.2281
LOC106990860	52.7694	62.6347	55.62	47.3276
CHRNB2	67.5207	60.6566	74.6879	71.3313
ADAR	72.1349	78.6266	82.8763	81.6102
LOC105608947	84.4307	87.7948	94.8369	91.4105
KCNN3	56.2585	61.0229	71.556	68.1799
PMVK	65.5099	64.579	78.4387	75.3607
PBXIP1	42.257	49.4705	55.7436	49.2178
LOC101104627	4.56091	30.0855	52.1636	24.3336
PYGO2	60.3471	61.9142	82.0881	73.7368
SHC1	23.2692	31.6408	30.3592	48.5385
FLAD1	71.5478	64.1915	69.2045	81.7803
ZBTB7B	40.1641	39.8085	48.7639	36.4455
DCST2	55.0079	51.8786	77.1224	71.7611
DCST1	58.5541	65.3965	75.0704	58.4344
ADAM15	53.3981	54.1373	77.2797	76.8518
EFNA4	41.7274	49.5303	48.8999	59.3215
EFNA3	46.6119	63.4851	61.4886	77.7481
EFNA1	53.6122	61.3263	68.9009	67.3429
SLC50A1	54.4369	55.7588	69.9643	66.1996
DPM3	63.9829	59.3517	69.4938	68.8729
KRTCAP2	41.6762	34.2575	46.1312	41.9375
TRIM46	32.185	55.2429	52.0962	70.9908
MUC1	34.4192	46.1883	62.7774	49.0197
THBS3	51.8585	70.5472	70.7961	80.7233
GBA	62.7235	72.3266	77.0911	71.2938
FAM189B	97.4256	34.6364	28.0369	48.1493
SCAMP3	84.2483	91.9252	82.047	81.6139
CLK2	27.0923	45.5742	70.9455	76.4141
HCN3	94.7019	64.5684	76.3132	63.9523
PKLR	57.3369	58.5023	48.6429	72.8448
FDPS	74.766	71.6156	80.8436	70.3268
RUSC1-AS1	83.9638	80.1882	82.537	70.5238
RUSC1	85.7908	89.5789	89.6365	89.4102
ASH1L	81.5724	76.0079	83.1515	82.096
LOC105615881	84.0946	84.9092	88.2229	88.8733
LOC105605579	82.1531	86.5544	85.1404	84.6864
LOC106990804	24.845	0	16.875	7.25
DAP3	82.1059	88.1447	88.257	89.1417
LOC106990862	82.3598	87.3717	82.6475	84.9597
MSTO1	85.302	88.1875	89.3135	89.3189
GON4L	84.7231	85.5704	89.8004	89.1975
LOC101107157	89.2948	93.4719	90.5385	92.847
SYT11	75.8019	77.5075	86.88	85.652
RIT1	85.2477	87.3132	87.772	88.0921
KIAA0907	78.0131	79.9988	78.7561	75.0466
RXFP4	39.9441	46.0712	59.8655	55.346
ARHGEF2	60.6129	69.3538	75.1204	71.728
SSR2	64.8525	69.0747	65.0146	71.6882
LOC105608960	51.7327	37.3793	68.9953	54.0093
LOC100037664	63.6393	71.6434	79.843	71.9403
UBQLN4	76.4824	72.586	74.5626	78.5684
RAB25	58.2601	49.1579	81.9453	67.4129
MEX3A	32.8918	63.4097	41.1558	62.1245
LOC105615926	57.9316	63.599	68.9791	66.3461
LMNA	43.4212	43.3008	51.9644	50.2939
SEMA4A	52.4072	57.8235	65.6587	63.0039
SLC25A44	64.9184	76.9219	79.2497	72.2006
LOC101102276	83.5953	88.077	87.7023	83.3627
PAQR6	45.3933	38.6405	58.3385	48.0402
BGLAP	67.4063	65.3284	81.7394	82.173
SMG5	85.7474	93.1414	93.4046	89.1918
TMEM79	67.7783	73.8599	73.3626	78.3961
GLMP	82.5473	79.6613	82.0914	67.5367
CCT3	88.9267	94.0167	92.9052	92.1222
TSACC	74.4052	83.6629	82.5507	84.154
RHBG	31.5793	39.7653	53.7661	44.8939
LOC101105119	38.3063	35.0435	51.7509	44.6492
MEF2D	49.0899	49.8626	52.1985	55.884
LOC105615960	56.5528	64.4337	80.8286	73.8609
IQGAP3	82.4301	85.2303	87.8304	86.0201
TTC24	37.9438	31.7567	46.4385	30.1043
APOA1BP	58.0198	61.7986	76.2836	64.7473
GPATCH4	61.9464	74.4823	75.0504	69.8301
HAPLN2	33.3238	35.7074	44.4842	42.0086
BCAN	42.4901	45.4722	55.5033	53.4272
NES	42.2249	53.7033	66.1187	60.4995
CRABP2	44.2256	56.835	59.0578	57.7433
ISG20L2	76.5521	73.7838	74.8413	65.2919
RRNAD1	56.5735	63.9798	75.0848	67.2925
MRPL24	66.5207	63.0796	72.271	67.3719
HDGF	39.3436	49.3187	40.5968	45.3586
PRCC	80.0655	85.052	82.158	83.1788
SH2D2A	61.355	66.1329	69.0496	64.228
INSRR	49.8738	58.4724	68.9726	50.5118
NTRK1	44.3193	51.4685	70.7867	56.9285
PEAR1	40.0195	56.9488	60.5991	49.909
LRRC71	60.7248	68.1464	79.7028	69.4365
ARHGEF11	76.3647	84.1429	83.4089	81.2915
ETV3L	58.6409	64.1145	75.0806	73.6696
ETV3	66.4745	76.3912	76.3387	75.7062
LOC105608969	53.6273	56.8242	63.7538	60.6199
LOC105616010	49.5434	52.8754	63.2578	58.2346
LOC105614159	38.9006	36.4381	49.5594	46.066
LOC105614158	43.4588	48.5714	56.0854	53.1435
LOC105614265	42.8163	50.0264	56.1422	53.7559
LOC105613724	41.224	48.6973	54.5978	51.8413
LOC106990643	50.155	62.5613	65.2292	63.5588
LOC101111069	55.5145	64.0428	68.5715	62.6169
LOC101111337	58.2685	65.9329	77.2769	71.8768
LOC101111854	72.8499	73.8059	79.4937	78.0756
LOC101112109	60.1755	65.5257	74.3336	65.3714
LOC106990863	49.1154	55.5715	65.2033	58.06
FCRL5	52.0581	53.4468	61.2895	55.1075
FCRL4	49.699	54.2643	60.1952	59.1583
LOC101108789	45.3539	51.7388	53.7751	53.0629
FCRL3	49.575	50.0998	60.1291	60.188
CD5L	47.0379	61.4357	50.511	60.6072
LOC101109313	50.7304	54.3795	58.4484	58.399
LOC101109575	60.5567	60.3749	66.7668	62.1518
LOC101113384	55.5211	63.5545	65.9925	64.2102
KIRREL	59.156	64.5883	72.9959	69.0313
CD1D	58.5635	63.4165	68.1852	64.7766
LOC101114159	70.6078	66.5776	66.7127	62.6024
LOC101114412	67.9087	61.4887	71.5393	66.33
LOC101114667	39.9	31.5007	47.3293	39.5721
LOC101109843	41.3771	29.312	45.5347	34.7265
LOC101110103	57.2201	61.9931	59.4583	59.7806
LOC101114924	46.3974	48.5392	55.4853	53.4721
CD1	53.3518	55.4907	61.6962	59.8551
LOC443423	41.8123	42.8848	41.0348	49.7094
CD1E	52.2389	56.4017	53.9508	51.7176
LOC101115176	56.4166	57.5193	57.8045	60.7341
LOC101115423	51.3344	38.3967	55.49	41.4742
LOC101110891	41.0293	56.3582	54.4668	57.4502
LOC101111142	62.0892	55.1915	55.9303	57.5013
LOC101115675	48.7336	60.8541	58.0845	53.7518
LOC101115932	46.8121	50.7684	54.9543	48.9213
LOC101111409	44.2098	48.1763	55.3511	54.6434
LOC101111677	44.1415	43.9834	51.6688	48.0819
LOC101116699	60.2918	67.7819	63.0639	64.49
LOC101111923	43.3516	45.6674	54.2392	52.0369
LOC101116954	66.9724	58.0576	52.0806	51.2806
LOC101117212	44.0571	45.6499	47.0475	45.2725
LOC101117469	31.6691	28.9555	49.3713	48.0696
LOC101117724	46.0838	42.1923	55.4554	54.1407
LOC101112179	41.8182	52.757	50.9325	53.5935
LOC101117985	33.3969	47.1638	44.7062	38.9727
LOC101118242	46.4726	46.9868	53.6817	45.2251
LOC101118497	34.7168	38.4018	55.7292	47.8175
LOC101112436	50.0711	52.0747	55.9216	54.1518
SPTA1	45.9391	52.0329	55.7087	51.2457
LOC101118753	30.2083	35.1625	46.0575	42.5337
LOC101119012	32.3338	46.8188	57.0712	23.6981
LOC101119528	72.1891	70.1164	74.0891	75.5164
LOC101119785	48.4192	48.2212	54.5818	58.7963
LOC101120044	42.3264	52.4438	60.5787	49.7077
LOC101120294	54.74	55.1567	56.14	49.5
LOC105612644	59.4144	54.5507	63.6458	48.5681
LOC105612643	56.9797	60.4473	57.3363	55.7061
LOC101121060	42.0442	37.9309	45.7168	49.4338
LOC101121310	58.3657	55.9489	63.2342	52.2899
LOC105605630	47.0286	51.5793	53.2147	52.5745
AIM2	53.7184	54.9794	59.4298	55.3925
IFI16	53.5054	53.892	56.6578	56.4722
LOC106990622	54.5276	64.5998	60.0397	69.4498
CADM3	75.8832	78.0545	74.8424	79.5209
ACKR1	65.4739	63.9368	74.9364	67.9413
LOC101113449	61.5631	63.7188	65.4695	61.5825
LOC101113715	63.0375	57.8354	66.1688	62.1035
LOC101121822	55.3143	51.1283	56.292	55.0715
FCER1A	32.5076	43.4668	49.8604	51.4836
LOC101122073	52.8453	55.7144	63.5774	59.8506
LOC101122323	67.1172	66.5912	70.3319	71.009
LOC101113975	55.0921	50.2912	59.9679	61.4609
LOC101114228	55.4315	57.2212	66.4694	63.7622
LOC101122569	60.3109	59.4942	65.8793	68.2085
LOC101114480	56.5742	59.7314	65.568	61.159
APCS	54.2481	56.5872	65.5711	66.1807
LOC106990822	61.6489	56.9378	64.1825	64.8914
CRP	57.706	60.3438	62.939	61.5878
DUSP23	69.4116	69.1076	72.2269	72.9089
FCRL6	71.8696	77.5145	80.4784	81.3534
SLAMF8	58.3166	68.0774	76.9238	77.7895
VSIG8	58.7007	62.9863	74.6152	63.6804
CFAP45	61.4	65.9664	70.3771	64.4427
TAGLN2	54.47	55.7148	55.6111	58.394
IGSF9	73.2843	65.6835	79.7291	68.1264
SLAMF9	63.7995	66.0254	77.6713	73.3867
PIGM	73.1406	77.5187	78.7368	76.4349
LOC105616119	54.3869	63.3315	71.8725	74.1552
KCNJ10	53.8682	66.0828	66.8002	63.5578
KCNJ9	62.2755	35.8764	72.4438	46.249
LOC105616120	39.6432	66.9175	52.6853	65.5441
IGSF8	72.1314	70.6605	81.5025	80.1409
ATP1A2	59.1472	61.1103	78.1702	63.5568
LOC101118398	64.0804	72.1262	75.0991	64.459
CASQ1	61.8038	63.7383	77.4244	68.1566
LOC105612162	49.1044	40.3652	39.7206	51.7368
PEA15	82.5003	81.9466	83.7345	80.791
DCAF8	81.0132	82.9797	83.6979	83.4596
COPA	85.2262	90.6367	90.0711	87.5627
NCSTN	56.468	51.844	75.057	70.0903
NHLH1	35.0888	45.51	50.7047	55.5932
VANGL2	59.7631	73.1396	75.977	70.5696
SLAMF6	55.8348	54.0857	60.9145	57.7426
CD84	43.4862	56.3723	55.8088	53.6131
SLAMF1	52.7061	58.3993	61.0022	59.038
SLAMF7	46.5678	53.7171	56.6253	53.5342
LOC101103288	44.9924	48.8947	56.9895	55.6041
LOC101103530	52.9862	44.3579	65.3891	44.9463
LOC101121646	41.6655	47.1129	52.1055	55.5061
CD244	45.2244	51.4515	58.1623	54.2229
LOC105614557	33.9419	41.0458	53.1711	41.7879
LOC101104035	24.6337	28.3331	35.1317	36.9606
LOC101104293	42.5637	49.1619	53.6085	48.8946
LOC101104549	37.4452	46.9959	49.7603	44.6861
ITLN	44.3216	50.1469	52.042	51.1082
LOC101105048	37.5941	49.2594	53.7433	56.2514
ITLN2	42.1094	64.3863	60.0302	67.7674
LOC101105301	44.1029	52.9483	63.6085	51.385
LOC105605649	50.4022	73.1454	72.2297	73.479
LOC101105797	41.2537	62.5717	57.102	72.6094
LOC105613271	66.6867	72.3054	69.1767	62.4317
LOC105605652	61.5358	66.3814	64.3103	68.3918
F11R	65.6778	67.5928	72.3786	68.5463
LOC105605170	56.3414	55.23	63.4373	65.3356
TSTD1	67.1983	70.6921	73.082	67.094
USF1	64.6258	62.4648	82.3772	69.6072
ARHGAP30	48.1531	69.892	67.5749	59.8676
PVRL4	66.3758	51.5317	35.3925	69.1196
LOC105613267	31.3528	55.2688	55.9286	50.6744
KLHDC9	70.3711	80.3513	88.5164	87.3813
NIT1	83.4101	89.0044	86.3938	92.6015
DEDD	80.8079	80.8281	83.7266	82.5853
UFC1	65.5804	64.7743	67.2306	73.7152
USP21	89.4992	88.1875	91.7633	94.7083
PPOX	63.5739	73.9945	84.6978	76.3598
B4GALT3	75.8619	84.5628	81.4116	81.0663
ADAMTS4	42.8888	42.4377	62.321	52.2911
NDUFS2	61.052	51.2764	77.4348	34.3336
FCER1G	56.2867	76.8485	67.476	84.1356
APOA2	50.0258	63.705	60.6708	83.7435
TOMM40L	53.8261	95.1133	91.2283	94.0739
NR1I3	65.5003	63.8787	70.4618	68.7747
PCP4L1	55.919	54.5029	55.3543	60.4119
MPZ	45.0141	46.0633	59.3391	66.4678
SDHC	82.7966	83.0737	83.3287	79.7053
CFAP126	75.5164	80.7448	82.1667	79.714
TRNAG-UCC	65.4942	71.5402	75.6615	74.2389
LOC101106730	55.5498	53.7626	62.4145	60.0429
HSPA6	34.4736	19.1524	47.5932	70.7592
TRNAL-CAG	64.862	81.6748	83.7483	73.0567
FCGR3A	67.6165	73.2295	71.5977	73.4232
FCGR2B	56.7399	64.4756	68.9513	62.5343
FCRLA	67.8133	74.9794	75.7914	70.4432
FCRLB	51.8243	62.7712	67.2337	70.5001
DUSP12	67.9985	75.4793	75.4924	70.5292
ATF6	79.6195	85.6826	85.4863	86.2154
LOC105611653	86.4858	89.6731	89.765	90.0092
OLFML2B	66.7978	74.3888	82.1275	77.8104
LOC101108006	65.524	69.81	75.4673	72.6391
LOC106990338	63.4436	70.0245	74.4986	72.7495
C1H1orf111	63.2261	65.6294	78.8983	64.6911
SH2D1B	65.5281	68.3018	72.09	69.9396
LOC105611651	69.4875	70.0524	76.2416	68.6927
UAP1	71.3532	75.2631	74.3397	70.1165
DDR2	75.8444	83.5191	82.0107	82.2864
HSD17B7	87.014	90.8487	89.9459	89.4063
CCDC190	63.2383	66.2331	72.0632	66.0659
RGS4	61.6028	63.7103	66.2944	65.7344
LOC105605671	28.2305	33.7547	52.0832	55.3338
LOC101108100	63.7051	63.2109	62.452	63.2423
RGS5	60.5979	63.7734	68.1576	66.9869
LOC105613604	62.3326	65.3432	70.2147	65.5996
NUF2	71.2156	73.1291	74.5573	73.4282
LOC101111064	59.2859	60.8651	66.266	63.683
LOC101111330	58.9492	63.4016	66.2172	62.7132
PBX1	74.8906	80.2631	80.3558	80.2521
LOC105612471	73.7636	78.9149	80.452	78.4346
LMX1A	56.6562	58.6789	66.9948	65.4617
LOC106990402	58.8765	63.032	69.3485	67.9025
RXRG	65.1786	76.2734	77.788	74.8744
LOC101109142	67.629	77.8213	76.3841	75.4833
LRRC52	62.7557	81.1379	77.8532	75.1721
MGST3	68.4756	73.3992	75.7607	71.275
ALDH9A1	80.7943	83.9866	86.7297	85.2078
TMCO1	86.8225	90.71	90.9171	89.8297
UCK2	63.5098	68.6091	73.8703	69.495
FAM78B	53.4988	59.2403	63.7048	62.072
LOC101109936	49.0041	51.1425	54.2754	52.9728
POGK	66.7235	72.6127	76.0152	75.1915
TADA1	84.5765	86.8901	89.067	90.9019
LOC105613428	68.9851	73.1182	74.6624	74.6112
ILDR2	72.9178	77.8722	80.1705	76.532
MAEL	73.4723	73.8816	78.8259	76.2246
LOC105605677	63.7091	69.7856	68.7541	64.4831
GPA33	69.5027	74.1342	81.258	75.5477
DUSP27	59.7285	63.814	66.8183	58.5411
LOC105605172	72.9066	75.1929	79.2431	75.3659
POU2F1	83.8845	88.7868	89.4641	89.3475
LOC105612994	89.2973	91.1604	93.0361	92.0221
LOC105612993	84.597	88.3743	88.7279	90.0326
CD247	79.4804	86.3485	84.0045	84.7527
LOC105616329	65.9547	74.1116	79.102	73.3837
CREG1	63.8844	70.9488	72.4244	71.8632
LOC105612995	71.8733	80.9136	79.4724	76.3326
RCSD1	64.2752	67.199	75.2308	67.6245
TRNAP-CGG	65.033	51.6513	72.2051	63.0954
MPZL1	83.0892	85.9311	88.0249	86.0344
ADCY10	76.9015	81.8751	83.9116	82.5451
MPC2	85.8291	91.5408	93.3323	92.1441
DCAF6	88.0062	87.5568	89.7294	87.3173
GPR161	81.1833	81.4616	82.0938	82.6145
TIPRL	79.3457	82.8117	81.196	83.21
SFT2D2	79.1407	83.176	84.3812	83.7011
TBX19	48.0267	49.3206	57.9778	55.97
LOC101111513	31.6951	32.6954	42.2033	39.7161
LOC101111769	24.6264	32.9508	42.6383	39.0195
LOC105614518	43.9575	47.378	61.7618	60.1136
CLIC6	60.3893	65.669	69.3595	68.1788
LOC101118835	71.2422	79.2074	84.2427	82.3048
RCAN1	77.9051	83.3738	85.7662	85.9656
KCNE1	60.976	68.6264	75.4605	72.7097
C1H21orf140	77.2977	88.0516	89.1059	87.2597
SMIM11A	71.8119	72.2007	67.5857	70.4741
KCNE2	66.2834	73.1287	75.481	75.5357
MRPS6	64.5394	69.5239	72.362	72.0905
SLC5A3	75.9994	81.4688	83.201	85.7134
ATP5O	67.0883	74.4609	78.866	77.6327
ITSN1	82.1662	84.5393	85.9004	82.7591
CRYZL1	88.1035	89.4479	90.085	91.2623
LOC105616368	84.7881	89.6172	88.961	88.8266
DONSON	85.2586	87.6007	89.5416	90.1192
SON	85.8143	78.335	84.8184	78.9317
GART	91.8623	92.5281	95.4212	92.6336
DNAJC28	79.7977	84.3317	85.7004	80.976
TMEM50B	79.0012	80.1228	82.6429	80.8859
IFNGR2	76.968	80.4188	82.9514	80.2219
IFNAR1	75.2244	79.8941	81.667	80.3509
IL10RB	78.3225	85.1216	85.7764	85.0392
IFNAR2	75.6314	77.223	79.3519	76.0461
LOC105609265	62.7488	67.5077	73.0459	73.0173
OLIG2	49.9637	58.482	65.739	62.0339
LOC105609268	60.1084	64.8117	72.1454	70.0544
C1H21orf62	70.9801	76.9106	76.9895	78.2302
PAXBP1	84.7154	88.9228	88.2316	87.15
SYNJ1	84.7436	85.5443	88.1279	88.5571
LOC105609269	88.7556	91.9281	91.9967	91.5773
C1H21orf59	71.8864	76.4735	82.253	80.9717
EVA1C	63.9031	68.6234	76.328	73.1233
LOC101113300	63.5389	68.0014	70.2555	71.7511
URB1	84.8308	86.6492	87.5917	85.425
LOC101102772	71.2536	87.762	88.9954	83.4406
MRAP	65.8727	72.1472	83.3689	73.1593
MIS18A	62.921	69.9897	75.4803	72.3632
HUNK	69.2295	78.0063	80.9849	78.9114
LOC105609276	62.6111	66.8354	71.7359	71.7737
LOC106990181	67.7967	72.2694	75.1381	73.6992
SCAF4	86.0051	88.577	87.9853	87.4521
SOD1	66.8448	71.5148	77.8009	76.8904
LOC105616415	84.9196	87.9365	89.5918	91.0422
LOC105616419	65.2642	73.2904	75.8057	70.4156
LOC106990864	68.9063	73.6887	77.2914	75.4481
TIAM1	69.3166	74.6495	79.3152	77.0642
LOC101115092	67.5469	72.571	75.3976	72.8559
LOC101103772	62.1449	64.6584	69.5722	65.0914
LOC101104027	61.9967	61.8196	64.9382	62.5903
LOC105605703	50.648	54.1035	59.6091	54.1964
KRTAP6-1	53.1812	56.008	62.1081	58.9364
LOC101106046	57.6265	60.6544	65.5377	61.1361
LOC101115597	61.4708	58.5783	64.1908	23.355
LOC101115849	69.6017	70.7423	68.9328	68.4987
LOC101116371	53.4015	62.6246	62.9999	65.5488
LOC101116626	54.6359	49.7579	58.3431	62.3883
LOC101106296	58.1746	57.4898	62.0043	60.582
LOC101106558	65.5427	63.2294	67.278	65.3737
LOC101116882	57.3113	63.9275	68.8007	66.082
CLDN8	60.3373	60.4165	67.3983	60.2397
CLDN17	61.7026	62.55	67.5312	65.6004
GRIK1	67.9894	71.7183	72.6849	70.0786
BACH1	70.7387	75.7066	77.3195	75.6295
LOC101117388	72.5707	76.6432	77.4199	76.2932
MAP3K7CL	74.8842	80.5586	81.483	79.6609
LOC105610396	76.9041	83.772	80.6934	81.3797
CCT8	82.9956	86.5041	85.288	86.2023
USP16	89.3341	92.9863	92.9693	93.0872
RWDD2B	85.1757	90.2345	84.9729	90.1161
LTN1	86.5535	87.359	88.4003	88.2794
N6AMT1	72.3531	76.7646	78.302	78.3858
LOC105610400	76.8298	79.4985	79.7906	77.7252
LOC105611820	79.542	83.698	83.4992	80.5407
ADAMTS5	80.6424	83.7545	84.1873	81.6666
ADAMTS1	74.5066	78.4129	79.694	78.0078
CYYR1	75.7453	80.8107	81.5644	78.1986
LOC105613472	75.4561	82.0878	82.4343	81.0305
APP	73.7021	80.5872	85.8131	80.4926
TRNAR-CCU	64.857	68.7914	69.8885	72.0689
LOC105616476	77.9764	83.0039	84.4187	81.8915
ATP5J	81.9134	85.1727	85.5532	84.5725
JAM2	82.1407	85.5421	85.9319	83.134
MRPL39	79.1222	78.9043	81.3935	78.8263
LOC106990865	75.5808	76.517	81.048	77.4548
LOC106990633	81.5291	92.1969	92.8005	88.6821
LOC105605722	62.0112	65.5374	67.9791	67.5413
LOC101118920	56.7661	60.436	62.977	60.3474
LOC101119181	53.693	55.7102	61.4795	59.0232
LOC101119438	52.841	58.184	61.155	57.872
LOC101114740	56.4429	61.336	64.0584	61.4937
NCAM2	63.8143	67.2151	68.5345	66.5232
LOC101120215	60.3393	63.0355	66.6061	63.9492
LOC105605727	61.5485	65.5677	68.2824	65.9427
LOC101120465	60.2587	64.7007	66.8076	64.0431
LOC105605728	68.8656	74.0192	75.4144	73.3132
TRNAF-GAA	60.1586	62.3882	70.8725	68.4741
TMPRSS15	67.4603	72.3162	72.9125	70.5088
CHODL	71.2789	75.7061	76.7013	73.2887
C1H21orf91	73.3768	78.2398	81.8698	79.732
BTG3	76.8466	82.5259	81.2993	82.5003
CXADR	74.7542	80.8937	81.7364	79.8604
LOC101121232	64.2375	73.2137	73.8368	72.5385
LOC105607356	75.6883	79.7435	81.3859	79.053
LOC105607351	78.372	84.0205	83.9643	80.9776
MIRLET7C	78.8029	83.4345	82.0165	79.6228
MIR99A	81.9924	85.5383	86.8364	83.0805
LOC105616525	76.8848	81.7482	80.2435	78.1668
USP25	76.5896	78.7253	82.0705	78.7651
LOC101121485	63.9983	68.9102	72.1774	69.6527
LOC105607350	69.1115	75.6794	76.9459	74.38
NRIP1	74.1807	75.0312	76.0164	73.7287
LOC106990867	78.8973	82.8714	82.611	83.1597
LOC106990868	71.8112	74.2926	74.9291	74.7617
LOC105605735	66.2762	67.1141	71.3847	67.6306
LOC106990869	66.7364	70.3091	71.3258	70.4427
SAMSN1	72.2253	73.6137	73.7929	74.9059
LOC106990870	71.2251	78.3429	79.3153	78.032
LOC105607346	66.0112	67.4547	72.4706	68.1755
HSPA13	76.2871	78.9677	81.7305	80.5079
LOC101122496	66.6879	67.62	70.529	69.0431
RBM11	77.6389	84.882	84.8135	81.2802
LIPI	64.1814	65.1053	67.5515	65.8203
ROBO2	70.5623	75.0272	76.9433	72.738
LOC101123009	64.6236	66.8402	70.7844	66.599
LOC101123264	70.6494	73.188	74.426	72.9063
LOC105616569	75.0935	78.8548	80.7144	77.0934
ROBO1	72.1899	76.0257	76.8392	73.9444
LOC105611460	72.3895	76.1617	77.9876	75.2626
LOC105616591	83.2499	86.4365	85.3894	83.5053
LOC106990814	67.8863	70.8582	72.5657	70.7802
LOC101119864	64.8073	68.495	70.9023	68.7706
GBE1	82.1948	84.1912	81.9658	84.6431
LOC105616608	83.5193	87.5851	87.716	87.5019
LOC105616605	87.0202	89.5914	90.4718	90.2802
LOC106990823	70.3932	72.9352	73.4992	72.0293
CADM2	67.4105	72.4185	72.5428	70.7121
LOC105616612	79.1694	80.4209	79.1909	77.9752
LOC106990815	76.8777	80.5299	78.9724	77.6154
LOC106990816	74.7217	78.1003	76.7991	76.3547
LOC101123525	70.6136	73.6393	73.6843	71.1528
LOC101120974	79.9103	82.2373	81.3587	80.5326
LOC105616617	80.3497	84.2085	84.1859	81.8888
VGLL3	75.2205	78.207	81.8046	79.0312
TRNAR-ACG	69.4043	68.0198	70.413	68.0401
CHMP2B	83.9558	87.7099	87.7168	85.6189
POU1F1	77.1096	80.7731	81.0859	79.9703
HTR1F	73.4068	78.116	79.2214	74.9716
LOC105611303	70.8289	72.616	75.2546	72.4624
CGGBP1	82.0831	85.4509	84.6035	86.5355
ZNF654	86.794	85.6437	87.2505	83.144
C1H3orf38	76.8177	78.6078	80.4015	78.2403
LOC105616630	72.3698	77.1698	77.5542	76.1324
EPHA3	77.8537	81.1745	82.0738	79.0713
PROS1	78.8047	83.2061	83.7809	80.7774
ARL13B	81.3762	82.1156	86.917	80.2542
STX19	88.0187	90.7594	93.0154	92.3452
LOC105610316	69.6056	72.8307	74.7456	72.0703
NSUN3	89.9621	92.9035	94.2187	91.4969
LOC101103209	62.5225	63.4911	67.9065	64.456
EPHA6	59.3067	60.9004	65.4464	62.1659
LOC105605180	66.0559	68.0069	70.1468	68.7873
LOC101102605	68.3956	70.9043	72.7431	71.381
LOC105609874	68.5584	72.0964	74.1261	71.0702
ARL6	80.0305	84.6348	84.741	84.5023
CRYBG3	81.145	86.691	86.8477	86.8258
MINA	71.6229	79.9005	80.411	79.3225
GABRR3	64.5294	72.5015	75.4912	74.1507
LOC101104359	69.5866	76.696	75.2694	64.9437
LOC101103944	71.1986	74.8588	77.3776	72.3396
LOC101104620	52.2583	66.8843	47.3956	44.6835
LOC101104875	62.3871	68.5155	67.2302	63.9463
LOC101105121	51.9903	49.7319	53.4156	53.2998
LOC101104202	54.352	65.9481	67.1412	66.0779
LOC101104455	60.1888	66.9882	73.6326	66.5661
LOC101104712	70.6577	71.3616	65.7787	65.0348
LOC106990261	54.5642	51.7825	55.4633	50.9017
LOC101105212	57.6904	46.0346	56.5546	37.9454
LOC101105468	77.8231	70.9104	68.5881	47.9985
LOC101105717	32.962	41.442	31.9667	33.0733
LOC101105974	69.5771	64.0247	70.1555	69.3043
LOC105609875	57.546	64.846	66.113	68.464
LOC101106489	60.8396	59.7228	68.0114	66.6962
LOC101106994	71.8155	72.1937	76.7258	70.179
LOC101106740	61.8535	59.7181	49.2632	56.5471
LOC101105374	59.4651	69.8033	63.4604	60.7012
LOC101107253	61.9412	59.9604	59.9754	70.9219
LOC101105617	72.638	66.181	78.8864	77.1154
LOC101107496	65.257	66.12	70.5596	62.1824
LOC101107760	53.9237	63.7159	72.8233	69.2159
LOC101108018	61.0698	67.6457	68.7961	63.7675
LOC101108279	62.5743	67.0024	71.4022	66.1227
LOC101105868	69.4641	73.4744	72.6244	73.4286
CLDND1	74.158	75.9749	76.3556	76.6734
GPR15	76.2045	76.0137	75.8434	76.5744
CPOX	82.8716	85.149	84.3764	84.8516
LOC105609869	81.9269	87.5033	86.389	84.915
ST3GAL6	72.5984	76.8654	80.1996	78.4056
DCBLD2	78.5778	83.099	83.877	82.2816
LOC101107320	69.0808	73.0923	76.3302	73.6466
COL8A1	70.0022	75.6586	77.7293	75.4935
CMSS1	72.1394	74.0096	76.5668	76.9116
FILIP1L	76.0173	77.7875	78.697	77.6378
LOC105610909	75.4184	81.9099	85.6138	79.5956
LOC101108533	79.1569	87.3046	88.9649	88.9469
TBC1D23	76.3641	79.976	81.1777	82.647
NIT2	85.3344	88.935	89.8911	86.6924
LNP1	84.9378	87.0345	88.4728	89.0317
LOC101110195	72.7674	76.6769	78.3433	72.9177
TMEM45A	77.3934	81.6655	83.5971	81.3091
ADGRG7	73.2195	76.775	79.6762	77.2227
TFG	77.7648	81.4382	83.7303	82.3382
ABI3BP	71.7356	77.1202	76.8459	76.557
LOC101111243	74.07	80.9885	80.4624	78.3084
LOC101109067	71.6485	75.5652	76.561	75.0932
IMPG2	89.7042	92.3204	92.8308	93.1131
SENP7	87.235	89.8345	90.6154	90.08
LOC101109587	88.4973	88.3919	90.9897	89.4973
TRMT10C	79.8303	87.8663	86.7202	87.6577
PCNP	79.9718	75.1591	80.3502	80.4727
LOC105616767	89.0671	90.5224	91.9192	90.4797
ZBTB11	83.5687	86.5902	89.4874	90.404
RPL24	42.3986	53.1848	62.1567	54.8319
LOC106990871	56.6592	68.245	72.3083	63.7608
CEP97	76.2461	77.9867	80.9714	73.5185
NXPE3	85.6992	90.7491	90.9874	89.4184
LOC105611797	83.667	87.0384	87.8384	87.6504
NFKBIZ	76.6603	82.1266	82.4346	83.2353
LOC105616787	70.2015	76.5598	76.1932	76.8049
LOC105616785	67.1516	74.5325	76.8105	74.3708
ZPLD1	62.6522	65.0696	68.8909	65.5435
LOC105612470	82.7065	85.8668	85.4209	86.352
ALCAM	70.8622	74.1396	75.2782	71.7897
CBLB	79.5166	85.0782	82.9111	85.1521
LOC105616792	84.4516	88.1718	88.5118	88.8718
LOC101114658	79.5787	84.0537	84.5511	82.5822
LOC105612549	73.9935	79.3524	79.2352	78.0591
LOC105612546	72.8162	80.8906	73.9165	72.8894
LOC105612545	83.3554	85.4954	89.5631	92.36
LOC105612547	79.7083	84.9367	83.8686	84.0643
LOC106990824	78.9571	81.6937	81.268	81.2041
CCDC54	76.2166	80.6566	81.4533	81.2372
LOC105616806	73.9989	84.0014	81.5659	82.7186
BBX	80.8287	84.3595	84.5629	84.6487
LOC105612497	86.0178	90.6957	91.325	91.1504
LOC105616835	78.0581	84.2414	84.2073	83.3595
CD47	71.6285	78.8247	82.3814	78.9164
LOC106990806	79.6679	80.2299	83.0862	82.6608
IFT57	70.3785	84.3076	81.1303	74.5513
HHLA2	78.8832	82.1943	80.6083	83.1024
MYH15	73.4956	78.8242	78.762	77.4531
LOC105613641	76.3133	78.7344	82.6226	79.1322
KIAA1524	89.023	93.1946	93.2853	93.8335
DZIP3	87.3154	92.1471	84.1989	90.7548
LOC101116441	69.5181	74.6446	75.4671	72.6669
GUCA1C	70.2538	73.478	74.8556	73.6629
MORC1	66.6457	71.2773	72.1471	71.1365
LOC101112945	62.5032	67.9517	71.377	68.3736
LOC106990825	70.246	68.2927	72.0148	67.6581
DPPA2	66.6905	67.9387	70.0261	69.7573
LOC105605806	63.6018	70.8067	71.8933	79.4495
DPPA4	61.706	67.6992	71.0586	66.5315
LOC101116948	67.7707	69.4414	72.1061	68.3326
LOC101117206	67.4767	67.564	68.9376	66.6202
LOC105605812	63.8333	67.168	69.7552	67.4537
LOC106990807	69.0071	72.8052	73.6093	71.3793
LOC105611811	69.1019	72.8111	74.6171	71.5911
LOC101113722	70.2662	73.938	76.6747	74.695
PVRL3	85.5036	87.0931	87.9275	85.7434
LOC105611810	67.71	72.5798	74.7409	70.8847
LOC105611809	70.4424	74.5611	75.7812	73.0875
CD96	69.4648	74.3498	78.4404	76.4541
ZBED2	72.1019	79.9428	79.6537	79.5418
LOC105605181	69.7166	74.0212	78.0579	75.6203
PLCXD2	75.8742	81.8471	82.4529	82.1384
PHLDB2	74.5375	78.7924	80.7218	78.2161
LOC105612954	71.6473	73.9112	78.0843	72.096
ABHD10	80.8028	85.22	84.8581	83.1438
TAGLN3	62.3807	71.0197	78.6662	70.9823
TMPRSS7	67.1265	74.3229	75.5302	72.2149
C1H3orf52	70.5331	79.9724	80.1011	82.1557
GCSAM	72.2111	78.7493	80.0797	76.8734
SLC9C1	73.6364	77.3033	78.3601	78.3581
CD200	81.667	83.2523	82.7434	84.3408
LOC105614192	73.6207	83.209	78.1747	86.937
BTLA	76.4585	78.0391	79.6236	78.2592
ATG3	84.8154	87.917	88.9733	87.3826
SLC35A5	75.6876	79.7008	83.0506	81.8067
CCDC80	68.9443	74.6586	76.9163	75.6746
LOC101114747	74.8637	75.3178	78.7771	75.8705
LOC101122319	59.7084	66.867	66.1704	71.9404
LOC105616896	76.6737	78.769	80.5169	78.72
GTPBP8	75.3267	79.89	79.5887	81.3854
C1H3orf17	81.7358	85.1221	86.1043	86.0972
BOC	67.9673	77.0166	77.8912	76.1821
CFAP44	71.2359	77.7878	78.6902	79.8605
SIDT1	72.4655	75.7735	77.2265	77.5641
USF3	75.9422	81.4072	84.0741	84.6088
LOC105616910	86.4587	88.5793	86.7256	85.9805
NAA50	79.1364	78.4493	82.9617	80.7457
ATP6V1A	81.622	81.0038	81.516	82.213
GRAMD1C	82.2338	86.5953	87.8744	87.495
LOC105601979	79.539	85.416	86.7238	87.4214
ZDHHC23	83.1108	90.634	89.3649	88.4801
CCDC191	86.6864	89.0416	88.9504	87.5671
QTRTD1	79.4641	81.2041	81.7106	81.8223
DRD3	61.3857	69.0604	73.4473	73.413
TIGIT	71.1531	76.7316	78.5501	75.0903
ZBTB20	79.7669	83.8871	84.5819	82.529
LOC105602007	80.4583	83.7294	84.8472	83.3684
LOC106990614	72.2953	74.7285	74.8351	73.608
LOC101103522	67.1147	68.4385	72.5997	71.8936
LOC105602013	60.205	68.2139	66.1842	65.7762
GAP43	71.2682	72.7229	75.7819	73.3815
LSAMP	66.5441	68.3564	70.3579	69.1504
LOC105602035	70.487	71.0797	76.8721	71.1811
LOC105602032	72.1511	72.7253	74.5789	73.0274
LOC101117300	64.6626	68.5681	70.4956	68.4682
LOC101104286	61.1149	63.3363	67.1361	64.3336
IGSF11	68.5305	72.3949	73.5923	70.5032
C1H3orf30	66.824	68.418	72.2588	67.2329
UPK1B	74.7828	80.1223	76.1461	77.6325
LOC101117816	81.6901	84.1375	87.2987	82.2402
B4GALT4	72.4262	83.369	81.6275	80.4827
ARHGAP31	66.8832	74.6825	79.3435	78.1886
TMEM39A	81.6221	86.2794	88.9208	87.7352
POGLUT1	90.9173	85.6579	94.5621	89.8692
LOC105607786	92.2942	92.4511	95.0012	94.6511
TIMMDC1	86.0852	89.0619	87.4763	87.8592
CD80	76.7574	79.6915	81.7441	78.1658
ADPRH	87.5092	91.4642	89.9204	93.1396
PLA1A	63.6635	72.4831	78.168	64.29
POPDC2	62.6927	71.0958	72.4975	74.2127
LOC101107153	77.032	62.5132	74.6909	72.5587
MAATS1	78.9411	82.4161	82.6585	80.5011
NR1I2	76.1797	82.4511	85.6746	83.5981
GSK3B	81.2155	85.6169	86.851	84.4585
GPR156	79.7136	84.8576	85.2358	83.7127
LRRC58	83.0715	86.5177	86.8315	86.4509
FSTL1	71.6182	76.3959	75.137	72.4212
LOC105602109	64.3997	75.3908	74.5702	72.1151
NDUFB4	69.9061	77.2752	78.9266	77.3782
HGD	77.7253	82.0626	80.4405	83.037
GTF2E1	85.4346	89.8924	89.0813	90.4007
STXBP5L	63.897	68.0138	68.6499	68.143
POLQ	74.8703	78.9873	76.6062	86.3026
LOC105602140	81.2033	82.4078	84.1156	89.0967
ARGFX	75.3581	71.7498	73.8731	82.0543
LOC106990556	74.6336	76.3321	80.2553	75.2996
FBXO40	61.6367	68.1795	86.2486	61.3867
HCLS1	78.1669	80.6734	82.4822	79.9563
GOLGB1	77.9542	82.4602	79.7715	81.1985
LOC105602159	89.144	90.831	90.7581	91.1128
IQCB1	87.8071	92.5187	92.3232	92.4635
LOC105602171	86.3637	91.2424	90.754	89.2341
EAF2	67.3111	72.517	76.5822	72.4617
LOC105602201	79.6641	86.3031	84.3496	84.9203
SLC15A2	68.7947	77.9478	82.4296	72.6076
LOC105602202	75.8013	84.5344	81.7194	78.4572
LOC101111847	72.83	76.0285	78.4048	78.5757
ILDR1	62.7767	69.3846	73.7129	74.075
CD86	67.0873	66.7996	72.9847	74.6832
CASR	66.0869	68.3796	72.8414	70.6119
CSTA	69.3265	72.2282	74.3502	71.8698
CCDC58	87.0212	89.0163	90.3977	87.6805
FAM162A	79.9856	86.7968	86.5007	83.7087
WDR5B	89.3274	92.1496	92.2393	92.7102
KPNA1	89.5094	91.3686	91.8041	91.0735
LOC105602228	80.4272	89.0897	87.0866	86.5087
PARP9	80.1161	87.0915	88.4176	89.2459
DTX3L	78.2579	86.032	78.2571	86.7172
PARP14	76.4908	78.5335	78.904	80.5363
LOC101114575	71.2435	84.6849	85.8056	89.2383
HSPBAP1	81.8662	87.6207	87.9204	89.0599
DIRC2	84.0358	86.3071	89.1304	89.0328
SEMA5B	58.3376	65.7607	78.1734	71.6371
PDIA5	64.2018	75.7805	79.5835	76.5801
SEC22A	76.0947	81.5731	83.9436	83.5823
ADCY5	59.9903	69.0237	76.648	70.3755
LOC105602261	70.5744	70.8128	84.8356	79.9628
LOC105602262	76.0177	82.6106	83.5563	84.57
HACD2	77.0392	82.2242	83.3594	81.844
MYLK	67.3226	71.3084	76.4938	74.0579
LOC106990788	66.0908	68.1588	79.5972	69.1978
CCDC14	82.9042	85.1162	86.3979	85.3483
ROPN1	69.039	73.0369	76.1945	73.4136
KALRN	69.4129	75.1188	79.5803	74.9125
LOC105602275	72.8736	75.9449	80.3381	72.5226
LOC105602274	74.0579	75.5365	80.7961	77.6426
LOC105602273	78.4183	82.9677	83.9376	81.6847
UMPS	84.4428	88.4766	88.7376	90.7489
ITGB5	72.3273	77.2729	80.0238	74.7167
LOC105602277	61.6802	69.0905	78.5889	70.4761
MUC13	75.9419	80.0213	84.3341	81.9565
LOC101121396	77.207	81.3913	82.7882	80.6997
HEG1	73.2093	82.6027	83.0974	81.4421
SLC12A8	64.5845	74.609	75.5426	76.8177
LOC101121910	96.0294	97.9344	98.1972	87.5661
LOC101117035	81.4826	86.7374	86.8607	85.2099
SNX4	86.2383	90.5873	90.8771	90.4396
OSBPL11	78.6005	81.6614	84.6851	82.3823
LOC101117979	79.8449	82.748	83.6948	82.7427
LMLN	79.765	74.485	55.2375	65.26
IQCG	85.808	89.5401	88.8202	89.4163
RPL35A	94.5633	99	94.3433	94.6108
LRCH3	87.9576	92.0061	91.9709	92.1248
FYTTD1	76.8566	76.2584	78.8899	76.0344
RUBCN	78.5843	85.4194	83.5057	82.6453
LOC105605856	78.4702	83.6215	86.2557	85.1374
MUC20	65.7498	71.1881	73.744	75.9407
MUC4	62.8176	71.0655	73.2552	74.8157
LOC105602360	56.147	61.526	73.4575	61.7113
TNK2	50.4233	48.9944	64.9244	58.8467
TFRC	69.0429	74.3644	83.6826	71.1796
LOC106990872	72.1284	72.889	78.8848	79.0859
SLC51A	78.605	86.3359	85.2771	86.8123
PCYT1A	83.7861	86.8593	88.4717	86.8326
TCTEX1D2	81.8642	83.3297	85.8966	81.8832
TM4SF19	91.312	92.5384	93.6062	92.8143
LOC105602377	84.3363	88.1201	89.8065	87.3281
LOC106990873	77.5929	81.4182	79.9469	78.0443
RNF168	80.5978	81.2456	82.8898	84.8118
SMCO1	65.4975	67.3471	69.6704	68.2044
WDR53	86.698	87.8398	88.7517	88.3627
FBXO45	83.5849	85.4783	84.3083	84.5367
LOC101122745	68.7891	73.7592	75.7714	69.7334
NRROS	61.2174	68.3143	73.0076	65.8959
CEP19	75.5482	79.7895	80.4802	81.8616
PIGX	89.3871	90.4124	92.698	91.6537
PAK2	83.0777	88.3199	88.205	87.0827
SENP5	74.1112	89.1877	87.4176	84.8328
NCBP2	78.4044	82.6436	85.8019	82.7466
PIGZ	40.6914	64.4824	70.5121	61.3541
LOC105602403	67.7165	76.8654	86.4435	75.8908
LOC101102119	68.4282	63.3743	70.1741	64.3408
LOC101101862	74.1936	73.7087	76.0954	77.8277
MFI2	80.2962	83.8933	86.0653	85.4743
DLG1	83.7814	87.6485	88.3062	87.8771
BDH1	65.7976	71.7769	77.5161	75.3027
APOD	65.3134	73.607	76.3428	74.2838
LOC105602430	70.4793	72.6948	73.9294	72.7506
PPP1R2	82.9456	86.5621	87.6475	88.2092
ACAP2	76.5845	84.7891	82.8703	82.6688
XXYLT1	65.8622	75.1701	81.6487	79.2173
FAM43A	64.6392	73.1874	76.0625	75.6395
LSG1	85.6491	88.6604	88.6685	88.5673
TMEM44	66.6567	72.5775	76.7938	74.05
LOC106990874	72.8286	79.1675	82.4926	78.1685
ATP13A3	87.8399	89.3819	89.0943	89.2401
GP5	82.099	85.7259	86.2002	85.5134
LRRC15	59.5119	64.4834	79.5147	79.4464
CPN2	59.0633	68.4666	81.2882	77.5601
LOC105602482	75.172	79.1955	82.7751	80.5188
HES1	71.1551	80.0063	82.1243	80.6277
OPA1	73.3942	80.256	82.4615	81.92
ATP13A4	69.4735	70.9596	73.5279	70.4164
ATP13A5	63.6569	70.2733	73.115	69.9181
HRASLS	57.9295	58.9101	63.7743	54.788
MB21D2	70.4452	75.2253	76.8446	74.9829
FGF12	71.5014	71.8662	75.7306	73.5739
LOC101107565	63.1763	63.7405	67.1191	65.1667
LOC105602566	64.8316	66.7538	72.3846	67.4634
CCDC50	83.257	86.2977	85.5947	85.3613
UTS2B	77.3362	80.1344	83.0317	82.0595
OSTN	69.5161	75.7603	77.2292	76.1295
GMNC	72.7962	75.6423	76.3561	74.9711
LOC105602588	66.8845	68.49	70.1739	69.9377
IL1RAP	72.2852	78.5129	79.6382	79.8681
TMEM207	65.425	70.109	70.9897	67.8999
CLDN16	71.2791	73.2533	75.3972	74.688
CLDN1	73.3045	77.5313	76.9198	76.6915
P3H2	74.3512	78.4123	80.3312	79.3442
LOC106990875	72.0261	79.2048	81.8482	79.0289
TP63	73.7069	78.5716	78.0576	76.6178
LOC101105626	71.2382	77.8047	79.2903	78.7489
TPRG1	69.6159	78.2978	78.0974	77.889
LPP	73.7185	80.6997	77.5954	77.0668
LOC105602682	80.8358	86.1438	87.2331	86.2745
LOC105602679	85.0171	89.6443	89.7405	89.0263
LOC105602696	69.083	77.0853	78.9457	76.7451
LOC106990876	67.0818	76.557	77.6772	75.8544
LOC105602694	77.2325	82.6695	84.9788	82.627
LOC105602706	78.5278	81.7947	84.8182	84.0252
BCL6	53.75	39.7453	50.0602	45.1487
RTP2	49.9773	76.0183	72.8154	74.9209
SST	66.0919	69.6577	72.8848	70.8806
RTP4	63.0584	71.8636	72.0847	71.2836
LOC105602729	70.8913	78.3446	82.3091	80.3728
RTP1	61.3366	72.8922	75.8657	68.7468
LOC101111595	63.771	71.5778	74.1956	74.0911
ST6GAL1	73.1521	76.2764	79.7112	78.3812
LOC105602744	67.3244	70.5291	76.5262	77.3639
ADIPOQ	54.7953	63.0207	69.9572	64.6578
RFC4	72.3832	81.5932	85.3445	82.6531
EIF4A2	67.7937	68.9504	67.3864	69.4961
KNG1	62.6915	67.7988	76.2015	75.479
HRG	68.8625	73.3424	78.5618	77.5037
FETUB	62.4234	65.9273	67.2792	65.6364
AHSG	64.9711	69.2362	73.0698	72.0274
LOC105602783	56.143	63.1842	66.7131	63.5881
DNAJB11	84.8171	88.6949	87.4478	87.9768
TBCCD1	90.4448	93.7418	92.777	93.3377
CRYGS	56.3798	67.5907	72.6648	72.8178
DGKG	65.9309	70.3215	74.7979	74.1549
[truncated: 32,139 more rows]
