# Supplementary material for: Genome-wide epigenetic dynamics during postnatal skeletal muscle growth in Hu sheep
Source: Commun Biol. 2023 Oct 23;6:1077. doi: 10.1038/s42003-023-05439-0 (PMC10593826; doi:10.1038/s42003-023-05439-0)
Supplement: Supplementary file 3 — Supplementary Data 1-5 [file 42003_2023_5439_MOESM3_ESM.zip › Supplementary Data/Supplementary Data 5. The metadata of public WGS and ChIP-seq data.xlsx]

## Sheet: SraRunTable_WGS
Run	Age	Assay Type	assay_type	AvgSpotLen	Bases	BioProject	BioSample	BioSampleModel	BREED	Bytes	Center Name	Consent	DATASTORE filetype	DATASTORE provider	DATASTORE region	Experiment	Instrument	Library Name	LibraryLayout	LibrarySelection	LibrarySource	Organism	Platform	ReleaseDate	Sample Name	sex	SRA Study	STRAIN	Tissue
SRR11657579	12 months	WGS	HU66 genome sequence	300	79658493900	PRJNA624020	SAMN14590189	Model organism or animal	Hu Sheep	36245841479	INSTITUTE OF ZOOLOGY, CHINESE ACADEMY OF SCIENCES	public	fastq,sra	gs,s3	s3.us-east-1,gs.US	SRX8218533	HiSeq X Ten	HU66	PAIRED	RANDOM	GENOMIC	Ovis aries	ILLUMINA	2020-05-01T00:00:00Z	HU66	female	SRP259382	Domestic sheep	Blood
SRR11657580	12 months	WGS	HU65 genome sequence	300	79573227300	PRJNA624020	SAMN14590188	Model organism or animal	Hu Sheep	36142312463	INSTITUTE OF ZOOLOGY, CHINESE ACADEMY OF SCIENCES	public	sra,fastq	s3	s3.us-east-1	SRX8218532	HiSeq X Ten	HU65	PAIRED	RANDOM	GENOMIC	Ovis aries	ILLUMINA	2020-04-30T00:00:00Z	HU65	female	SRP259382	Domestic sheep	Blood
SRR11657581	12 months	WGS	HU64 genome sequence	300	80793239100	PRJNA624020	SAMN14590187	Model organism or animal	Hu Sheep	36665227532	INSTITUTE OF ZOOLOGY, CHINESE ACADEMY OF SCIENCES	public	sra,fastq	gs,s3	s3.us-east-1,gs.US	SRX8218531	HiSeq X Ten	HU64	PAIRED	RANDOM	GENOMIC	Ovis aries	ILLUMINA	2020-05-01T00:00:00Z	HU64	female	SRP259382	Domestic sheep	Blood
SRR11657582	12 months	WGS	HU63 genome sequence	300	82239071400	PRJNA624020	SAMN14590186	Model organism or animal	Hu Sheep	37499924355	INSTITUTE OF ZOOLOGY, CHINESE ACADEMY OF SCIENCES	public	fastq,sra	s3,gs	s3.us-east-1,gs.US	SRX8218530	HiSeq X Ten	HU63	PAIRED	RANDOM	GENOMIC	Ovis aries	ILLUMINA	2020-04-30T00:00:00Z	HU63	female	SRP259382	Domestic sheep	Blood
SRR11657583	12 months	WGS	HU62 genome sequence	300	83358204600	PRJNA624020	SAMN14590185	Model organism or animal	Hu Sheep	38111831769	INSTITUTE OF ZOOLOGY, CHINESE ACADEMY OF SCIENCES	public	fastq,sra	gs,s3	gs.US,s3.us-east-1	SRX8218529	HiSeq X Ten	HU62	PAIRED	RANDOM	GENOMIC	Ovis aries	ILLUMINA	2020-05-01T00:00:00Z	HU62	female	SRP259382	Domestic sheep	Blood
SRR10821772	2 years	WGS		299	166778036428	PRJNA597576	SAMN13678651	Model organism or animal	Hu sheep	53106273054	NORTHWEST A&F UNIVERSITY	public	fastq,sra	s3,gs	gs.US,s3.us-east-1	SRX7495161	HiSeq X Ten	Hu2020	PAIRED	size fractionation	GENOMIC	Ovis aries	ILLUMINA	2020-01-03T00:00:00Z	Husheep	male	SRP239350		blood

## Sheet: SraRunTable_ChIPseq
Run	Assay Type	AvgSpotLen	Bases	BioProject	BioSample	BREED	Bytes	Center Name	chip_antibody	Consent	DATASTORE filetype	DATASTORE provider	DATASTORE region	Developmental_stage	Experiment	Genotype	GEO_Accession (exp)	Instrument	LibraryLayout	LibrarySelection	LibrarySource	molecule_subtype	Organism	Platform	ReleaseDate	Sample Name	source_name	SRA Study	Tissue
SRR5070522	ChIP-Seq	51	4554342789	PRJNA356042	SAMN06100417	pure bred merino	3310191422	GEO	H3K27ac (Abcam ab4729)	public	sra	s3	s3.us-east-1	132 day old fetus	SRX2390399	wild type	GSM2413400	Illumina HiSeq 2000	SINGLE	ChIP	GENOMIC	chromatin immunoprecipitated nucleosomal DNA	Ovis aries	ILLUMINA	2017-11-15T00:00:00Z	GSM2413400	perirenal adipose_H3K27ac	SRP094476	perirenal adipose tissue
SRR5070525	ChIP-Seq	51	3149921160	PRJNA356042	SAMN06100416	pure bred merino	2334368431	GEO	H3K4me3 (Abcam ab8580)	public	sra	s3	s3.us-east-1	132 day old fetus	SRX2390400	wild type	GSM2413401	Illumina HiSeq 2000	SINGLE	ChIP	GENOMIC	chromatin immunoprecipitated nucleosomal DNA	Ovis aries	ILLUMINA	2017-11-15T00:00:00Z	GSM2413401	perirenal adipose_H3K4me3	SRP094476	perirenal adipose tissue
SRR5070526	ChIP-Seq	51	2837159886	PRJNA356042	SAMN06100416	pure bred merino	1900276660	GEO	H3K4me3 (Abcam ab8580)	public	sra	s3	s3.us-east-1	132 day old fetus	SRX2390400	wild type	GSM2413401	Illumina HiSeq 2000	SINGLE	ChIP	GENOMIC	chromatin immunoprecipitated nucleosomal DNA	Ovis aries	ILLUMINA	2017-11-15T00:00:00Z	GSM2413401	perirenal adipose_H3K4me3	SRP094476	perirenal adipose tissue
SRR5070527	ChIP-Seq	51	2439639621	PRJNA356042	SAMN06100416	pure bred merino	1549105492	GEO	H3K4me3 (Abcam ab8580)	public	sra	s3	s3.us-east-1	132 day old fetus	SRX2390400	wild type	GSM2413401	Illumina HiSeq 2000	SINGLE	ChIP	GENOMIC	chromatin immunoprecipitated nucleosomal DNA	Ovis aries	ILLUMINA	2017-11-15T00:00:00Z	GSM2413401	perirenal adipose_H3K4me3	SRP094476	perirenal adipose tissue
SRR5070519	ChIP-Seq	51	3835560621	PRJNA356042	SAMN06100394	pure bred merino	2807962548	GEO	H3K27ac (Abcam ab4729)	public	sra	s3	s3.us-east-1	132 day old fetus	SRX2390398	wild type	GSM2413399	Illumina HiSeq 2000	SINGLE	ChIP	GENOMIC	chromatin immunoprecipitated nucleosomal DNA	Ovis aries	ILLUMINA	2017-11-15T00:00:00Z	GSM2413399	perirenal adipose_H3K27ac	SRP094476	perirenal adipose tissue
SRR5070520	ChIP-Seq	51	3328311816	PRJNA356042	SAMN06100394	pure bred merino	2193974129	GEO	H3K27ac (Abcam ab4729)	public	sra	s3	s3.us-east-1	132 day old fetus	SRX2390398	wild type	GSM2413399	Illumina HiSeq 2000	SINGLE	ChIP	GENOMIC	chromatin immunoprecipitated nucleosomal DNA	Ovis aries	ILLUMINA	2017-11-15T00:00:00Z	GSM2413399	perirenal adipose_H3K27ac	SRP094476	perirenal adipose tissue
SRR5070521	ChIP-Seq	51	2849522184	PRJNA356042	SAMN06100394	pure bred merino	1774433244	GEO	H3K27ac (Abcam ab4729)	public	sra	s3	s3.us-east-1	132 day old fetus	SRX2390398	wild type	GSM2413399	Illumina HiSeq 2000	SINGLE	ChIP	GENOMIC	chromatin immunoprecipitated nucleosomal DNA	Ovis aries	ILLUMINA	2017-11-15T00:00:00Z	GSM2413399	perirenal adipose_H3K27ac	SRP094476	perirenal adipose tissue
SRR5070523	ChIP-Seq	51	2854938486	PRJNA356042	SAMN06100417	pure bred merino	1865446020	GEO	H3K27ac (Abcam ab4729)	public	sra	s3	s3.us-east-1	132 day old fetus	SRX2390399	wild type	GSM2413400	Illumina HiSeq 2000	SINGLE	ChIP	GENOMIC	chromatin immunoprecipitated nucleosomal DNA	Ovis aries	ILLUMINA	2017-11-15T00:00:00Z	GSM2413400	perirenal adipose_H3K27ac	SRP094476	perirenal adipose tissue
SRR5070524	ChIP-Seq	51	2422702725	PRJNA356042	SAMN06100417	pure bred merino	1493782381	GEO	H3K27ac (Abcam ab4729)	public	sra	s3	s3.us-east-1	132 day old fetus	SRX2390399	wild type	GSM2413400	Illumina HiSeq 2000	SINGLE	ChIP	GENOMIC	chromatin immunoprecipitated nucleosomal DNA	Ovis aries	ILLUMINA	2017-11-15T00:00:00Z	GSM2413400	perirenal adipose_H3K27ac	SRP094476	perirenal adipose tissue
SRR5070528	ChIP-Seq	51	4320342600	PRJNA356042	SAMN06100415	pure bred merino	3167804595	GEO	H3K4me3 (Abcam ab8580)	public	sra	s3	s3.us-east-1	132 day old fetus	SRX2390401	wild type	GSM2413402	Illumina HiSeq 2000	SINGLE	ChIP	GENOMIC	chromatin immunoprecipitated nucleosomal DNA	Ovis aries	ILLUMINA	2017-11-15T00:00:00Z	GSM2413402	perirenal adipose_H3K4me3	SRP094476	perirenal adipose tissue
SRR5070529	ChIP-Seq	51	2786491539	PRJNA356042	SAMN06100415	pure bred merino	1844210757	GEO	H3K4me3 (Abcam ab8580)	public	sra	s3	s3.us-east-1	132 day old fetus	SRX2390401	wild type	GSM2413402	Illumina HiSeq 2000	SINGLE	ChIP	GENOMIC	chromatin immunoprecipitated nucleosomal DNA	Ovis aries	ILLUMINA	2017-11-15T00:00:00Z	GSM2413402	perirenal adipose_H3K4me3	SRP094476	perirenal adipose tissue
SRR5070530	ChIP-Seq	51	2373730332	PRJNA356042	SAMN06100415	pure bred merino	1486642639	GEO	H3K4me3 (Abcam ab8580)	public	sra	s3	s3.us-east-1	132 day old fetus	SRX2390401	wild type	GSM2413402	Illumina HiSeq 2000	SINGLE	ChIP	GENOMIC	chromatin immunoprecipitated nucleosomal DNA	Ovis aries	ILLUMINA	2017-11-15T00:00:00Z	GSM2413402	perirenal adipose_H3K4me3	SRP094476	perirenal adipose tissue
SRR5070531	ChIP-Seq	50	1706184600	PRJNA356042	SAMN06100414	pure bred merino	1136554165	GEO	none	public	sra	s3	s3.us-east-1	132 day old fetus	SRX2390402	wild type	GSM2413403	Illumina Genome Analyzer IIx	SINGLE	ChIP	GENOMIC	nucleosomal DNA	Ovis aries	ILLUMINA	2017-11-15T00:00:00Z	GSM2413403	Fetal Input Sample	SRP094476	perirenal adipose tissue
